# Supplementary material for: Transcriptome Sequencing and Profiling of Expressed Genes in Phloem and Xylem of Ramie (Boehmeria nivea L. Gaud)
Source: PLoS One. 2014 Oct 29;9(10):e110623. doi: 10.1371/journal.pone.0110623 (PMC4213010; doi:10.1371/journal.pone.0110623)
Supplement: Table S2 — Transcripts annotation of phloem and xylem in ramie. (XLSX) [file pone.0110623.s002.xlsx]

## Sheet: Additional file 1 Table S1
geneID	geneLength	renpibu_rawreads(17143025)	renpibu_RPKM	muzhibu_rawreads(19091379)	muzhibu_RPKM	Nr-ID	Nr-Score	Nr-Evalue	Nr-annotation	Nt-ID	Nt-Score	Nt-Evalue	Nt-annotation	Swissprot-ID	Swissprot-Score	Swissprot-Evalue	Swissprot-annotation	COG-Protein-or-Domain	COG-Score	COG-Evalue	COG-ID	COG-Function-Description	KO_id	KEGG-Evalue	KEGG-Score	KEGG-Gene	ko_definition	GO-BiologicalProcess	GO-MolecularFunction	Go-CellularComponent
CL1.Contig10_All	2089	0	0	0	0	gi|224111880|ref|XP_002316010.1|	656	0	cytochrome P450 [Populus trichocarpa] >gi|222865050|gb|EEF02181.1| cytochrome P450 [Populus trichocarpa]	gi|224111879|ref|XM_002315974.1|	63.9	5e-07	Populus trichocarpa cytochrome P450 (CYP749A9), mRNA	sp|O48786|C734A_ARATH	413	2e-115	Cytochrome P450 734A1 OS=Arabidopsis thaliana GN=CYP734A1 PE=2 SV=1	Cj1411c	161	5e-39	COG2124	Cytochrome P450	K10717	1e-93	342	osa:9269428	cytokinin trans-hydroxylase	-	GO:0016491//oxidoreductase activity;GO:0005506//iron ion binding	-
CL1.Contig11_All	2087	0	0	0	0	gi|224111864|ref|XP_002316007.1|	415	1e-166	cytochrome P450 [Populus trichocarpa] >gi|222865047|gb|EEF02178.1| cytochrome P450 [Populus trichocarpa]	gi|224111879|ref|XM_002315974.1|	63.9	5e-07	Populus trichocarpa cytochrome P450 (CYP749A9), mRNA	sp|O48786|C734A_ARATH	280	2e-112	Cytochrome P450 734A1 OS=Arabidopsis thaliana GN=CYP734A1 PE=2 SV=1	AGc2890	82.8	1e-33	COG2124	Cytochrome P450	K10717	3e-88	206	ath:AT5G38450	cytokinin trans-hydroxylase	-	-	-
CL1.Contig12_All	2086	0	0	0	0	gi|224111864|ref|XP_002316007.1|	272	1e-161	cytochrome P450 [Populus trichocarpa] >gi|222865047|gb|EEF02178.1| cytochrome P450 [Populus trichocarpa]	gi|224111879|ref|XM_002315974.1|	63.9	5e-07	Populus trichocarpa cytochrome P450 (CYP749A9), mRNA	sp|O48786|C734A_ARATH	184	4e-107	Cytochrome P450 734A1 OS=Arabidopsis thaliana GN=CYP734A1 PE=2 SV=1	AGc2890	82.8	2e-24	COG2124	Cytochrome P450	K10717	4e-85	145	pop:POPTR_743744	cytokinin trans-hydroxylase	-	-	-
CL1.Contig13_All	2055	0	0	0	0	gi|224111864|ref|XP_002316007.1|	416	1e-166	cytochrome P450 [Populus trichocarpa] >gi|222865047|gb|EEF02178.1| cytochrome P450 [Populus trichocarpa]	gi|224111879|ref|XM_002315974.1|	63.9	5e-07	Populus trichocarpa cytochrome P450 (CYP749A9), mRNA	sp|O48786|C734A_ARATH	272	3e-110	Cytochrome P450 734A1 OS=Arabidopsis thaliana GN=CYP734A1 PE=2 SV=1	AGc2890	82.8	1e-33	COG2124	Cytochrome P450	K10717	2e-88	201	pop:POPTR_743744	cytokinin trans-hydroxylase	-	-	-
CL1.Contig14_All	2049	0	0	0	0	gi|224111864|ref|XP_002316007.1|	338	1e-166	cytochrome P450 [Populus trichocarpa] >gi|222865047|gb|EEF02178.1| cytochrome P450 [Populus trichocarpa]	gi|224111879|ref|XM_002315974.1|	63.9	5e-07	Populus trichocarpa cytochrome P450 (CYP749A9), mRNA	sp|O48786|C734A_ARATH	238	9e-114	Cytochrome P450 734A1 OS=Arabidopsis thaliana GN=CYP734A1 PE=2 SV=1	AGc2890	122	2e-27	COG2124	Cytochrome P450	K10717	5e-89	229	vvi:100258332	cytokinin trans-hydroxylase	-	-	-
CL1.Contig15_All	2037	0	0	0	0	gi|224111880|ref|XP_002316010.1|	656	0	cytochrome P450 [Populus trichocarpa] >gi|222865050|gb|EEF02181.1| cytochrome P450 [Populus trichocarpa]	gi|224111879|ref|XM_002315974.1|	63.9	5e-07	Populus trichocarpa cytochrome P450 (CYP749A9), mRNA	sp|O48786|C734A_ARATH	413	2e-115	Cytochrome P450 734A1 OS=Arabidopsis thaliana GN=CYP734A1 PE=2 SV=1	Cj1411c	161	5e-39	COG2124	Cytochrome P450	K10717	1e-93	342	osa:9269428	cytokinin trans-hydroxylase	-	GO:0016491//oxidoreductase activity;GO:0005506//iron ion binding	-
CL1.Contig16_All	2035	0	0	0	0	gi|224111864|ref|XP_002316007.1|	415	1e-166	cytochrome P450 [Populus trichocarpa] >gi|222865047|gb|EEF02178.1| cytochrome P450 [Populus trichocarpa]	gi|224111879|ref|XM_002315974.1|	63.9	5e-07	Populus trichocarpa cytochrome P450 (CYP749A9), mRNA	sp|O48786|C734A_ARATH	280	2e-112	Cytochrome P450 734A1 OS=Arabidopsis thaliana GN=CYP734A1 PE=2 SV=1	AGc2890	82.8	1e-33	COG2124	Cytochrome P450	K10717	3e-88	206	ath:AT5G38450	cytokinin trans-hydroxylase	-	-	-
CL1.Contig17_All	2017	0	0	0	0	gi|224111864|ref|XP_002316007.1|	338	1e-166	cytochrome P450 [Populus trichocarpa] >gi|222865047|gb|EEF02178.1| cytochrome P450 [Populus trichocarpa]	gi|224111879|ref|XM_002315974.1|	63.9	5e-07	Populus trichocarpa cytochrome P450 (CYP749A9), mRNA	sp|O48786|C734A_ARATH	238	1e-111	Cytochrome P450 734A1 OS=Arabidopsis thaliana GN=CYP734A1 PE=2 SV=1	AGc2890	122	2e-27	COG2124	Cytochrome P450	K10717	1e-89	229	pop:POPTR_743744	cytokinin trans-hydroxylase	-	-	-
CL1.Contig18_All	2003	0	0	0	0	gi|224111864|ref|XP_002316007.1|	416	1e-166	cytochrome P450 [Populus trichocarpa] >gi|222865047|gb|EEF02178.1| cytochrome P450 [Populus trichocarpa]	gi|224111879|ref|XM_002315974.1|	63.9	5e-07	Populus trichocarpa cytochrome P450 (CYP749A9), mRNA	sp|O48786|C734A_ARATH	272	2e-110	Cytochrome P450 734A1 OS=Arabidopsis thaliana GN=CYP734A1 PE=2 SV=1	AGc2890	82.8	1e-33	COG2124	Cytochrome P450	K10717	2e-88	201	pop:POPTR_743744	cytokinin trans-hydroxylase	-	-	-
CL1.Contig19_All	1997	0	0	0	0	gi|224111864|ref|XP_002316007.1|	338	1e-166	cytochrome P450 [Populus trichocarpa] >gi|222865047|gb|EEF02178.1| cytochrome P450 [Populus trichocarpa]	gi|224111879|ref|XM_002315974.1|	63.9	5e-07	Populus trichocarpa cytochrome P450 (CYP749A9), mRNA	sp|O48786|C734A_ARATH	238	9e-114	Cytochrome P450 734A1 OS=Arabidopsis thaliana GN=CYP734A1 PE=2 SV=1	AGc2890	122	2e-27	COG2124	Cytochrome P450	K10717	5e-89	229	vvi:100258332	cytokinin trans-hydroxylase	-	-	-
CL1.Contig1_All	2293	0	0	0	0	gi|224111864|ref|XP_002316007.1|	272	1e-161	cytochrome P450 [Populus trichocarpa] >gi|222865047|gb|EEF02178.1| cytochrome P450 [Populus trichocarpa]	gi|224111879|ref|XM_002315974.1|	63.9	6e-07	Populus trichocarpa cytochrome P450 (CYP749A9), mRNA	sp|O48786|C734A_ARATH	186	2e-107	Cytochrome P450 734A1 OS=Arabidopsis thaliana GN=CYP734A1 PE=2 SV=1	AGc2890	82.8	2e-24	COG2124	Cytochrome P450	K10717	3e-85	145	pop:POPTR_743744	cytokinin trans-hydroxylase	-	-	-
CL1.Contig20_All	1966	0	0	0	0	gi|224111880|ref|XP_002316010.1|	655	0	cytochrome P450 [Populus trichocarpa] >gi|222865050|gb|EEF02181.1| cytochrome P450 [Populus trichocarpa]	gi|224111879|ref|XM_002315974.1|	63.9	5e-07	Populus trichocarpa cytochrome P450 (CYP749A9), mRNA	sp|O48786|C734A_ARATH	419	3e-117	Cytochrome P450 734A1 OS=Arabidopsis thaliana GN=CYP734A1 PE=2 SV=1	Cj1411c	161	4e-39	COG2124	Cytochrome P450	K10717	2e-92	338	osa:9269428	cytokinin trans-hydroxylase	-	GO:0016491//oxidoreductase activity;GO:0005506//iron ion binding	-
CL1.Contig21_All	1965	0	0	0	0	gi|224111864|ref|XP_002316007.1|	338	1e-166	cytochrome P450 [Populus trichocarpa] >gi|222865047|gb|EEF02178.1| cytochrome P450 [Populus trichocarpa]	gi|224111879|ref|XM_002315974.1|	63.9	5e-07	Populus trichocarpa cytochrome P450 (CYP749A9), mRNA	sp|O48786|C734A_ARATH	238	1e-111	Cytochrome P450 734A1 OS=Arabidopsis thaliana GN=CYP734A1 PE=2 SV=1	AGc2890	122	2e-27	COG2124	Cytochrome P450	K10717	1e-89	229	pop:POPTR_743744	cytokinin trans-hydroxylase	-	-	-
CL1.Contig22_All	1934	0	0	0	0	gi|224111880|ref|XP_002316010.1|	653	0	cytochrome P450 [Populus trichocarpa] >gi|222865050|gb|EEF02181.1| cytochrome P450 [Populus trichocarpa]	gi|224111879|ref|XM_002315974.1|	63.9	5e-07	Populus trichocarpa cytochrome P450 (CYP749A9), mRNA	sp|O48786|C734A_ARATH	412	4e-115	Cytochrome P450 734A1 OS=Arabidopsis thaliana GN=CYP734A1 PE=2 SV=1	Cj1411c	161	4e-39	COG2124	Cytochrome P450	K10717	2e-93	340	pop:POPTR_743744	cytokinin trans-hydroxylase	-	GO:0016491//oxidoreductase activity;GO:0005506//iron ion binding	-
CL1.Contig23_All	1914	0	0	0	0	gi|224111880|ref|XP_002316010.1|	655	0	cytochrome P450 [Populus trichocarpa] >gi|222865050|gb|EEF02181.1| cytochrome P450 [Populus trichocarpa]	gi|224111879|ref|XM_002315974.1|	63.9	5e-07	Populus trichocarpa cytochrome P450 (CYP749A9), mRNA	sp|O48786|C734A_ARATH	419	3e-117	Cytochrome P450 734A1 OS=Arabidopsis thaliana GN=CYP734A1 PE=2 SV=1	Cj1411c	161	4e-39	COG2124	Cytochrome P450	K10717	1e-92	338	osa:9269428	cytokinin trans-hydroxylase	-	GO:0016491//oxidoreductase activity;GO:0005506//iron ion binding	-
CL1.Contig24_All	1882	0	0	0	0	gi|224111880|ref|XP_002316010.1|	653	0	cytochrome P450 [Populus trichocarpa] >gi|222865050|gb|EEF02181.1| cytochrome P450 [Populus trichocarpa]	gi|224111879|ref|XM_002315974.1|	63.9	5e-07	Populus trichocarpa cytochrome P450 (CYP749A9), mRNA	sp|O48786|C734A_ARATH	412	4e-115	Cytochrome P450 734A1 OS=Arabidopsis thaliana GN=CYP734A1 PE=2 SV=1	Cj1411c	161	4e-39	COG2124	Cytochrome P450	K10717	2e-93	340	pop:POPTR_743744	cytokinin trans-hydroxylase	-	GO:0016491//oxidoreductase activity;GO:0005506//iron ion binding	-
CL1.Contig25_All	1396	151	6.3096	76	2.8516	gi|224111880|ref|XP_002316010.1|	553	1e-156	cytochrome P450 [Populus trichocarpa] >gi|222865050|gb|EEF02181.1| cytochrome P450 [Populus trichocarpa]	gi|224111879|ref|XM_002315974.1|	65.9	9e-08	Populus trichocarpa cytochrome P450 (CYP749A9), mRNA	sp|O48786|C734A_ARATH	330	9e-91	Cytochrome P450 734A1 OS=Arabidopsis thaliana GN=CYP734A1 PE=2 SV=1	Cj1411c	127	5e-29	COG2124	Cytochrome P450	K10717	9e-73	271	ath:AT1G67110	cytokinin trans-hydroxylase	-	-	-
CL1.Contig26_All	1428	0	0	0	0	gi|224111880|ref|XP_002316010.1|	556	1e-157	cytochrome P450 [Populus trichocarpa] >gi|222865050|gb|EEF02181.1| cytochrome P450 [Populus trichocarpa]	gi|224111879|ref|XM_002315974.1|	65.9	9e-08	Populus trichocarpa cytochrome P450 (CYP749A9), mRNA	sp|O48786|C734A_ARATH	340	1e-93	Cytochrome P450 734A1 OS=Arabidopsis thaliana GN=CYP734A1 PE=2 SV=1	Cj1411c	128	2e-29	COG2124	Cytochrome P450	K10717	2e-72	270	ath:AT5G38450	cytokinin trans-hydroxylase	GO:0048878//chemical homeostasis;GO:0009725//response to hormone stimulus;GO:0009314//response to radiation;GO:0016128	GO:0016209//antioxidant activity;GO:0005488//binding;GO:0004497//monooxygenase activity	-
CL1.Contig27_All	1551	44	1.6548	7	0.2364	gi|224111880|ref|XP_002316010.1|	557	1e-157	cytochrome P450 [Populus trichocarpa] >gi|222865050|gb|EEF02181.1| cytochrome P450 [Populus trichocarpa]	gi|224111879|ref|XM_002315974.1|	65.9	1e-07	Populus trichocarpa cytochrome P450 (CYP749A9), mRNA	sp|O48786|C734A_ARATH	333	1e-91	Cytochrome P450 734A1 OS=Arabidopsis thaliana GN=CYP734A1 PE=2 SV=1	Cj1411c	128	2e-29	COG2124	Cytochrome P450	K10717	3e-73	273	ath:AT1G67110	cytokinin trans-hydroxylase	-	-	-
CL1.Contig2_All	2241	0	0	0	0	gi|224111864|ref|XP_002316007.1|	272	1e-161	cytochrome P450 [Populus trichocarpa] >gi|222865047|gb|EEF02178.1| cytochrome P450 [Populus trichocarpa]	gi|224111879|ref|XM_002315974.1|	63.9	6e-07	Populus trichocarpa cytochrome P450 (CYP749A9), mRNA	sp|O48786|C734A_ARATH	186	2e-107	Cytochrome P450 734A1 OS=Arabidopsis thaliana GN=CYP734A1 PE=2 SV=1	AGc2890	82.8	2e-24	COG2124	Cytochrome P450	K10717	2e-85	145	pop:POPTR_743744	cytokinin trans-hydroxylase	-	-	-
CL1.Contig3_All	2210	0	0	0	0	gi|224111864|ref|XP_002316007.1|	416	1e-166	cytochrome P450 [Populus trichocarpa] >gi|222865047|gb|EEF02178.1| cytochrome P450 [Populus trichocarpa]	gi|224111879|ref|XM_002315974.1|	63.9	6e-07	Populus trichocarpa cytochrome P450 (CYP749A9), mRNA	sp|O48786|C734A_ARATH	273	1e-110	Cytochrome P450 734A1 OS=Arabidopsis thaliana GN=CYP734A1 PE=2 SV=1	AGc2890	82.8	1e-33	COG2124	Cytochrome P450	K10717	1e-88	202	pop:POPTR_743744	cytokinin trans-hydroxylase	-	-	-
CL1.Contig4_All	2172	0	0	0	0	gi|224111864|ref|XP_002316007.1|	338	1e-166	cytochrome P450 [Populus trichocarpa] >gi|222865047|gb|EEF02178.1| cytochrome P450 [Populus trichocarpa]	gi|224111879|ref|XM_002315974.1|	63.9	5e-07	Populus trichocarpa cytochrome P450 (CYP749A9), mRNA	sp|O48786|C734A_ARATH	238	7e-112	Cytochrome P450 734A1 OS=Arabidopsis thaliana GN=CYP734A1 PE=2 SV=1	AGc2890	122	2e-27	COG2124	Cytochrome P450	K10717	5e-90	229	vvi:100258332	cytokinin trans-hydroxylase	-	-	-
CL1.Contig5_All	2170	0	0	0	0	gi|224111864|ref|XP_002316007.1|	271	1e-161	cytochrome P450 [Populus trichocarpa] >gi|222865047|gb|EEF02178.1| cytochrome P450 [Populus trichocarpa]	gi|224111879|ref|XM_002315974.1|	63.9	5e-07	Populus trichocarpa cytochrome P450 (CYP749A9), mRNA	sp|O48786|C734A_ARATH	192	3e-109	Cytochrome P450 734A1 OS=Arabidopsis thaliana GN=CYP734A1 PE=2 SV=1	AGc2890	82.8	2e-24	COG2124	Cytochrome P450	K10717	3e-84	145	pop:POPTR_743744	cytokinin trans-hydroxylase	-	-	-
CL1.Contig6_All	2158	0	0	0	0	gi|224111864|ref|XP_002316007.1|	416	1e-166	cytochrome P450 [Populus trichocarpa] >gi|222865047|gb|EEF02178.1| cytochrome P450 [Populus trichocarpa]	gi|224111879|ref|XM_002315974.1|	63.9	5e-07	Populus trichocarpa cytochrome P450 (CYP749A9), mRNA	sp|O48786|C734A_ARATH	273	1e-110	Cytochrome P450 734A1 OS=Arabidopsis thaliana GN=CYP734A1 PE=2 SV=1	AGc2890	82.8	1e-33	COG2124	Cytochrome P450	K10717	1e-88	202	pop:POPTR_743744	cytokinin trans-hydroxylase	-	-	-
CL1.Contig7_All	2138	0	0	0	0	gi|224111864|ref|XP_002316007.1|	272	1e-161	cytochrome P450 [Populus trichocarpa] >gi|222865047|gb|EEF02178.1| cytochrome P450 [Populus trichocarpa]	gi|224111879|ref|XM_002315974.1|	63.9	5e-07	Populus trichocarpa cytochrome P450 (CYP749A9), mRNA	sp|O48786|C734A_ARATH	184	4e-107	Cytochrome P450 734A1 OS=Arabidopsis thaliana GN=CYP734A1 PE=2 SV=1	AGc2890	82.8	2e-24	COG2124	Cytochrome P450	K10717	4e-85	145	pop:POPTR_743744	cytokinin trans-hydroxylase	-	-	-
CL1.Contig8_All	2120	0	0	0	0	gi|224111864|ref|XP_002316007.1|	338	1e-166	cytochrome P450 [Populus trichocarpa] >gi|222865047|gb|EEF02178.1| cytochrome P450 [Populus trichocarpa]	gi|224111879|ref|XM_002315974.1|	63.9	5e-07	Populus trichocarpa cytochrome P450 (CYP749A9), mRNA	sp|O48786|C734A_ARATH	238	6e-112	Cytochrome P450 734A1 OS=Arabidopsis thaliana GN=CYP734A1 PE=2 SV=1	AGc2890	122	2e-27	COG2124	Cytochrome P450	K10717	5e-90	229	vvi:100258332	cytokinin trans-hydroxylase	-	-	-
CL1.Contig9_All	2118	0	0	0	0	gi|224111864|ref|XP_002316007.1|	271	1e-161	cytochrome P450 [Populus trichocarpa] >gi|222865047|gb|EEF02178.1| cytochrome P450 [Populus trichocarpa]	gi|224111879|ref|XM_002315974.1|	63.9	5e-07	Populus trichocarpa cytochrome P450 (CYP749A9), mRNA	sp|O48786|C734A_ARATH	192	3e-109	Cytochrome P450 734A1 OS=Arabidopsis thaliana GN=CYP734A1 PE=2 SV=1	AGc2890	82.8	2e-24	COG2124	Cytochrome P450	K10717	3e-84	145	pop:POPTR_743744	cytokinin trans-hydroxylase	-	-	-
CL10.Contig1_All	1910	4	0.1222	0	0	gi|15231577|ref|NP_189291.1|	712	0	mate efflux domain-containing protein [Arabidopsis thaliana] >gi|16323121|gb|AAL15295.1| AT3g26590/MFE16_11 [Arabidopsis thaliana] >gi|25141209|gb|AAN73299.1| At3g26590/MFE16_11 [Arabidopsis thaliana] >gi|332643662|gb|AEE77183.1| mate efflux domain-containing protein [Arabidopsis thaliana]	gi|147792160|emb|AM479864.2|	159	1e-35	Vitis vinifera contig VV78X272293.18, whole genome shotgun sequence	sp|Q9LYT3|TT12_ARATH	408	5e-114	Protein TRANSPARENT TESTA 12 OS=Arabidopsis thaliana GN=TT12 PE=2 SV=1	SPCC4B3.13	196	1e-49	COG0534	Na+-driven multidrug efflux pump	K13171	1e-06	52.8	ath:AT2G29210	serine/arginine repetitive matrix protein 1	GO:0015893//drug transport;GO:0051707//response to other organism	GO:0015291//secondary active transmembrane transporter activity	GO:0043231//intracellular membrane-bounded organelle;GO:0016020//membrane
CL10.Contig2_All	994	30	1.7605	21	1.1066	gi|15810018|gb|AAL06936.1|	287	1e-76	AT5g38030/F16F17_30 [Arabidopsis thaliana]	gi|48716491|dbj|AP004878.3|	111	1e-21	Oryza sativa Japonica Group genomic DNA, chromosome 2, PAC clone:P0474F11	sp|Q9LYT3|TT12_ARATH	149	2e-36	Protein TRANSPARENT TESTA 12 OS=Arabidopsis thaliana GN=TT12 PE=2 SV=1	SPAC11D3.06	96.7	6e-20	COG0534	Na+-driven multidrug efflux pump	K14325	3e-06	50.4	osa:4325394	RNA-binding protein with serine-rich domain 1	GO:0015893//drug transport;GO:0051707//response to other organism	GO:0015291//secondary active transmembrane transporter activity	GO:0043231//intracellular membrane-bounded organelle;GO:0016020//membrane
CL10.Contig3_All	1450	107	4.3046	55	1.9868	gi|15240824|ref|NP_198619.1|	594	1e-169	mate efflux domain-containing protein [Arabidopsis thaliana] >gi|13937234|gb|AAK50109.1|AF372972_1 AT5g38030/F16F17_30 [Arabidopsis thaliana] >gi|27363408|gb|AAO11623.1| At5g38030/F16F17_30 [Arabidopsis thaliana] >gi|332006876|gb|AED94259.1| mate efflux domain-containing protein [Arabidopsis thaliana]	gi|145338971|ref|NM_113567.3|	129	7e-27	Arabidopsis thaliana mate efflux domain-containing protein (AT3G26590) mRNA, complete cds	sp|Q9LYT3|TT12_ARATH	359	2e-99	Protein TRANSPARENT TESTA 12 OS=Arabidopsis thaliana GN=TT12 PE=2 SV=1	SPCC4B3.13	194	3e-49	COG0534	Na+-driven multidrug efflux pump	K14325	4e-06	50.4	osa:4325394	RNA-binding protein with serine-rich domain 1	GO:0015893//drug transport	GO:0015291//secondary active transmembrane transporter activity	GO:0044464//cell part
CL10.Contig4_All	1839	120	3.8064	15	0.4272	gi|15231577|ref|NP_189291.1|	718	0	mate efflux domain-containing protein [Arabidopsis thaliana] >gi|16323121|gb|AAL15295.1| AT3g26590/MFE16_11 [Arabidopsis thaliana] >gi|25141209|gb|AAN73299.1| At3g26590/MFE16_11 [Arabidopsis thaliana] >gi|332643662|gb|AEE77183.1| mate efflux domain-containing protein [Arabidopsis thaliana]	gi|147792160|emb|AM479864.2|	159	1e-35	Vitis vinifera contig VV78X272293.18, whole genome shotgun sequence	sp|Q9LYT3|TT12_ARATH	407	8e-114	Protein TRANSPARENT TESTA 12 OS=Arabidopsis thaliana GN=TT12 PE=2 SV=1	SPCC4B3.13	201	4e-51	COG0534	Na+-driven multidrug efflux pump	K13171	1e-06	52.8	ath:AT2G29210	serine/arginine repetitive matrix protein 1	GO:0015893//drug transport;GO:0051707//response to other organism	GO:0015291//secondary active transmembrane transporter activity	GO:0043231//intracellular membrane-bounded organelle;GO:0016020//membrane
CL10.Contig5_All	1454	29	1.1634	16	0.5764	gi|297801854|ref|XP_002868811.1|	397	1e-109	mate efflux family protein [Arabidopsis lyrata subsp. lyrata] >gi|297314647|gb|EFH45070.1| mate efflux family protein [Arabidopsis lyrata subsp. lyrata]	gi|147792160|emb|AM479864.2|	159	8e-36	Vitis vinifera contig VV78X272293.18, whole genome shotgun sequence	sp|Q9LYT3|TT12_ARATH	193	2e-49	Protein TRANSPARENT TESTA 12 OS=Arabidopsis thaliana GN=TT12 PE=2 SV=1	SPAC11D3.06	99.8	1e-20	COG0534	Na+-driven multidrug efflux pump	K13171	9e-07	52.8	ath:AT2G29210	serine/arginine repetitive matrix protein 1	-	-	-
CL10.Contig6_All	958	64	3.897	20	1.0935	gi|297818202|ref|XP_002876984.1|	336	2e-91	mate efflux family protein [Arabidopsis lyrata subsp. lyrata] >gi|297322822|gb|EFH53243.1| mate efflux family protein [Arabidopsis lyrata subsp. lyrata]	gi|145335632|ref|NM_101166.3|	113	3e-22	Arabidopsis thaliana root hair specific 2 (RSH2) mRNA, complete cds	sp|Q9LYT3|TT12_ARATH	230	1e-60	Protein TRANSPARENT TESTA 12 OS=Arabidopsis thaliana GN=TT12 PE=2 SV=1	SPCC4B3.13	119	8e-27	COG0534	Na+-driven multidrug efflux pump	--	--	--	--	--	GO:0015893//drug transport;GO:0051707//response to other organism	GO:0015291//secondary active transmembrane transporter activity	GO:0043231//intracellular membrane-bounded organelle;GO:0016020//membrane
CL100.Contig1_All	2891	904	18.2403	169	3.062	gi|225437164|ref|XP_002274787.1|	1280	0	PREDICTED: similar to type IIB calcium ATPase [Vitis vinifera]	gi|147860437|emb|AM434566.2|	137	6e-29	Vitis vinifera contig VV78X253191.2, whole genome shotgun sequence	sp|Q9LY77|ACA12_ARATH	1201	0	Calcium-transporting ATPase 12, plasma membrane-type OS=Arabidopsis thaliana GN=ACA12 PE=2 SV=1	MTH1001	391	3e-108	COG0474	Cation transport ATPase	K01537	0	1201	ath:AT3G63380	Ca2+-transporting ATPase [EC:3.6.3.8]	-	-	-
CL1000.Contig1_All	1908	693	21.1869	157	4.3101	gi|322510108|sp|Q9ZT07.3|RKS1_ARATH	564	1e-159	RecName: Full=G-type lectin S-receptor-like serine/threonine-protein kinase RKS1; AltName: Full=Receptor-like protein kinase 1; Flags: Precursor	gi|147859407|emb|AM469647.2|	107	4e-20	Vitis vinifera contig VV78X188718.73, whole genome shotgun sequence	sp|Q9ZT07|RKS1_ARATH	564	5e-161	G-type lectin S-receptor-like serine/threonine-protein kinase RKS1 OS=Arabidopsis thaliana GN=RKS1 PE=3 SV=3	YAR019c	93.2	1e-18	COG0515	Serine/threonine protein kinase	K13415	2e-56	218	ath:AT4G39400	protein brassinosteroid insensitive 1 [EC:2.7.10.1 2.7.11.1]	GO:0009987//cellular process	GO:0004672//protein kinase activity	-
CL10000.Contig1_All	382	20	3.0541	21	2.8795	gi|125629440|emb|CAM33431.1|	170	6e-42	Ins5P-2kinase [Phaseolus vulgaris] >gi|227270349|emb|CAX94845.1| inositol 1,3,4,5,6 pentakisphosphate 2-kinase [Phaseolus vulgaris] >gi|227270351|emb|CAX94846.1| inositol 1,3,4,5,6 pentakisphosphate 2-kinase [Phaseolus vulgaris]	gi|224923164|gb|AC235400.1|	79.8	2e-12	Glycine max strain Williams 82 clone GM_WBb0120P11, complete sequence	sp|Q93YN9|IPPK_ARATH	149	3e-37	Inositol-pentakisphosphate 2-kinase OS=Arabidopsis thaliana GN=IPK1 PE=1 SV=1	--	--	--	--	--	K10572	3e-45	177	vvi:100243814	inositol-pentakisphosphate 2-kinase [EC:2.7.1.158]	GO:0006952//defense response;GO:0002252;GO:0032958//inositol phosphate biosynthetic process	GO:0051765;GO:0032559//adenyl ribonucleotide binding	-
CL10001.Contig1_All	261	26	5.8109	7	1.4048	gi|18394560|ref|NP_564043.1|	90.1	8e-18	transmembrane transporter-like protein [Arabidopsis thaliana] >gi|18394562|ref|NP_564044.1| transmembrane transporter-like protein [Arabidopsis thaliana] >gi|9719716|gb|AAF97818.1|AC034107_1 ESTs gb|AV518228, gb|AV519045, gb|AV524928, gb|AV530358, gb|AV559044 come from this gene [Arabidopsis thaliana] >gi|9719717|gb|AAF97819.1|AC034107_2 ESTs gb|AV518228, gb|AV519045, gb|AV524928, gb|AV530358, gb…	gi|123679850|emb|AM473421.1|	75.8	2e-11	Vitis vinifera, whole genome shotgun sequence, contig VV78X254193.18, clone ENTAV 115	--	--	--	--	--	--	--	--	--	--	--	--	--	--	GO:0006810//transport	-	GO:0044464//cell part
CL10002.Contig1_All	314	10	1.8577	35	5.8385	--	--	--	--	--	--	--	--	--	--	--	--	--	--	--	--	--	--	--	--	--	--	-	-	-
CL10004.Contig1_All	397	39	5.7304	203	26.7836	gi|13605579|gb|AAK32783.1|AF361615_1	171	2e-42	At1g07630/F24B9_25 [Arabidopsis thaliana] >gi|22137176|gb|AAM91433.1| At1g07630/F24B9_25 [Arabidopsis thaliana]	gi|292747341|dbj|AK337158.1|	101	4e-19	Lotus japonicus cDNA, clone: LjFL1-047-BG08, HTC	sp|Q9LQN6|P2C04_ARATH	171	9e-44	Probable protein phosphatase 2C 4 OS=Arabidopsis thaliana GN=PLL5 PE=1 SV=1	DR0479	53.5	9e-08	COG0744	Membrane carboxypeptidase (penicillin-binding protein)	K01115	4e-10	60.8	vcn:VOLCADRAFT_99471	phospholipase D [EC:3.1.4.4]	GO:0048827//phyllome development	GO:0004721//phosphoprotein phosphatase activity	GO:0016020//membrane
CL10005.Contig1_All	211	38	10.5054	46	11.4193	--	--	--	--	--	--	--	--	--	--	--	--	--	--	--	--	--	--	--	--	--	--	-	-	-
CL10006.Contig1_All	344	10	1.6957	28	4.2635	gi|9651530|gb|AAF91178.1|AF203700_1	85.1	2e-16	ClpB [Phaseolus lunatus]	--	--	--	--	--	--	--	--	--	--	--	--	--	K03695	1e-12	68.9	pop:POPTR_556348	ATP-dependent Clp protease ATP-binding subunit ClpB	GO:0006950//response to stress;GO:0009657//plastid organization;GO:0043170	GO:0016462//pyrophosphatase activity;GO:0032559//adenyl ribonucleotide binding	GO:0009532//plastid stroma
CL10007.Contig1_All	1737	365	12.2576	340	10.2528	gi|15233258|ref|NP_191100.1|	820	0	methionyl-tRNA synthetase [Arabidopsis thaliana] >gi|7076783|emb|CAB75898.1| methionyl-tRNA synthetase (AtcpMetRS) [Arabidopsis thaliana] >gi|332645858|gb|AEE79379.1| methionyl-tRNA synthetase [Arabidopsis thaliana]	gi|225449564|ref|XM_002279107.1|	452	1e-124	PREDICTED: Vitis vinifera similar to AT3g55400/T22E16_60 (LOC100251286), mRNA	sp|Q9ZTS1|SYM_ORYSJ	159	6e-39	Probable methionyl-tRNA synthetase OS=Oryza sativa subsp. japonica GN=Os06g0508700 PE=2 SV=2	all0233	510	3e-144	COG0143	Methionyl-tRNA synthetase	K01874	0	862	pop:POPTR_1092152	methionyl-tRNA synthetase [EC:6.1.1.10]	GO:0006418//tRNA aminoacylation for protein translation;GO:0003006//reproductive developmental process	GO:0004812//aminoacyl-tRNA ligase activity;GO:0032559//adenyl ribonucleotide binding	GO:0009536//plastid
CL10008.Contig1_All	390	131	19.5938	31	4.1635	--	--	--	--	--	--	--	--	--	--	--	--	--	--	--	--	--	--	--	--	--	--	-	-	-
CL1001.Contig1_All	905	46	2.965	70	4.0515	gi|115470849|ref|NP_001059023.1|	383	1e-105	Os07g0176900 [Oryza sativa Japonica Group] >gi|113610559|dbj|BAF20937.1| Os07g0176900 [Oryza sativa Japonica Group]	gi|124001648|gb|AC187645.7|	315	4e-83	Glycine max clone gmp1-49d18, complete sequence	sp|Q9ZU38|RPIA_ARATH	328	2e-90	Probable ribose-5-phosphate isomerase OS=Arabidopsis thaliana GN=At2g01290 PE=2 SV=1	PAB0522	181	2e-45	COG0120	Ribose 5-phosphate isomerase	K01807	9e-107	384	rcu:RCOM_1427780	ribose 5-phosphate isomerase A [EC:5.3.1.6]	GO:0006952//defense response;GO:0006098//pentose-phosphate shunt;GO:0015977//carbon utilization by fixation of carbon dioxide	GO:0016861//intramolecular oxidoreductase activity, interconverting aldoses and ketoses	GO:0009532//plastid stroma;GO:0009526//plastid envelope;GO:0009534//chloroplast thylakoid
CL1001.Contig2_All	1068	187	10.2137	396	19.4217	gi|15226223|ref|NP_178238.1|	375	1e-103	ribose 5-phosphate isomerase A [Arabidopsis thaliana] >gi|6226027|sp|Q9ZU38.1|RPIA_ARATH RecName: Full=Probable ribose-5-phosphate isomerase; AltName: Full=Phosphoriboisomerase >gi|15809810|gb|AAL06833.1| At2g01290/F10A8.17 [Arabidopsis thaliana] >gi|17978867|gb|AAL47405.1| At2g01290/F10A8.17 [Arabidopsis thaliana] >gi|330250335|gb|AEC05429.1| ribose 5-phosphate isomerase A [Arabidopsis thaliana]	gi|124001648|gb|AC187645.7|	291	6e-76	Glycine max clone gmp1-49d18, complete sequence	sp|Q9ZU38|RPIA_ARATH	375	2e-104	Probable ribose-5-phosphate isomerase OS=Arabidopsis thaliana GN=At2g01290 PE=2 SV=1	PAB0522	179	9e-45	COG0120	Ribose 5-phosphate isomerase	K01807	5e-113	405	vvi:100247460	ribose 5-phosphate isomerase A [EC:5.3.1.6]	GO:0006098//pentose-phosphate shunt;GO:0009250//glucan biosynthetic process;GO:0046108//uridine metabolic process	GO:0016861//intramolecular oxidoreductase activity, interconverting aldoses and ketoses	GO:0044424//intracellular part
CL10010.Contig1_All	621	88	8.2662	19	1.6026	--	--	--	--	--	--	--	--	--	--	--	--	--	--	--	--	--	--	--	--	--	--	-	-	-
CL10011.Contig1_All	481	94	11.3997	94	10.2364	gi|302782373|ref|XP_002972960.1|	54.3	6e-07	hypothetical protein SELMODRAFT_441945 [Selaginella moellendorffii] >gi|300159561|gb|EFJ26181.1| hypothetical protein SELMODRAFT_441945 [Selaginella moellendorffii]	gi|102567891|gb|DQ645538.1|	77.8	8e-12	Zea perennis mitochondrion, complete genome	--	--	--	--	--	--	--	--	--	--	--	--	--	--	-	-	-
CL10012.Contig1_All	267	13	2.8402	21	4.1197	gi|6664321|gb|AAF22903.1|AC006932_20	90.5	6e-18	T27G7.8 [Arabidopsis thaliana]	gi|255583660|ref|XM_002532539.1|	60	1e-06	Ricinus communis conserved hypothetical protein, mRNA	--	--	--	--	--	--	--	--	--	--	--	--	--	--	-	-	-
CL10013.Contig1_All	237	17	4.1842	20	4.4202	gi|87240748|gb|ABD32606.1|	131	3e-30	FAD-dependent pyridine nucleotide-disulphide oxidoreductase; Calcium-binding EF-hand [Medicago truncatula]	--	--	--	--	--	--	--	--	YMR145c	71.2	4e-13	COG1252	NADH dehydrogenase, FAD-containing subunit	K03885	6e-32	132	rcu:RCOM_1095880	NADH dehydrogenase [EC:1.6.99.3]	GO:0008152//metabolic process	GO:0030554//adenyl nucleotide binding;GO:0046872//metal ion binding;GO:0050136//NADH dehydrogenase (quinone) activity	GO:0043231//intracellular membrane-bounded organelle
CL10014.Contig1_All	325	19	3.4102	9	1.4505	gi|186491294|ref|NP_175994.2|	157	4e-38	FAD/NAD(P)-binding oxidoreductase domain-containing protein [Arabidopsis thaliana] >gi|332195206|gb|AEE33327.1| FAD/NAD(P)-binding oxidoreductase domain-containing protein [Arabidopsis thaliana]	gi|224115285|ref|XM_002332171.1|	85.7	2e-14	Populus trichocarpa predicted protein, mRNA	--	--	--	--	--	--	--	--	--	K06955	4e-40	159	vvi:100264528		-	-	-
CL10015.Contig1_All	1813	1865	60.0058	1574	45.4747	gi|334183367|ref|NP_564709.2|	684	0	Leucine-rich repeat transmembrane protein kinase [Arabidopsis thaliana] >gi|264664587|sp|C0LGH3.2|Y5614_ARATH RecName: Full=Probable LRR receptor-like serine/threonine-protein kinase At1g56140; Flags: Precursor >gi|332195227|gb|AEE33348.1| Leucine-rich repeat transmembrane protein kinase [Arabidopsis thaliana]	gi|147776369|emb|AM442625.2|	141	2e-30	Vitis vinifera contig VV78X211313.7, whole genome shotgun sequence	sp|C0LGH3|Y5614_ARATH	684	0	Probable LRR receptor-like serine/threonine-protein kinase At1g56140 OS=Arabidopsis thaliana GN=At1g56140 PE=1 SV=2	SA1063_1	94.4	6e-19	COG0515	Serine/threonine protein kinase	K13418	3e-72	270	rcu:RCOM_0186340	somatic embryogenesis receptor kinase 1 [EC:2.7.10.1 2.7.11.1]	GO:0006464//protein modification process	GO:0004175//endopeptidase activity;GO:0004702//receptor signaling protein serine/threonine kinase activity;GO:0032559//adenyl ribonucleotide binding	GO:0016020//membrane
CL10016.Contig1_All	336	32	5.5555	16	2.4943	--	--	--	--	--	--	--	--	--	--	--	--	--	--	--	--	--	--	--	--	--	--	-	-	-
CL10018.Contig1_All	264	11	2.4305	7	1.3889	--	--	--	--	--	--	--	--	--	--	--	--	--	--	--	--	--	--	--	--	--	--	-	-	-
CL10019.Contig1_All	1659	1879	66.0683	2336	73.7546	gi|297848734|ref|XP_002892248.1|	570	1e-161	arginine N-methyltransferase family protein [Arabidopsis lyrata subsp. lyrata] >gi|297338090|gb|EFH68507.1| arginine N-methyltransferase family protein [Arabidopsis lyrata subsp. lyrata]	gi|22135774|gb|AY132011.1|	242	8e-61	Arabidopsis thaliana At1g04870/F13M7_12 mRNA, complete cds	sp|Q9MAT5|ANM42_ARATH	568	4e-162	Probable protein arginine N-methyltransferase 4.2 OS=Arabidopsis thaliana GN=PRMT4.2 PE=2 SV=1	YBR034c	143	1e-33	COG0500	SAM-dependent methyltransferases	K11434	2e-92	337	ota:Ot07g00730	protein arginine N-methyltransferase 1 [EC:2.1.1.-]	-	-	-
CL1002.Contig1_All	2360	688	17.0055	834	18.5104	gi|15240508|ref|NP_199768.1|	928	0	peptide-N(4)-(N-acetyl-beta-glucosaminyl)asparagine amidase [Arabidopsis thaliana] >gi|75170522|sp|Q9FGY9.1|PNG1_ARATH RecName: Full=Peptide-N(4)-(N-acetyl-beta-glucosaminyl)asparagine amidase; AltName: Full=Peptide:N-glycanase; Short=AtPNG1 >gi|148589112|emb|CAN87017.1| transglutaminase [Arabidopsis thaliana] >gi|332008448|gb|AED95831.1| peptide-N(4)-(N-acetyl-beta-glucosaminyl)asparagine amidas…	gi|225321982|dbj|AK325970.1|	147	5e-32	Solanum lycopersicum cDNA, clone: LEFL2001BD12, HTC in fruit	sp|Q9FGY9|PNG1_ARATH	928	0	Peptide-N(4)-(N-acetyl-beta-glucosaminyl)asparagine amidase OS=Arabidopsis thaliana GN=PNG1 PE=2 SV=1	--	--	--	--	--	K01456	0	976	vvi:100253765	peptide-N4-(N-acetyl-beta-glucosaminyl)asparagine amidase [EC:3.5.1.52]	-	-	-
CL10020.Contig1_All	294	10	1.9841	8	1.4253	--	--	--	--	--	--	--	--	--	--	--	--	--	--	--	--	--	--	--	--	--	--	-	-	-
CL10021.Contig1_All	377	19	2.9398	45	6.2522	--	--	--	--	--	--	--	--	--	--	--	--	--	--	--	--	--	--	--	--	--	--	-	-	-
CL10023.Contig1_All	1857	649	20.3866	1022	28.8271	gi|15233170|ref|NP_191067.1|	629	1e-179	LisH/CRA/RING-U-box domain-containing protein [Arabidopsis thaliana] >gi|111074420|gb|ABH04583.1| At3g55070 [Arabidopsis thaliana] >gi|332645814|gb|AEE79335.1| LisH/CRA/RING-U-box domain-containing protein [Arabidopsis thaliana]	gi|225316359|dbj|AK322312.1|	392	1e-106	Solanum lycopersicum cDNA, clone: LEFL1036AH12, HTC in leaf	--	--	--	--	SPBC29A3.03c	82.4	2e-15	COG5109	Uncharacterized conserved protein, contains RING Zn-finger	K13171	5e-06	50.8	vvi:100262120	serine/arginine repetitive matrix protein 1	-	-	-
CL10024.Contig1_All	393	22	3.2654	50	6.6641	gi|334184398|ref|NP_001189585.1|	116	1e-25	zinc binding motif and SET domain-containing protein [Arabidopsis thaliana] >gi|306526268|sp|O64827.3|SUVR5_ARATH RecName: Full=Histone-lysine N-methyltransferase SUVR5; AltName: Full=C2H2 zinc finger-SET histone methyltransferase; Short=Protein C2H2 SET; AltName: Full=Protein SET DOMAIN GROUP 6; AltName: Full=Suppressor of variegation 3-9-related protein 5; Short=Su(var)3-9-related protein 5 >gi…	gi|147807649|emb|AM488191.2|	67.9	6e-09	Vitis vinifera contig VV78X139537.28, whole genome shotgun sequence	sp|O64827|SUVR5_ARATH	116	4e-27	Histone-lysine N-methyltransferase SUVR5 OS=Arabidopsis thaliana GN=SUVR5 PE=1 SV=3	--	--	--	--	--	--	--	--	--	--	-	-	-
CL10025.Contig1_All	340	18	3.0882	24	3.6974	gi|225466323|ref|XP_002273432.1|	212	1e-54	PREDICTED: similar to photosystem II 47 kDa protein, partial [Vitis vinifera]	gi|345433540|dbj|AP012207.1|	519	1e-145	Pyrus pyrifolia chloroplast DNA, complete sequence, cultivar: Hosui	sp|Q0ZIZ3|PSBB_VITVI	212	4e-56	Photosystem II CP47 chlorophyll apoprotein OS=Vitis vinifera GN=psbB PE=3 SV=1	--	--	--	--	--	K02704	7e-56	212	vvi:4025125	photosystem II CP47 chlorophyll apoprotein	GO:0051234//establishment of localization;GO:0006464//protein modification process;GO:0022900//electron transport chain	GO:0046906//tetrapyrrole binding	GO:0009521;GO:0031224//intrinsic to membrane;GO:0009534//chloroplast thylakoid
CL10026.Contig1_All	377	23	3.5588	23	3.1956	gi|115453915|ref|NP_001050558.1|	71.2	4e-12	Os03g0582000 [Oryza sativa Japonica Group] >gi|41469312|gb|AAS07168.1| expressed protein [Oryza sativa Japonica Group] >gi|113549029|dbj|BAF12472.1| Os03g0582000 [Oryza sativa Japonica Group]	--	--	--	--	--	--	--	--	--	--	--	--	--	--	--	--	--	--	-	GO:0003824//catalytic activity;GO:0016597//amino acid binding	-
CL10027.Contig1_All	650	16	1.4359	240	19.3402	gi|15222598|ref|NP_174498.1|	292	2e-78	alpha/beta-hydrolase-like protein [Arabidopsis thaliana] >gi|332193324|gb|AEE31445.1| alpha/beta-hydrolase-like protein [Arabidopsis thaliana]	gi|115474906|ref|NM_001067585.1|	161	9e-37	Oryza sativa Japonica Group Os08g0161500 (Os08g0161500) mRNA, complete cds	--	--	--	--	all8511	102	5e-22	COG1073	Hydrolases of the alpha/beta superfamily	K06889	1e-06	50.8	cme:CMT218C		-	-	-
CL10029.Contig1_All	322	16	2.8985	19	3.0907	--	--	--	--	--	--	--	--	--	--	--	--	--	--	--	--	--	--	--	--	--	--	-	-	-
CL1003.Contig1_All	1640	298	10.5995	300	9.5816	gi|14423327|gb|AAK62346.1|	688	0	elicitor-inducible cytochrome P450 [Nicotiana tabacum]	gi|147826992|emb|AM488980.2|	303	3e-79	Vitis vinifera contig VV78X048826.7, whole genome shotgun sequence	sp|Q9SD85|F3PH_ARATH	346	9e-111	Flavonoid 3'-monooxygenase OS=Arabidopsis thaliana GN=CYP75B1 PE=1 SV=1	alr1450	97.8	4e-24	COG2124	Cytochrome P450	K05280	2e-110	346	ath:AT5G07990	flavonoid 3'-monooxygenase [EC:1.14.13.21]	-	-	-
CL10030.Contig1_All	1668	1144	40.0076	1813	56.9331	gi|302748619|gb|ADL63790.1|	326	5e-88	ribosomal protein S3 [Cannabis sativa]	gi|302748632|gb|GU351609.1|	504	1e-139	Celtis yunnanensis ribosomal protein S3 (rps3) gene, partial cds; mitochondrial	sp|Q04716|RT03_PETHY	313	1e-85	Ribosomal protein S3, mitochondrial OS=Petunia hybrida GN=YRPS3 PE=2 SV=1	BMEI0763	89.7	1e-17	COG0092	Ribosomal protein S3	K02982	2e-14	78.6	zma:845237	small subunit ribosomal protein S3	GO:0010467//gene expression	GO:0003723//RNA binding;GO:0005198//structural molecule activity	GO:0009536//plastid
CL10031.Contig1_All	203	520	149.424	348	89.7937	--	--	--	--	--	--	--	--	--	--	--	--	--	--	--	--	--	--	--	--	--	--	-	-	-
CL10032.Contig1_All	726	25	2.0087	87	6.2769	gi|242390093|dbj|BAH80549.1|	334	6e-91	transcription factor GRAS family protein [Eucalyptus grandis]	gi|147795781|emb|AM449211.2|	95.6	5e-17	Vitis vinifera contig VV78X102540.11, whole genome shotgun sequence	sp|Q9SZF7|SHR_ARATH	302	1e-82	Protein SHORT-ROOT OS=Arabidopsis thaliana GN=SHR PE=1 SV=1	Rv3876	57	3e-08	COG0455	ATPases involved in chromosome partitioning	K14494	3e-25	112	vvi:100232937	DELLA protein	GO:0003002;GO:0010468//regulation of gene expression;GO:0051301//cell division	GO:0003677//DNA binding;GO:0001071	GO:0043231//intracellular membrane-bounded organelle
CL10033.Contig1_All	319	55	10.0574	8	1.3136	--	--	--	--	--	--	--	--	--	--	--	--	--	--	--	--	--	--	--	--	--	--	-	-	-
CL10034.Contig1_All	206	38	10.7604	29	7.3738	gi|172050753|gb|ACB70177.1|	130	4e-30	70 kDa heat shock protein [Capparis spinosa]	gi|313575778|gb|GU120335.1|	198	1e-48	Oryza sativa Japonica Group clone KCS392A02 70 kDa heat shock protein mRNA, complete cds	sp|Q9LHA8|HSP74_ARATH	125	4e-30	Heat shock cognate 70 kDa protein 4 OS=Arabidopsis thaliana GN=HSC70-4 PE=1 SV=1	SPAC13G7.02c	72	2e-13	COG0443	Molecular chaperone	K03283	6e-31	129	vvi:100253562	heat shock 70kDa protein 1/8	-	-	-
CL10035.Contig1_All	1872	314	9.7844	803	22.4684	gi|297799476|ref|XP_002867622.1|	664	0	kinase family protein [Arabidopsis lyrata subsp. lyrata] >gi|297313458|gb|EFH43881.1| kinase family protein [Arabidopsis lyrata subsp. lyrata]	gi|123697762|emb|AM454280.1|	97.6	3e-17	Vitis vinifera contig VV78X038260.4, whole genome shotgun sequence	sp|Q9SW11|PUB35_ARATH	661	0	U-box domain-containing protein 35 OS=Arabidopsis thaliana GN=PUB35 PE=1 SV=2	lin1934_1	95.9	2e-19	COG0515	Serine/threonine protein kinase	K04733	7e-45	179	ath:AT5G38990	interleukin-1 receptor-associated kinase 4 [EC:2.7.11.1]	GO:0050896//response to stimulus;GO:0032446//protein modification by small protein conjugation	GO:0004871//signal transducer activity;GO:0004672//protein kinase activity;GO:0019787//small conjugating protein ligase activity;GO:0032559//adenyl ribonucleotide binding	GO:0043234//protein complex
CL10036.Contig1_All	1777	8	0.2626	0	0	gi|260513716|gb|ACX42570.1|	431	1e-119	CONSTANS-like zinc finger protein [Glycine max]	gi|260513715|gb|GQ864262.1|	165	2e-37	Glycine max CONSTANS-like zinc finger protein (COL8) mRNA, complete cds	sp|Q940T9|COL4_ARATH	347	2e-95	Zinc finger protein CONSTANS-LIKE 4 OS=Arabidopsis thaliana GN=COL4 PE=2 SV=2	YDL140c	74.7	5e-13	COG0086	DNA-directed RNA polymerase, beta' subunit/160 kD subunit	K12135	1e-29	129	ath:AT5G15840	zinc finger protein CONSTANS	-	-	-
CL10037.Contig1_All	385	49	7.4242	27	3.6734	--	--	--	--	gi|123691945|emb|AM477045.1|	60	1e-06	Vitis vinifera, whole genome shotgun sequence, contig VV78X060451.2, clone ENTAV 115	--	--	--	--	--	--	--	--	--	--	--	--	--	--	-	-	-
CL10038.Contig1_All	205	17	4.8374	46	11.7535	gi|297821515|ref|XP_002878640.1|	97.8	4e-20	EMB2001 [Arabidopsis lyrata subsp. lyrata] >gi|297324479|gb|EFH54899.1| EMB2001 [Arabidopsis lyrata subsp. lyrata]	gi|270141928|gb|BT108880.1|	67.9	3e-09	Picea glauca clone GQ03202_B02 mRNA sequence	sp|O81004|Y2287_ARATH	96.7	3e-21	GTP-binding protein At2g22870 OS=Arabidopsis thaliana GN=EMB2001 PE=2 SV=2	--	--	--	--	--	K03978	1e-22	102	pop:POPTR_869308	GTP-binding protein	GO:0003006//reproductive developmental process;GO:0032506//cytokinetic process	GO:0032561//guanyl ribonucleotide binding	GO:0043231//intracellular membrane-bounded organelle
CL1004.Contig1_All	1261	20	0.9252	8	0.3323	gi|18394746|ref|NP_564086.1|	273	2e-85	transducin/WD-40 repeat-containing protein [Arabidopsis thaliana] >gi|334182693|ref|NP_001185037.1| transducin/WD-40 repeat-containing protein [Arabidopsis thaliana] >gi|332191737|gb|AEE29858.1| transducin/WD-40 repeat-containing protein [Arabidopsis thaliana] >gi|332191738|gb|AEE29859.1| transducin/WD-40 repeat-containing protein [Arabidopsis thaliana]	gi|292789823|dbj|AK339381.1|	89.7	6e-15	Lotus japonicus cDNA, clone: LjFL3-038-BC03, HTC	--	--	--	--	--	--	--	--	--	K15200	2e-107	341	pop:POPTR_721032	general transcription factor 3C polypeptide 2	GO:0044260;GO:0090304	-	-
CL1004.Contig2_All	1348	33	1.428	29	1.1269	gi|18394746|ref|NP_564086.1|	408	1e-112	transducin/WD-40 repeat-containing protein [Arabidopsis thaliana] >gi|334182693|ref|NP_001185037.1| transducin/WD-40 repeat-containing protein [Arabidopsis thaliana] >gi|332191737|gb|AEE29858.1| transducin/WD-40 repeat-containing protein [Arabidopsis thaliana] >gi|332191738|gb|AEE29859.1| transducin/WD-40 repeat-containing protein [Arabidopsis thaliana]	gi|292789823|dbj|AK339381.1|	89.7	6e-15	Lotus japonicus cDNA, clone: LjFL3-038-BC03, HTC	--	--	--	--	--	--	--	--	--	K15200	5e-139	491	pop:POPTR_721032	general transcription factor 3C polypeptide 2	-	-	-
CL10040.Contig1_All	1946	460	13.7888	666	17.9264	gi|225447822|ref|XP_002267948.1|	880	0	PREDICTED: similar to phosphatidylserine decarboxylase [Vitis vinifera]	gi|225447821|ref|XM_002267912.1|	678	0	PREDICTED: Vitis vinifera similar to phosphatidylserine decarboxylase (LOC100246885), mRNA	sp|Q9ZQE6|CML1_ARATH	50.1	4e-06	Calmodulin-like protein 1 OS=Arabidopsis thaliana GN=CML1 PE=2 SV=1	SPAC31G5.15_2	234	3e-61	COG0688	Phosphatidylserine decarboxylase	K01613	0	880	vvi:100246885	phosphatidylserine decarboxylase [EC:4.1.1.65]	GO:0006644//phospholipid metabolic process	GO:0046872//metal ion binding;GO:0016831//carboxy-lyase activity	GO:0043231//intracellular membrane-bounded organelle
CL10041.Contig1_All	1191	50	2.4489	57	2.5068	gi|84579420|dbj|BAE72097.1|	368	1e-100	Lactuca sativa short-chain dehydrogenase/reductase 2	gi|84579419|dbj|AB120114.1|	95.6	8e-17	Lactuca sativa LsSDR2 mRNA for Lactuca sativa short-chain dehydrogenase/reductase 2, complete cds	sp|Q7FAE1|MOMAS_ORYSJ	298	3e-81	Momilactone A synthase OS=Oryza sativa subsp. japonica GN=Os04g0179200 PE=2 SV=1	XF1726	161	2e-39	COG1028	Dehydrogenases with different specificities (related to short-chain alcohol dehydrogenases)	K13070	6e-81	298	osa:4335093	momilactone-A synthase [EC:1.1.1.295]	GO:0008152//metabolic process	GO:0033764	-
CL10042.Contig1_All	201	48	13.9302	21	5.4725	--	--	--	--	--	--	--	--	--	--	--	--	--	--	--	--	--	--	--	--	--	--	-	-	-
CL10043.Contig1_All	1679	41	1.4244	53	1.6534	gi|297833578|ref|XP_002884671.1|	717	0	RabGAP/TBC domain-containing protein [Arabidopsis lyrata subsp. lyrata] >gi|297330511|gb|EFH60930.1| RabGAP/TBC domain-containing protein [Arabidopsis lyrata subsp. lyrata]	gi|297833577|ref|XM_002884625.1|	276	6e-71	Arabidopsis lyrata subsp. lyrata RabGAP/TBC domain-containing protein, mRNA	--	--	--	--	SPAC4G8.04	160	6e-39	COG5210	GTPase-activating protein	--	--	--	--	--	GO:0032318	GO:0005099//Ras GTPase activator activity	GO:0044464//cell part
CL10044.Contig1_All	240	102	24.7914	14	3.0555	--	--	--	--	gi|189162557|dbj|AP009780.1|	60	9e-07	Lotus japonicus genomic DNA, chromosome 1, clone: LjT35H06, TM1968, complete sequence	--	--	--	--	--	--	--	--	--	--	--	--	--	--	-	-	-
CL10046.Contig1_All	1747	294	9.8167	655	19.6386	gi|240254485|ref|NP_179595.5|	915	0	protein phosphatase 2C and cyclic nucleotide-binding/kinase domain-containing protein [Arabidopsis thaliana] >gi|226739228|sp|Q9SL76.2|P2C19_ARATH RecName: Full=Protein phosphatase 2C and cyclic nucleotide-binding/kinase domain-containing protein; Includes: RecName: Full=Probable protein phosphatase 2C 19; Short=AtPP2C19; Includes: RecName: Full=Probable inactive cyclic nucleotide-dependent prote…	gi|240254484|ref|NM_127563.5|	274	2e-70	Arabidopsis thaliana protein phosphatase 2C and cyclic nucleotide-binding/kinase domain-containing protein (AT2G20050) mRNA, complete cds	sp|Q9SL76|P2C19_ARATH	915	0	Protein phosphatase 2C and cyclic nucleotide-binding/kinase domain-containing protein OS=Arabidopsis thaliana GN=At2g20050 PE=1 SV=2	SPAC2G11.07c	82.4	2e-15	COG0631	Serine/threonine protein phosphatase	K04345	0	915	ath:AT2G20050	protein kinase A [EC:2.7.11.11]	-	-	-
CL10047.Contig1_All	321	10	1.8172	27	4.4058	gi|13129445|gb|AAK13103.1|AC078839_19	116	1e-25	Helicase-like protein [Oryza sativa Japonica Group]	--	--	--	--	--	--	--	--	--	--	--	--	--	--	--	--	--	--	-	-	GO:0031410//cytoplasmic vesicle;GO:0043231//intracellular membrane-bounded organelle
CL10048.Contig1_All	428	21	2.8621	4	0.4895	gi|145328256|ref|NP_001077874.1|	121	3e-27	ureide permease 2 [Arabidopsis thaliana] >gi|145359873|ref|NP_178451.2| ureide permease 2 [Arabidopsis thaliana] >gi|68566151|sp|Q9ZQ89.2|UPS2_ARATH RecName: Full=Ureide permease 2; Short=AtUPS2 >gi|330250617|gb|AEC05711.1| ureide permease 2 [Arabidopsis thaliana] >gi|330250618|gb|AEC05712.1| ureide permease 2 [Arabidopsis thaliana]	gi|29122720|dbj|AP006081.1|	81.8	4e-13	Lotus japonicus genomic DNA, chromosome 2, clone: LjT32P24, TM0120, complete sequence	sp|Q9ZQ89|UPS2_ARATH	121	2e-28	Ureide permease 2 OS=Arabidopsis thaliana GN=UPS2 PE=2 SV=2	--	--	--	--	--	--	--	--	--	--	GO:0015851//nucleobase transport	GO:0015563;GO:0032559//adenyl ribonucleotide binding	GO:0031224//intrinsic to membrane;GO:0031410//cytoplasmic vesicle
CL10049.Contig1_All	837	110	7.6662	162	10.138	gi|238478879|ref|NP_001154429.1|	136	4e-31	uncharacterized protein [Arabidopsis thaliana] >gi|332195110|gb|AEE33231.1| uncharacterized protein [Arabidopsis thaliana]	gi|210143723|dbj|AK286505.1|	123	3e-25	Glycine max cDNA, clone: GMFL01-30-B02	--	--	--	--	--	--	--	--	--	--	--	--	--	--	-	-	GO:0031410//cytoplasmic vesicle
CL1005.Contig1_All	1818	39	1.2514	81	2.3337	gi|18394414|ref|NP_564010.1|	363	3e-99	uridylyltransferase-related protein [Arabidopsis thaliana] >gi|30023784|gb|AAP13425.1| At1g16880 [Arabidopsis thaliana] >gi|332191392|gb|AEE29513.1| uridylyltransferase-related protein [Arabidopsis thaliana]	gi|160950815|emb|CU223565.1|	202	8e-49	Populus EST from leave	sp|Q0J709|UP12_ORYSJ	352	5e-97	Unknown protein DS12 from 2D-PAGE of leaf, chloroplastic OS=Oryza sativa subsp. japonica GN=Os08g0242700 PE=2 SV=2	--	--	--	--	--	--	--	--	--	--	GO:0006950//response to stress	-	GO:0009526//plastid envelope;GO:0009532//plastid stroma;GO:0009534//chloroplast thylakoid
CL1005.Contig2_All	1728	74	2.498	122	3.6981	gi|18394414|ref|NP_564010.1|	379	1e-104	uridylyltransferase-related protein [Arabidopsis thaliana] >gi|30023784|gb|AAP13425.1| At1g16880 [Arabidopsis thaliana] >gi|332191392|gb|AEE29513.1| uridylyltransferase-related protein [Arabidopsis thaliana]	gi|160950815|emb|CU223565.1|	202	7e-49	Populus EST from leave	sp|Q0J709|UP12_ORYSJ	367	8e-102	Unknown protein DS12 from 2D-PAGE of leaf, chloroplastic OS=Oryza sativa subsp. japonica GN=Os08g0242700 PE=2 SV=2	--	--	--	--	--	--	--	--	--	--	-	GO:0031406//carboxylic acid binding	GO:0009532//plastid stroma;GO:0009534//chloroplast thylakoid
CL10050.Contig1_All	236	40	9.8869	17	3.7731	--	--	--	--	--	--	--	--	--	--	--	--	--	--	--	--	--	--	--	--	--	--	-	-	-
CL10051.Contig1_All	368	18	2.8532	15	2.135	gi|297828053|ref|XP_002881909.1|	226	9e-59	immunophilin [Arabidopsis lyrata subsp. lyrata] >gi|297327748|gb|EFH58168.1| immunophilin [Arabidopsis lyrata subsp. lyrata]	gi|225311370|dbj|AK319509.1|	151	5e-34	Solanum lycopersicum cDNA, clone: LEFL1024CD11, HTC in leaf	sp|O22870|FKBP2_ARATH	224	1e-59	Probable FKBP-type peptidyl-prolyl cis-trans isomerase 2, chloroplastic OS=Arabidopsis thaliana GN=At2g43560 PE=1 SV=2	slr1761	98.6	2e-21	COG0545	FKBP-type peptidyl-prolyl cis-trans isomerases 1	K01802	2e-59	224	ath:AT2G43560	peptidylprolyl isomerase [EC:5.2.1.8]	GO:0044267//cellular protein metabolic process	GO:0016859//cis-trans isomerase activity;GO:0005527//macrolide binding;GO:0016628//oxidoreductase activity, acting on the CH-CH group of donors, NAD or NADP as acceptor	GO:0044436;GO:0009534//chloroplast thylakoid
CL10052.Contig1_All	430	16	2.1705	54	6.5779	gi|28866899|dbj|BAC65209.1|	79.7	1e-14	S locus F-box protein d [Prunus dulcis]	--	--	--	--	--	--	--	--	--	--	--	--	--	--	--	--	--	--	-	-	-
CL10053.Contig1_All	484	17	2.0489	53	5.7358	--	--	--	--	--	--	--	--	--	--	--	--	--	--	--	--	--	--	--	--	--	--	-	-	-
CL10055.Contig1_All	462	68	8.5858	37	4.1949	--	--	--	--	gi|72384502|gb|AC166091.3|	60	2e-06	Glycine max clone gmw1-11j16, complete sequence	--	--	--	--	--	--	--	--	--	--	--	--	--	--	-	-	-
CL10056.Contig1_All	316	71	13.1064	52	8.6194	--	--	--	--	--	--	--	--	--	--	--	--	--	--	--	--	--	--	--	--	--	--	-	-	-
CL10057.Contig1_All	263	88	19.5182	53	10.5556	gi|154425144|emb|CAL91937.1|	45.1	5e-06	cell wall glycoprotein GP2 precursor [Chlamydomonas reinhardtii] >gi|163913935|emb|CAM06928.2| cell wall glycoprotein GP2 [Chlamydomonas reinhardtii]	--	--	--	--	sp|Q9FPQ6|GP1_CHLRE	43.5	3e-06	Vegetative cell wall protein gp1 OS=Chlamydomonas reinhardtii GN=GP1 PE=2 SV=1	--	--	--	--	--	--	--	--	--	--	-	-	-
CL10058.Contig1_All	232	13	3.2686	5	1.1289	--	--	--	--	--	--	--	--	--	--	--	--	--	--	--	--	--	--	--	--	--	--	-	-	-
CL10059.Contig1_All	547	207	22.0747	222	21.2583	--	--	--	--	--	--	--	--	--	--	--	--	--	--	--	--	--	--	--	--	--	--	-	-	-
CL1006.Contig1_All	1855	595	18.7105	967	27.3052	gi|42567662|ref|NP_196150.2|	677	0	TLC ATP/ADP transporter [Arabidopsis thaliana] >gi|332003472|gb|AED90855.1| TLC ATP/ADP transporter [Arabidopsis thaliana]	gi|225311450|dbj|AK326389.1|	157	4e-35	Solanum lycopersicum cDNA, clone: LEFL2006D14, HTC in fruit	--	--	--	--	XF1738	204	4e-52	COG3202	ATP/ADP translocase	--	--	--	--	--	-	-	-
CL10060.Contig1_All	224	22	5.7291	14	3.2737	--	--	--	--	gi|332002898|gb|CP002688.1|	61.9	2e-07	Arabidopsis thaliana chromosome 5, complete sequence	--	--	--	--	--	--	--	--	--	--	--	--	--	--	-	-	-
CL10061.Contig1_All	241	52	12.5863	11	2.3908	--	--	--	--	gi|299151111|gb|GQ377954.1|	58	3e-06	Bursera longipes voucher Olson 1029 (MEXU) phosphoenolpyruvate carboxylase (PepC) gene, intron 4, exon 4 and partial cds	--	--	--	--	--	--	--	--	--	--	--	--	--	--	-	-	-
CL10062.Contig1_All	265	16	3.522	19	3.7555	--	--	--	--	--	--	--	--	--	--	--	--	--	--	--	--	--	--	--	--	--	--	-	-	-
CL10063.Contig1_All	1745	4459	149.058	6954	208.738	gi|223452369|gb|ACM89512.1|	664	0	protein kinase Pti1 [Glycine max]	gi|223452368|gb|FJ014758.1|	553	1e-154	Glycine max clone cw76 protein kinase Pti1 mRNA, complete cds	sp|B9DFG5|PTI13_ARATH	632	0	PTI1-like tyrosine-protein kinase 3 OS=Arabidopsis thaliana GN=PTI13 PE=1 SV=1	YAR019c	91.7	4e-18	COG0515	Serine/threonine protein kinase	K13430	3e-74	277	rcu:RCOM_1078760	serine/threonine-protein kinase PBS1 [EC:2.7.11.1]	GO:0006464//protein modification process	GO:0004702//receptor signaling protein serine/threonine kinase activity;GO:0032559//adenyl ribonucleotide binding	-
CL10064.Contig1_All	1690	3021	104.274	2932	90.8741	gi|15225229|ref|NP_180167.1|	224	3e-57	upstream element-binding protein [Arabidopsis thaliana] >gi|19310435|gb|AAL84954.1| F17H15.1/F17H15.1 [Arabidopsis thaliana] >gi|330252684|gb|AEC07778.1| upstream element-binding protein [Arabidopsis thaliana]	--	--	--	--	sp|P08489|GLT4_WHEAT	71.6	1e-12	Glutenin, high molecular weight subunit PW212 OS=Triticum aestivum PE=3 SV=1	SPBC28F2.12	50.4	9e-06	COG0086	DNA-directed RNA polymerase, beta' subunit/160 kD subunit	K13210	3e-105	380	rcu:RCOM_0774000	far upstream element-binding protein	-	-	-
CL10066.Contig1_All	297	37	7.267	18	3.1745	--	--	--	--	--	--	--	--	--	--	--	--	--	--	--	--	--	--	--	--	--	--	-	-	-
CL10067.Contig1_All	223	10	2.6158	17	3.9931	--	--	--	--	--	--	--	--	--	--	--	--	--	--	--	--	--	--	--	--	--	--	-	-	-
CL10068.Contig1_All	216	11	2.9706	18	4.365	gi|22331752|ref|NP_190825.2|	75.9	1e-13	esterase/lipase domain-containing protein [Arabidopsis thaliana] >gi|18377853|gb|AAL67113.1| AT3g52570/F22O6_50 [Arabidopsis thaliana] >gi|20453341|gb|AAM19909.1| AT3g52570/F22O6_50 [Arabidopsis thaliana] >gi|332645443|gb|AEE78964.1| esterase/lipase domain-containing protein [Arabidopsis thaliana]	--	--	--	--	--	--	--	--	--	--	--	--	--	--	--	--	--	--	-	GO:0003824//catalytic activity	GO:0043231//intracellular membrane-bounded organelle
CL10069.Contig1_All	1705	876	29.9704	1386	42.5796	gi|79527307|ref|NP_199012.2|	568	1e-161	Metal-dependent protein hydrolase [Arabidopsis thaliana] >gi|332007365|gb|AED94748.1| Metal-dependent protein hydrolase [Arabidopsis thaliana]	gi|225314086|dbj|AK320833.1|	242	8e-61	Solanum lycopersicum cDNA, clone: LEFL1013DA01, HTC in leaf	--	--	--	--	SPAC694.04c	300	5e-81	COG4286	Uncharacterized conserved protein related to MYG1 family	--	--	--	--	--	-	-	-
CL1007.Contig1_All	1435	176	7.1544	207	7.5558	gi|334182742|ref|NP_173577.2|	304	2e-81	zinc finger CCCH domain-containing protein [Arabidopsis thaliana] >gi|332191999|gb|AEE30120.1| zinc finger CCCH domain-containing protein [Arabidopsis thaliana]	gi|123706886|emb|AM484113.1|	87.7	2e-14	Vitis vinifera, whole genome shotgun sequence, contig VV78X030754.11, clone ENTAV 115	sp|Q3ED78|C3H7_ARATH	216	3e-56	Zinc finger CCCH domain-containing protein 7 OS=Arabidopsis thaliana GN=At1g21570 PE=1 SV=1	--	--	--	--	--	--	--	--	--	--	-	GO:0046872//metal ion binding	-
CL10070.Contig1_All	321	6	1.0903	62	10.1169	gi|51536536|gb|AAU05506.1|	169	1e-41	At3g52490 [Arabidopsis thaliana]	gi|147865470|emb|AM474145.2|	93.7	9e-17	Vitis vinifera contig VV78X042856.5, whole genome shotgun sequence	--	--	--	--	--	--	--	--	--	--	--	--	--	--	GO:0043170	GO:0005488//binding	GO:0043231//intracellular membrane-bounded organelle
CL10071.Contig1_All	330	81	14.318	10	1.5873	gi|115442365|ref|NP_001045462.1|	51.2	4e-06	Os01g0959900 [Oryza sativa Japonica Group] >gi|113534993|dbj|BAF07376.1| Os01g0959900 [Oryza sativa Japonica Group]	gi|225311359|dbj|AK319498.1|	58	5e-06	Solanum lycopersicum cDNA, clone: LEFL1015AC06, HTC in leaf	--	--	--	--	--	--	--	--	--	--	--	--	--	--	-	-	-
CL10072.Contig1_All	205	21	5.9756	14	3.5771	--	--	--	--	--	--	--	--	--	--	--	--	--	--	--	--	--	--	--	--	--	--	-	-	-
CL10073.Contig1_All	512	37	4.2155	23	2.353	gi|226502244|ref|NP_001149944.1|	260	7e-69	LOC100283572 [Zea mays] >gi|195635661|gb|ACG37299.1| amidohydrolase family protein [Zea mays]	gi|147857761|emb|AM447268.2|	168	3e-39	Vitis vinifera contig VV78X216477.7, whole genome shotgun sequence	--	--	--	--	MTH1505	99.4	3e-21	COG0402	Cytosine deaminase and related metal-dependent hydrolases	K03382	5e-11	64.7	cre:CHLREDRAFT_191584	hydroxyatrazine ethylaminohydrolase [EC:3.5.99.3]	-	-	-
CL10074.Contig1_All	382	10	1.527	23	3.1537	gi|255547954|ref|XP_002515034.1|	88.6	2e-17	photosystem II core complex proteins psbY, chloroplast precursor [Ricinus communis] >gi|223546085|gb|EEF47588.1| photosystem II core complex proteins psbY, chloroplast precursor [Ricinus communis]	gi|242374558|emb|FP095718.1|	101	4e-19	Phyllostachys edulis cDNA clone: bphylf028k14, full insert sequence	sp|O49347|PSBY_ARATH	83.6	3e-17	Photosystem II core complex proteins psbY, chloroplastic OS=Arabidopsis thaliana GN=PSBY PE=2 SV=1	--	--	--	--	--	K02723	1e-18	88.6	rcu:RCOM_1082890	photosystem II PsbY protein	GO:0044237//cellular metabolic process	GO:0046914//transition metal ion binding	GO:0009523//photosystem II;GO:0031224//intrinsic to membrane;GO:0009534//chloroplast thylakoid
CL10076.Contig1_All	279	21	4.3906	53	9.9503	gi|15219845|ref|NP_173641.1|	74.3	4e-13	F-box protein [Arabidopsis thaliana] >gi|75264008|sp|Q9LM18.1|FB303_ARATH RecName: Full=F-box protein At1g22220 >gi|46931332|gb|AAT06470.1| At1g22220 [Arabidopsis thaliana] >gi|332192092|gb|AEE30213.1| F-box protein [Arabidopsis thaliana]	gi|223943078|gb|BT060926.1|	58	4e-06	Zea mays full-length cDNA clone ZM_BFb0072C15 mRNA, complete cds	sp|Q9LM18|FB303_ARATH	74.3	1e-14	F-box protein At1g22220 OS=Arabidopsis thaliana GN=At1g22220 PE=2 SV=1	--	--	--	--	--	--	--	--	--	--	-	-	-
CL10077.Contig1_All	337	27	4.6735	19	2.9532	--	--	--	--	--	--	--	--	--	--	--	--	--	--	--	--	--	--	--	--	--	--	-	-	-
CL10078.Contig1_All	1946	637	19.0945	1716	46.1888	gi|269980442|gb|ACZ56416.1|	492	1e-138	ankyrin-like protein [Vitis vinifera]	gi|115463044|ref|NM_001061657.1|	125	2e-25	Oryza sativa Japonica Group Os05g0298200 (Os05g0298200) mRNA, complete cds	sp|Q9ZU96|Y2168_ARATH	82.4	8e-16	Ankyrin repeat-containing protein At2g01680 OS=Arabidopsis thaliana GN=At2g01680 PE=1 SV=1	RSc0257	59.3	2e-08	COG0666	FOG: Ankyrin repeat	K06694	2e-10	65.1	rcu:RCOM_1621740	26S proteasome non-ATPase regulatory subunit 10	-	-	-
CL10079.Contig1_All	1872	24656	768.297	21087	590.027	gi|17367847|sp|Q9XF97.1|RL4_PRUAR	714	0	RecName: Full=60S ribosomal protein L4; AltName: Full=L1 >gi|4887131|gb|AAD32206.1|AF134732_1 60S ribosomal protein L1 [Prunus armeniaca]	gi|210142825|dbj|AK285607.1|	597	1e-167	Glycine max cDNA, clone: GMFL01-13-H12	sp|Q9XF97|RL4_PRUAR	714	0	60S ribosomal protein L4 OS=Prunus armeniaca GN=RPL4 PE=2 SV=1	SPBP8B7.03c	431	2e-120	COG0088	Ribosomal protein L4	K02930	0	724	vvi:100255110	large subunit ribosomal protein L4e	GO:0010467//gene expression	GO:0005198//structural molecule activity	GO:0015934//large ribosomal subunit;GO:0016020//membrane;GO:0030312//external encapsulating structure;GO:0009536//plastid;GO:0031981//nuclear lumen
CL1008.Contig1_All	1312	64	2.8455	105	4.192	gi|18398454|ref|NP_565419.1|	576	1e-163	endoribonuclease/protein kinase IRE1-like protein [Arabidopsis thaliana] >gi|13194578|gb|AAK15470.1|AF308596_1 endoribonuclease/protein kinase IRE1-like protein [Arabidopsis thaliana] >gi|15277139|dbj|BAB63367.1| Ire1 homolog-2 [Arabidopsis thaliana] >gi|330251546|gb|AEC06640.1| endoribonuclease/protein kinase IRE1-like protein [Arabidopsis thaliana]	gi|147799643|emb|AM476233.2|	145	1e-31	Vitis vinifera contig VV78X269401.7, whole genome shotgun sequence	sp|O22042|M3K3_ARATH	82.4	5e-16	Mitogen-activated protein kinase kinase kinase 3 OS=Arabidopsis thaliana GN=ANP3 PE=1 SV=1	SPAC167.01	243	7e-64	COG0515	Serine/threonine protein kinase	K08852	6e-166	581	pop:POPTR_1079934	serine/threonine-protein kinase/endoribonuclease IRE1 [EC:2.7.11.1 3.1.26.-]	-	-	-
CL10080.Contig1_All	312	65	12.1527	60	10.073	gi|30690277|ref|NP_850873.1|	55.1	3e-07	uncharacterized protein [Arabidopsis thaliana] >gi|332006189|gb|AED93572.1| uncharacterized protein [Arabidopsis thaliana]	--	--	--	--	--	--	--	--	--	--	--	--	--	--	--	--	--	--	GO:0000904//cell morphogenesis involved in differentiation	-	-
CL10081.Contig1_All	345	29	4.9033	34	5.1621	gi|22329309|ref|NP_171799.2|	135	2e-31	peroxin 6 [Arabidopsis thaliana] >gi|75330784|sp|Q8RY16.1|PEX6_ARATH RecName: Full=Peroxisome biogenesis protein 6; AltName: Full=Peroxin-6; Short=AtPEX6 >gi|19310449|gb|AAL84960.1| At1g03000/F22D16.27 [Arabidopsis thaliana] >gi|24797060|gb|AAN64542.1| At1g03000/F22D16.27 [Arabidopsis thaliana] >gi|37223130|gb|AAQ90161.1| AAA family ATPase peroxin 6 [Arabidopsis thaliana] >gi|332189392|gb|AEE2751…	gi|319428658|gb|HQ840770.1|	63.9	8e-08	Phaseolus vulgaris clone BAC B1-157 genotype G19833, complete sequence	sp|Q8RY16|PEX6_ARATH	135	7e-33	Peroxisome biogenesis protein 6 OS=Arabidopsis thaliana GN=PEX6 PE=1 SV=1	--	--	--	--	--	K13339	5e-39	156	pop:POPTR_245912	peroxin-6	GO:0009062//fatty acid catabolic process;GO:0006625//protein targeting to peroxisome	GO:0016887//ATPase activity;GO:0032559//adenyl ribonucleotide binding	-
CL10082.Contig1_All	252	109	25.2312	50	10.3928	gi|115464269|ref|NP_001055734.1|	53.9	6e-07	Os05g0456900 [Oryza sativa Japonica Group] >gi|113579285|dbj|BAF17648.1| Os05g0456900 [Oryza sativa Japonica Group]	--	--	--	--	--	--	--	--	--	--	--	--	--	--	--	--	--	--	-	-	-
CL10083.Contig1_All	316	29	5.3533	21	3.4809	gi|18396508|ref|NP_566200.1|	142	1e-33	calcineurin-like metallo-phosphoesterase-like protein [Arabidopsis thaliana] >gi|332640406|gb|AEE73927.1| calcineurin-like metallo-phosphoesterase-like protein [Arabidopsis thaliana]	gi|50511550|gb|AC147179.15|	97.6	5e-18	Medicago truncatula clone mth2-142n19, complete sequence	sp|Q0WVZ1|Y3330_ARATH	142	3e-35	Putative metallophosphoesterase At3g03305 OS=Arabidopsis thaliana GN=At3g03305 PE=2 SV=1	--	--	--	--	--	--	--	--	--	--	-	-	-
CL10084.Contig1_All	459	43	5.4647	30	3.4235	gi|297815076|ref|XP_002875421.1|	130	5e-30	nodulin MtN21 family protein [Arabidopsis lyrata subsp. lyrata] >gi|297321259|gb|EFH51680.1| nodulin MtN21 family protein [Arabidopsis lyrata subsp. lyrata]	gi|147858345|emb|AM468755.2|	95.6	3e-17	Vitis vinifera contig VV78X278360.4, whole genome shotgun sequence	sp|Q6J163|5NG4_PINTA	103	4e-23	Auxin-induced protein 5NG4 OS=Pinus taeda PE=2 SV=1	--	--	--	--	--	--	--	--	--	--	-	-	GO:0044464//cell part
CL10085.Contig1_All	1920	107	3.2508	52	1.4186	gi|30682143|ref|NP_196406.2|	371	1e-101	myosin heavy chain-like protein [Arabidopsis thaliana] >gi|79327239|ref|NP_001031851.1| myosin heavy chain-like protein [Arabidopsis thaliana] >gi|222423567|dbj|BAH19753.1| AT5G07890 [Arabidopsis thaliana] >gi|332003833|gb|AED91216.1| myosin heavy chain-like protein [Arabidopsis thaliana] >gi|332003835|gb|AED91218.1| myosin heavy chain-like protein [Arabidopsis thaliana]	gi|147787464|emb|AM423610.2|	135	2e-28	Vitis vinifera contig VV78X071556.21, whole genome shotgun sequence	sp|Q336R3|BRE1B_ORYSJ	53.9	3e-07	E3 ubiquitin-protein ligase BRE1-like 2 OS=Oryza sativa subsp. japonica GN=BRE1B PE=2 SV=1	aq_629	70.9	8e-12	COG1196	Chromosome segregation ATPases	K09291	1e-09	62.8	sbi:SORBI_04g028320	nucleoprotein TPR	-	-	GO:0043231//intracellular membrane-bounded organelle
CL10086.Contig1_All	289	21	4.2387	9	1.6312	--	--	--	--	--	--	--	--	--	--	--	--	--	--	--	--	--	--	--	--	--	--	-	-	-
CL10088.Contig1_All	1754	2851	94.8157	3657	109.209	gi|224122474|ref|XP_002330490.1|	615	1e-175	arginine methyltransferease [Populus trichocarpa] >gi|222872424|gb|EEF09555.1| arginine methyltransferease [Populus trichocarpa]	gi|224091293|ref|XM_002309183.1|	539	1e-150	Populus trichocarpa arginine methyltransferease (PtrRMT902), mRNA	sp|Q9SU94|ANM11_ARATH	592	2e-169	Protein arginine N-methyltransferase 1.1 OS=Arabidopsis thaliana GN=PRMT11 PE=1 SV=1	YBR034c	333	6e-91	COG0500	SAM-dependent methyltransferases	K11434	1e-177	620	vvi:100266357	protein arginine N-methyltransferase 1 [EC:2.1.1.-]	-	-	-
CL10089.Contig1_All	654	29	2.5866	397	31.7962	gi|224108571|ref|XP_002314895.1|	266	2e-70	white-brown-complex ABC transporter family [Populus trichocarpa] >gi|222863935|gb|EEF01066.1| white-brown-complex ABC transporter family [Populus trichocarpa]	gi|297608029|ref|NM_001067612.2|	83.8	2e-13	Oryza sativa Japonica Group Os08g0167000 (Os08g0167000) mRNA, partial cds	sp|Q7XA72|AB21G_ARATH	247	4e-66	ABC transporter G family member 21 OS=Arabidopsis thaliana GN=ABCG21 PE=2 SV=2	YCR011c_2	120	2e-27	COG1131	ABC-type multidrug transport system, ATPase component	K12843	2e-33	139	vvi:100248403	U4/U6 small nuclear ribonucleoprotein PRP3	-	GO:0042626//ATPase activity, coupled to transmembrane movement of substances;GO:0015604//phosphonate transmembrane transporter activity;GO:0032559//adenyl ribonucleotide binding	GO:0044464//cell part
CL1009.Contig1_All	2129	263	7.206	336	8.2666	gi|30685865|ref|NP_850221.1|	171	3e-41	zinc finger CCCH domain-containing protein 27 [Arabidopsis thaliana] >gi|229621707|sp|Q84VG7.2|C3H27_ARATH RecName: Full=Zinc finger CCCH domain-containing protein 27; Short=AtC3H27; AltName: Full=Protein FRIGIDA-ESSENTIAL 1 >gi|330253799|gb|AEC08893.1| zinc finger CCCH domain-containing protein 27 [Arabidopsis thaliana]	gi|224125541|ref|XM_002329794.1|	83.8	6e-13	Populus trichocarpa predicted protein, mRNA	sp|Q84VG7|C3H27_ARATH	171	1e-42	Zinc finger CCCH domain-containing protein 27 OS=Arabidopsis thaliana GN=FES1 PE=2 SV=2	--	--	--	--	--	--	--	--	--	--	-	-	-
CL10090.Contig1_All	207	7	1.9726	18	4.5548	gi|297814259|ref|XP_002875013.1|	69.7	1e-11	IQ-domain 17 [Arabidopsis lyrata subsp. lyrata] >gi|297320850|gb|EFH51272.1| IQ-domain 17 [Arabidopsis lyrata subsp. lyrata]	--	--	--	--	--	--	--	--	--	--	--	--	--	--	--	--	--	--	-	-	-
CL10091.Contig1_All	262	12	2.6717	13	2.599	--	--	--	--	--	--	--	--	--	--	--	--	--	--	--	--	--	--	--	--	--	--	-	-	-
CL10092.Contig1_All	382	43	6.5663	18	2.4682	--	--	--	--	--	--	--	--	--	--	--	--	--	--	--	--	--	--	--	--	--	--	-	-	-
CL10093.Contig1_All	289	11	2.2203	23	4.1686	--	--	--	--	--	--	--	--	--	--	--	--	--	--	--	--	--	--	--	--	--	--	-	-	-
CL10094.Contig1_All	1830	166	5.2914	49	1.4025	gi|297799210|ref|XP_002867489.1|	751	0	importin beta-2 subunit family protein [Arabidopsis lyrata subsp. lyrata] >gi|297313325|gb|EFH43748.1| importin beta-2 subunit family protein [Arabidopsis lyrata subsp. lyrata]	gi|297799209|ref|XM_002867443.1|	270	4e-69	Arabidopsis lyrata subsp. lyrata importin beta-2 subunit family protein, mRNA	--	--	--	--	--	--	--	--	--	--	--	--	--	--	GO:0006606//protein import into nucleus	GO:0022892	GO:0005635//nuclear envelope
CL10095.Contig1_All	313	30	5.591	32	5.3551	--	--	--	--	gi|225314668|dbj|AK328017.1|	58	5e-06	Solanum lycopersicum cDNA, clone: LEFL2044H21, HTC in fruit	--	--	--	--	--	--	--	--	--	--	--	--	--	--	-	-	-
CL10096.Contig1_All	1708	2156	73.6332	3515	107.795	gi|18414026|ref|NP_567407.1|	210	5e-53	uncharacterized protein [Arabidopsis thaliana] >gi|332657890|gb|AEE83290.1| uncharacterized protein [Arabidopsis thaliana]	gi|160960995|emb|CU233332.1|	97.6	3e-17	Populus EST from severe drought-stressed opposite wood	--	--	--	--	--	--	--	--	--	K13171	5e-07	53.9	vcn:VOLCADRAFT_121090	serine/arginine repetitive matrix protein 1	-	-	-
CL10097.Contig1_All	220	23	6.0984	12	2.8571	--	--	--	--	gi|147807513|emb|AM476912.2|	111	2e-22	Vitis vinifera contig VV78X269757.8, whole genome shotgun sequence	--	--	--	--	--	--	--	--	--	--	--	--	--	--	-	-	-
CL10098.Contig1_All	244	32	7.6502	25	5.3668	--	--	--	--	gi|189163125|dbj|AP010359.1|	58	4e-06	Lotus japonicus genomic DNA, chromosome 3, clone: LjT33C21, TM1819, complete sequence	--	--	--	--	--	--	--	--	--	--	--	--	--	--	-	-	-
CL10099.Contig1_All	249	17	3.9826	11	2.314	gi|297610810|ref|NP_001065102.2|	74.3	4e-13	Os10g0523100 [Oryza sativa Japonica Group] >gi|255679572|dbj|BAF27016.2| Os10g0523100 [Oryza sativa Japonica Group]	--	--	--	--	--	--	--	--	--	--	--	--	--	K06892	5e-18	86.7	pop:POPTR_830724		-	GO:0003824//catalytic activity	-
CL101.Contig1_All	2162	0	0	4	0.0969	gi|4139038|gb|AAD03672.1|	137	6e-31	resistance protein candidate RGC2K [Lactuca sativa]	--	--	--	--	sp|O23317|DRL24_ARATH	52.8	8e-07	Probable disease resistance protein At4g14610 OS=Arabidopsis thaliana GN=At4g14610 PE=2 SV=1	--	--	--	--	--	K13459	5e-10	64.3	rcu:RCOM_1047690	disease resistance protein RPS2	-	-	-
CL101.Contig2_All	2397	77	1.8739	86	1.8793	gi|225016160|gb|ACN78983.1|	201	4e-50	Rpp4 candidate 3 [Glycine max]	--	--	--	--	sp|O23317|DRL24_ARATH	53.5	5e-07	Probable disease resistance protein At4g14610 OS=Arabidopsis thaliana GN=At4g14610 PE=2 SV=1	--	--	--	--	--	K13459	5e-10	64.3	rcu:RCOM_1047690	disease resistance protein RPS2	-	-	-
CL1010.Contig1_All	1977	823	24.2832	896	23.7391	gi|22327852|ref|NP_200333.2|	680	0	trigger factor type chaperone family protein [Arabidopsis thaliana] >gi|18650596|gb|AAL75898.1| AT5g55220/MCO15_17 [Arabidopsis thaliana] >gi|25141197|gb|AAN73293.1| At5g55220/MCO15_17 [Arabidopsis thaliana] >gi|332009218|gb|AED96601.1| trigger factor type chaperone family protein [Arabidopsis thaliana]	gi|160953907|emb|CU224762.1|	172	8e-40	Populus EST from leave	--	--	--	--	alr3681	187	7e-47	COG0544	FKBP-type peptidyl-prolyl cis-trans isomerase (trigger factor)	--	--	--	--	--	GO:0006810//transport;GO:0044267//cellular protein metabolic process	GO:0016859//cis-trans isomerase activity	GO:0009526//plastid envelope;GO:0009532//plastid stroma
CL10100.Contig1_All	458	40	5.0946	24	2.7448	gi|16226856|gb|AAL16282.1|AF428352_1	112	1e-24	At1g18030/T10F20_3 [Arabidopsis thaliana]	gi|225311793|dbj|AK326728.1|	113	1e-22	Solanum lycopersicum cDNA, clone: LEFL2012K06, HTC in fruit	sp|Q9LMT1|P2C08_ARATH	112	7e-26	Probable protein phosphatase 2C 8 OS=Arabidopsis thaliana GN=At1g18030 PE=2 SV=2	--	--	--	--	--	K01090	4e-08	54.7	osa:4341433	protein phosphatase [EC:3.1.3.16]	GO:0006260//DNA replication	GO:0004721//phosphoprotein phosphatase activity;GO:0003676//nucleic acid binding;GO:0032559//adenyl ribonucleotide binding;GO:0034061	-
CL10101.Contig1_All	1490	42	1.6443	5043	177.282	gi|46395620|sp|O65039.1|CYSEP_RICCO	609	1e-173	RecName: Full=Vignain; AltName: Full=Cysteine endopeptidase; Flags: Precursor >gi|2944446|gb|AAC62396.1| cysteine endopeptidase precursor [Ricinus communis]	gi|2944445|gb|AF050756.1|AF050756	236	5e-59	Ricinus communis cysteine endopeptidase precursor (CysEP) mRNA, complete cds	sp|O65039|CYSEP_RICCO	609	1e-174	Vignain OS=Ricinus communis GN=CYSEP PE=1 SV=1	AF1946_2	81.3	4e-15	COG4870	Cysteine protease	K01365	0	633	pop:POPTR_666563	cathepsin L [EC:3.4.22.15]	-	-	-
CL10102.Contig1_All	1056	563	31.0998	198	9.8212	gi|30790423|gb|AAP33165.1|	157	2e-37	polyphenol oxidase [Medicago sativa]	gi|239775162|gb|GQ121726.1|	67.9	2e-08	Oryza sativa cultivar 2002-1-3 polyphenol oxidase (PPO) pseudogene, partial sequence	sp|P43309|PPO_MALDO	144	8e-35	Polyphenol oxidase, chloroplastic OS=Malus domestica PE=2 SV=1	--	--	--	--	--	K00422	5e-29	125	vvi:100256583	polyphenol oxidase [EC:1.10.3.1]	GO:0008152//metabolic process	GO:0016491//oxidoreductase activity	GO:0009536//plastid
CL10103.Contig1_All	536	246	26.7721	32	3.1271	--	--	--	--	gi|238564106|gb|FJ432255.1|	622	1e-176	Debregeasia dichotoma voucher NSW:Hadiah 361 tRNA-Leu (trnL) gene and trnL-trnF intergenic spacer, partial sequence; chloroplast	--	--	--	--	--	--	--	--	--	--	--	--	--	--	-	-	-
CL10104.Contig1_All	553	17	1.7932	15	1.4208	gi|115460038|ref|NP_001053619.1|	106	1e-22	Os04g0574600 [Oryza sativa Japonica Group] >gi|113565190|dbj|BAF15533.1| Os04g0574600 [Oryza sativa Japonica Group]	gi|189162510|dbj|AP009733.1|	81.8	6e-13	Lotus japonicus genomic DNA, chromosome 1, clone: LjT06I14, TM1854, complete sequence	--	--	--	--	--	--	--	--	--	--	--	--	--	--	-	GO:0046914//transition metal ion binding	GO:0043231//intracellular membrane-bounded organelle
CL10106.Contig1_All	578	93	9.3857	35	3.1718	gi|15236618|ref|NP_194926.1|	89.4	3e-17	uncharacterized protein [Arabidopsis thaliana] >gi|332660585|gb|AEE85985.1| uncharacterized protein [Arabidopsis thaliana]	--	--	--	--	sp|Q9SD53|Y3720_ARATH	53.9	6e-08	UPF0481 protein At3g47200 OS=Arabidopsis thaliana GN=At3g47200 PE=1 SV=1	--	--	--	--	--	--	--	--	--	--	-	-	-
CL10107.Contig1_All	1685	365	12.6359	345	10.7246	gi|79473201|ref|NP_193072.2|	615	1e-175	3-hydroxyisobutyryl-CoA hydrolase-like protein 3 [Arabidopsis thaliana] >gi|334302821|sp|Q9T0K7.2|HIBC6_ARATH RecName: Full=3-hydroxyisobutyryl-CoA hydrolase-like protein 3, mitochondrial; Flags: Precursor >gi|332657870|gb|AEE83270.1| 3-hydroxyisobutyryl-CoA hydrolase-like protein 3 [Arabidopsis thaliana]	gi|210143978|dbj|AK286760.1|	496	1e-137	Glycine max cDNA, clone: GMFL01-36-D16	sp|Q9T0K7|HIBC6_ARATH	615	2e-176	3-hydroxyisobutyryl-CoA hydrolase-like protein 3, mitochondrial OS=Arabidopsis thaliana GN=At4g13360 PE=1 SV=2	AGl2647	202	1e-51	COG1024	Enoyl-CoA hydratase/carnithine racemase	K01692	4e-176	615	ath:AT4G13360	enoyl-CoA hydratase [EC:4.2.1.17]	-	-	-
CL1011.Contig1_All	2263	859	22.1422	799	18.4937	gi|225007946|gb|ACN78665.1|	672	0	endo-beta-mannanase [Malus x domestica]	gi|225007945|gb|FJ194536.1|	280	5e-72	Malus x domestica endo-beta-mannanase (MAN3) mRNA, complete cds	sp|Q7Y223|MAN2_ARATH	622	2e-178	Mannan endo-1,4-beta-mannosidase 2 OS=Arabidopsis thaliana GN=MAN2 PE=2 SV=1	TM1227	208	4e-53	COG3934	Endo-beta-mannanase	--	--	--	--	--	GO:0044238//primary metabolic process	GO:0016798//hydrolase activity, acting on glycosyl bonds;GO:0043167//ion binding	-
CL10110.Contig1_All	219	29	7.7244	8	1.9134	--	--	--	--	--	--	--	--	--	--	--	--	--	--	--	--	--	--	--	--	--	--	-	-	-
CL10112.Contig1_All	399	42	6.1403	18	2.363	--	--	--	--	--	--	--	--	--	--	--	--	--	--	--	--	--	--	--	--	--	--	-	-	-
CL10113.Contig1_All	218	22	5.8868	29	6.9679	gi|214015073|gb|ACJ62153.1|	125	2e-28	chitinase [Zea mays subsp. parviglumis]	gi|19772|emb|X51425.1|	60	8e-07	N.tabacum mRNA for acidic chitinase PR-Q	sp|P29059|CHI3_TOBAC	121	1e-28	Endochitinase 3 OS=Nicotiana tabacum GN=CHN14 PE=3 SV=1	STM0233	55.8	2e-08	COG3979	Uncharacterized protein contain chitin-binding domain type 3	K01183	2e-27	117	osa:4338719	chitinase [EC:3.2.1.14]	GO:0006026	GO:0004553//hydrolase activity, hydrolyzing O-glycosyl compounds;GO:0030247//polysaccharide binding	-
CL10114.Contig1_All	1658	1259	44.2949	1298	41.0065	gi|42562253|ref|NP_173700.2|	894	0	protein kinase-like protein with ARM repeat domain-containing protein [Arabidopsis thaliana] >gi|332192177|gb|AEE30298.1| protein kinase-like protein with ARM repeat domain-containing protein [Arabidopsis thaliana]	gi|297845315|ref|XM_002890493.1|	353	3e-94	Arabidopsis lyrata subsp. lyrata kinase family protein, mRNA	sp|Q6Z9F4|CIPK6_ORYSJ	59.7	5e-09	CBL-interacting protein kinase 6 OS=Oryza sativa subsp. japonica GN=CIPK6 PE=2 SV=1	Rv0015c	59.7	1e-08	COG0515	Serine/threonine protein kinase	K08876	2e-23	108	ota:Ot13g02950	SCY1-like	GO:0006464//protein modification process	GO:0016301//kinase activity;GO:0032559//adenyl ribonucleotide binding	GO:0044464//cell part
CL10115.Contig1_All	252	31	7.1759	11	2.2864	--	--	--	--	--	--	--	--	--	--	--	--	--	--	--	--	--	--	--	--	--	--	-	-	-
CL10116.Contig1_All	1822	434	13.8949	592	17.0191	gi|145348919|ref|NP_194678.2|	811	0	Xaa-Pro dipeptidase [Arabidopsis thaliana] >gi|332660237|gb|AEE85637.1| Xaa-Pro dipeptidase [Arabidopsis thaliana]	gi|292786836|dbj|AK338624.1|	446	1e-122	Lotus japonicus cDNA, clone: LjFL2-034-CB03, HTC	--	--	--	--	YFR006w	206	1e-52	COG0006	Xaa-Pro aminopeptidase	K14213	0	838	vvi:100244094	Xaa-Pro dipeptidase [EC:3.4.13.9]	-	GO:0046914//transition metal ion binding;GO:0008238//exopeptidase activity	GO:0043231//intracellular membrane-bounded organelle
CL10117.Contig1_All	311	39	7.315	39	6.5685	--	--	--	--	--	--	--	--	--	--	--	--	--	--	--	--	--	--	--	--	--	--	-	-	-
CL10118.Contig1_All	1779	0	0	0	0	gi|240254394|ref|NP_565168.4|	622	1e-177	transducin/WD-40 repeat-containing protein [Arabidopsis thaliana] >gi|13937195|gb|AAK50091.1|AF372951_1 At1g78070/F28K19_28 [Arabidopsis thaliana] >gi|25090156|gb|AAN72242.1| At1g78070/F28K19_28 [Arabidopsis thaliana] >gi|332197943|gb|AEE36064.1| transducin/WD-40 repeat-containing protein [Arabidopsis thaliana]	gi|210140808|dbj|AK244727.1|	200	3e-48	Glycine max cDNA, clone: GMFL01-12-D11	sp|Q8H0T9|KTNB1_ARATH	68.9	8e-12	Katanin p80 WD40 repeat-containing subunit B1 homolog 1 OS=Arabidopsis thaliana GN=At5g23430 PE=2 SV=3	all0283_3	80.5	9e-15	COG2319	FOG: WD40 repeat	K12662	3e-12	71.2	ota:Ot14g00400	U4/U6 small nuclear ribonucleoprotein PRP4	-	-	-
CL10119.Contig1_All	1742	6043	202.356	10003	300.777	gi|30684612|ref|NP_680721.2|	674	0	26S proteasome regulatory subunit N9 [Arabidopsis thaliana] >gi|32700038|gb|AAP86669.1| 26S proteasome subunit RPN9b [Arabidopsis thaliana] >gi|332658724|gb|AEE84124.1| 26S proteasome regulatory subunit N9 [Arabidopsis thaliana]	gi|292780122|dbj|AK337946.1|	605	1e-170	Lotus japonicus cDNA, clone: LjFL2-004-BB10, HTC	--	--	--	--	--	--	--	--	--	K03039	0	717	pop:POPTR_826642	26S proteasome regulatory subunit N9	GO:0019941//modification-dependent protein catabolic process	-	GO:0005838//proteasome regulatory particle;GO:0043231//intracellular membrane-bounded organelle
CL1012.Contig1_All	2115	381	10.5082	602	14.909	gi|18400195|ref|NP_566466.1|	899	0	chaperonin CPN60-like 2 [Arabidopsis thaliana] >gi|85718628|sp|Q93ZM7.2|CH60C_ARATH RecName: Full=Chaperonin CPN60-like 2, mitochondrial; AltName: Full=HSP60-like 2; Flags: Precursor >gi|9294610|dbj|BAB02911.1| chaperonin; similar to GroEL protein [Arabidopsis thaliana] >gi|20453166|gb|AAM19824.1| AT3g13860/MCP4_7 [Arabidopsis thaliana] >gi|53850565|gb|AAU95459.1| At3g13860 [Arabidopsis thaliana]…	gi|225320903|dbj|AK325114.1|	307	2e-80	Solanum lycopersicum cDNA, clone: LEFL1091DB09, HTC in leaf	sp|Q93ZM7|CH60C_ARATH	899	0	Chaperonin CPN60-like 2, mitochondrial OS=Arabidopsis thaliana GN=At3g13860 PE=1 SV=2	RP626	590	3e-168	COG0459	Chaperonin GroEL (HSP60 family)	K04077	0	795	vvi:100244356	chaperonin GroEL	-	-	-
CL10120.Contig1_All	314	38	7.0594	22	3.6699	--	--	--	--	gi|322394252|gb|HQ874649.1|	375	1e-101	Ricinus communis mitochondrion, complete genome	--	--	--	--	--	--	--	--	--	--	--	--	--	--	-	-	-
CL10121.Contig1_All	501	35	4.0751	15	1.5683	--	--	--	--	--	--	--	--	--	--	--	--	--	--	--	--	--	--	--	--	--	--	-	-	-
CL10123.Contig1_All	448	24	3.125	63	7.3659	gi|115489214|ref|NP_001067094.1|	119	1e-26	Os12g0573000 [Oryza sativa Japonica Group] >gi|113649601|dbj|BAF30113.1| Os12g0573000 [Oryza sativa Japonica Group]	gi|255637411|gb|BT094730.1|	63.9	1e-07	Soybean clone JCVI-FLGm-6G5 unknown mRNA	--	--	--	--	--	--	--	--	--	--	--	--	--	--	-	-	-
CL10124.Contig1_All	213	17	4.6557	5	1.2296	--	--	--	--	--	--	--	--	--	--	--	--	--	--	--	--	--	--	--	--	--	--	-	-	-
CL10125.Contig1_All	1665	58	2.032	49	1.5415	gi|75337365|sp|Q9SKZ2.2|CAF1G_ARATH	444	1e-123	RecName: Full=Probable CCR4-associated factor 1 homolog 7	gi|210144434|dbj|AK287216.1|	446	1e-122	Glycine max cDNA, clone: GMFL01-46-L18	sp|Q9SKZ2|CAF1G_ARATH	444	9e-125	Probable CCR4-associated factor 1 homolog 7 OS=Arabidopsis thaliana GN=CAF1-7 PE=2 SV=2	SPCC18.06c	259	7e-69	COG5228	mRNA deadenylase subunit	K12581	4e-145	512	pop:POPTR_809147	CCR4-NOT transcription complex subunit 7/8	-	-	-
CL10126.Contig1_All	221	181	47.7748	299	70.8666	--	--	--	--	--	--	--	--	--	--	--	--	--	--	--	--	--	--	--	--	--	--	-	-	-
CL10127.Contig1_All	204	207	59.1906	333	85.5021	gi|6015058|sp|O49169.1|EF1A_MANES	139	8e-33	RecName: Full=Elongation factor 1-alpha; Short=EF-1-alpha >gi|2791834|gb|AAC39447.1| elongation factor 1-alpha [Manihot esculenta]	gi|147841302|emb|AM425620.2|	208	1e-51	Vitis vinifera contig VV78X235503.4, whole genome shotgun sequence	sp|O49169|EF1A_MANES	139	3e-34	Elongation factor 1-alpha OS=Manihot esculenta GN=EF1 PE=3 SV=1	YPR080w	107	5e-24	COG5256	Translation elongation factor EF-1alpha (GTPase)	K03231	2e-33	137	vvi:100246711	elongation factor 1-alpha	GO:0006412//translation	GO:0008135//translation factor activity, nucleic acid binding;GO:0032561//guanyl ribonucleotide binding;GO:0017111//nucleoside-triphosphatase activity;GO:0004779//sulfate adenylyltransferase activity	GO:0044424//intracellular part
CL10128.Contig1_All	1797	1325	43.0111	1676	48.8527	gi|115468352|ref|NP_001057775.1|	507	1e-142	Os06g0529800 [Oryza sativa Japonica Group] >gi|113595815|dbj|BAF19689.1| Os06g0529800 [Oryza sativa Japonica Group]	gi|210143597|dbj|AK286379.1|	246	6e-62	Glycine max cDNA, clone: GMFL01-26-P23	--	--	--	--	--	--	--	--	--	K11979	0	645	vvi:100242771	E3 ubiquitin-protein ligase UBR7	-	GO:0019787//small conjugating protein ligase activity;GO:0046914//transition metal ion binding	-
CL1013.Contig1_All	1582	437	16.1134	256	8.4761	gi|317106762|dbj|BAJ53255.1|	266	6e-70	JHL25P11.7 [Jatropha curcas]	--	--	--	--	sp|Q39214|RPM1_ARATH	170	2e-42	Disease resistance protein RPM1 OS=Arabidopsis thaliana GN=RPM1 PE=1 SV=1	MA2301_1	73.9	7e-13	COG4886	Leucine-rich repeat (LRR) protein	K13457	7e-53	206	vvi:100252764	disease resistance protein RPM1	-	-	-
CL10131.Contig1_All	1817	1027	32.9707	1913	55.1471	gi|297806851|ref|XP_002871309.1|	258	3e-67	zinc finger family protein [Arabidopsis lyrata subsp. lyrata] >gi|297317146|gb|EFH47568.1| zinc finger family protein [Arabidopsis lyrata subsp. lyrata]	gi|166157591|gb|AC216939.1|	71.9	2e-09	Populus trichocarpa clone POP009-N13, complete sequence	sp|P0CH30|RING1_GOSHI	130	2e-30	E3 ubiquitin-protein ligase RING1 OS=Gossypium hirsutum GN=RING1 PE=2 SV=1	ECU07g0330	50.4	1e-05	COG5540	RING-finger-containing ubiquitin ligase	K11982	1e-23	108	zma:100383341	E3 ubiquitin-protein ligase RNF115/126 [EC:6.3.2.19]	-	GO:0046914//transition metal ion binding	-
CL10132.Contig1_All	424	17	2.3388	34	4.2003	gi|334186756|ref|NP_193809.2|	135	2e-31	pentatricopeptide repeat-containing protein [Arabidopsis thaliana] >gi|223635629|sp|Q9SVH0.2|PP329_ARATH RecName: Full=Pentatricopeptide repeat-containing protein At4g20770 >gi|332658959|gb|AEE84359.1| pentatricopeptide repeat-containing protein [Arabidopsis thaliana]	gi|292756486|dbj|AK337344.1|	58	6e-06	Lotus japonicus cDNA, clone: LjFL1-056-DG03, HTC	sp|Q9SVH0|PP329_ARATH	135	1e-32	Pentatricopeptide repeat-containing protein At4g20770 OS=Arabidopsis thaliana GN=PCMP-E35 PE=2 SV=2	--	--	--	--	--	K15078	2e-10	62	vvi:100250139	structure-specific endonuclease subunit SLX1 [EC:3.6.1.-]	-	-	-
CL10133.Contig1_All	213	3	0.8216	10	2.4591	gi|30690461|ref|NP_195299.2|	68.9	2e-11	ATP-dependent DNA helicase Q-like 3 [Arabidopsis thaliana] >gi|75334307|sp|Q9FT72.1|RQL3_ARATH RecName: Full=ATP-dependent DNA helicase Q-like 3; AltName: Full=RecQ-like protein 3; Short=AtRecQ3; Short=AtRecQl3 >gi|11121447|emb|CAC14867.1| DNA Helicase [Arabidopsis thaliana] >gi|332661156|gb|AEE86556.1| ATP-dependent DNA helicase Q-like 3 [Arabidopsis thaliana]	gi|123710948|emb|AM487241.1|	73.8	5e-11	Vitis vinifera, whole genome shotgun sequence, contig VV78X041668.14, clone ENTAV 115	sp|Q9FT72|RQL3_ARATH	68.9	6e-13	ATP-dependent DNA helicase Q-like 3 OS=Arabidopsis thaliana GN=RECQL3 PE=1 SV=1	--	--	--	--	--	K10902	7e-20	92.8	rcu:RCOM_0017330	ATP-dependent DNA helicase Q5 [EC:3.6.4.12]	GO:0006259//DNA metabolic process	GO:0003678//DNA helicase activity;GO:0042623//ATPase activity, coupled;GO:0032559//adenyl ribonucleotide binding;GO:0003690//double-stranded DNA binding	-
CL10134.Contig1_All	248	9	2.1169	10	2.1121	--	--	--	--	--	--	--	--	--	--	--	--	--	--	--	--	--	--	--	--	--	--	-	-	-
CL10135.Contig1_All	233	21	5.2575	37	8.3178	--	--	--	--	--	--	--	--	--	--	--	--	--	--	--	--	--	--	--	--	--	--	-	-	-
CL10136.Contig1_All	204	23	6.5767	42	10.784	--	--	--	--	gi|123657792|emb|AM440443.1|	58	3e-06	Vitis vinifera, whole genome shotgun sequence, contig VV78X035931.5, clone ENTAV 115	--	--	--	--	--	--	--	--	--	--	--	--	--	--	-	-	-
CL10138.Contig1_All	245	17	4.0476	7	1.4966	gi|79521776|ref|NP_197988.3|	79	2e-14	uncharacterized protein [Arabidopsis thaliana] >gi|332006148|gb|AED93531.1| uncharacterized protein [Arabidopsis thaliana]	--	--	--	--	--	--	--	--	--	--	--	--	--	--	--	--	--	--	-	-	-
CL1014.Contig1_All	1619	593	21.3659	491	15.8854	gi|15235840|ref|NP_194843.1|	613	1e-174	glucan endo-1,3-beta-glucosidase 5 [Arabidopsis thaliana] >gi|38257777|sp|Q9M088.1|E135_ARATH RecName: Full=Glucan endo-1,3-beta-glucosidase 5; AltName: Full=(1->3)-beta-glucan endohydrolase 5; Short=(1->3)-beta-glucanase 5; AltName: Full=Beta-1,3-endoglucanase 5; Short=Beta-1,3-glucanase 5; Flags: Precursor >gi|7270016|emb|CAB79832.1| 1, 3-beta-glucanase-like protein [Arabidopsis thaliana] >gi|1…	gi|158303380|gb|AC212797.1|	89.7	7e-15	Populus trichocarpa clone POP002-A07, complete sequence	sp|Q9M088|E135_ARATH	613	6e-176	Glucan endo-1,3-beta-glucosidase 5 OS=Arabidopsis thaliana GN=At4g31140 PE=1 SV=1	--	--	--	--	--	K14489	5e-06	50.4	vvi:100263145	arabidopsis histidine kinase 2/3/4 (cytokinin receptor) [EC:2.7.13.3]	GO:0044238//primary metabolic process	GO:0043167//ion binding;GO:0008422//beta-glucosidase activity	-
CL10140.Contig1_All	315	74	13.7036	48	7.9817	--	--	--	--	gi|170522360|gb|EU431224.1|	317	3e-84	Carica papaya mitochondrion, complete genome	--	--	--	--	--	--	--	--	--	--	--	--	--	--	-	-	-
CL10141.Contig1_All	269	254	55.08	137	26.6766	gi|323452356|gb|EGB08230.1|	52.4	2e-06	hypothetical protein AURANDRAFT_64234 [Aureococcus anophagefferens]	--	--	--	--	--	--	--	--	--	--	--	--	--	--	--	--	--	--	-	-	-
CL10142.Contig1_All	764	30	2.2906	1271	87.1395	gi|57014096|sp|P83947.1|PME1_FICAW	189	3e-47	RecName: Full=Pectinesterase/pectinesterase inhibitor; Includes: RecName: Full=Pectinesterase inhibitor; AltName: Full=Pectin methylesterase inhibitor; Includes: RecName: Full=Pectinesterase; Short=PE; AltName: Full=Pectin methylesterase; Flags: Precursor	--	--	--	--	sp|P83947|PME1_FICAW	189	1e-48	Pectinesterase/pectinesterase inhibitor OS=Ficus awkeotsang PE=1 SV=1	--	--	--	--	--	K01051	1e-32	137	pop:POPTR_822767	pectinesterase [EC:3.1.1.11]	-	-	-
CL10144.Contig1_All	382	58	8.8568	25	3.428	--	--	--	--	--	--	--	--	--	--	--	--	--	--	--	--	--	--	--	--	--	--	-	-	-
CL10145.Contig1_All	223	7	1.8311	11	2.5838	--	--	--	--	--	--	--	--	--	--	--	--	--	--	--	--	--	--	--	--	--	--	-	-	-
CL10146.Contig1_All	213	36	9.8591	45	11.0661	gi|81250789|gb|ABB69784.1|	127	4e-29	beta-glucan-binding protein 4 [Medicago truncatula]	gi|195600936|gb|EU948582.1|	103	6e-20	Zea mays clone 380413 mRNA sequence	--	--	--	--	--	--	--	--	--	--	--	--	--	--	-	-	-
CL10147.Contig1_All	1694	1171	40.3233	1712	52.9362	gi|225428388|ref|XP_002283561.1|	660	0	PREDICTED: similar to JAB [Vitis vinifera]	gi|225428387|ref|XM_002283525.1|	753	0	PREDICTED: Vitis vinifera similar to JAB (LOC100265887), mRNA	sp|Q8LAZ7|CSN5B_ARATH	595	2e-170	COP9 signalosome complex subunit 5b OS=Arabidopsis thaliana GN=CSN5B PE=1 SV=2	SPAC1687.13c	247	5e-65	COG1310	Predicted metal-dependent protease of the PAD1/JAB1 superfamily	K09613	0	660	vvi:100265887	COP9 signalosome complex subunit 5 [EC:3.4.-.-]	-	GO:0016772//transferase activity, transferring phosphorus-containing groups	-
CL10148.Contig1_All	607	64	6.1504	15	1.2944	gi|115469392|ref|NP_001058295.1|	332	2e-90	Os06g0663900 [Oryza sativa Japonica Group] >gi|113596335|dbj|BAF20209.1| Os06g0663900 [Oryza sativa Japonica Group]	gi|145357863|ref|NM_121090.3|	153	2e-34	Arabidopsis thaliana ROP binding protein kinase 1 (RBK1) mRNA, complete cds	sp|Q8H1D6|RBK1_ARATH	311	2e-85	Receptor-like cytosolic serine/threonine-protein kinase RBK1 OS=Arabidopsis thaliana GN=RBK1 PE=1 SV=1	CAC1728_1	86.3	3e-17	COG0515	Serine/threonine protein kinase	K13430	9e-39	157	pop:POPTR_548061	serine/threonine-protein kinase PBS1 [EC:2.7.11.1]	GO:0006464//protein modification process;GO:0051707//response to other organism	GO:0004702//receptor signaling protein serine/threonine kinase activity;GO:0032559//adenyl ribonucleotide binding	GO:0044444//cytoplasmic part
CL10149.Contig1_All	1739	1907	63.9681	2484	74.8195	gi|148595726|emb|CAM12542.1|	277	3e-73	YA4 [Antirrhinum majus]	gi|210140943|dbj|AK244862.1|	190	3e-45	Glycine max cDNA, clone: GMFL01-15-I08	sp|Q9LXV5|NFYA1_ARATH	272	4e-73	Nuclear transcription factor Y subunit A-1 OS=Arabidopsis thaliana GN=NFYA1 PE=2 SV=1	YGL237c	84.3	6e-16	COG5224	CCAAT-binding factor, subunit B	K08064	4e-31	134	zma:100383246	nuclear transcription factor Y, alpha	GO:0048506	GO:0001071	GO:0005634//nucleus
CL1015.Contig1_All	2556	436	9.9503	914	18.7304	gi|224064996|ref|XP_002301626.1|	1143	0	glutamate-gated kainate-type ion channel receptor subunit GluR5 [Populus trichocarpa] >gi|222843352|gb|EEE80899.1| glutamate-gated kainate-type ion channel receptor subunit GluR5 [Populus trichocarpa]	gi|224064995|ref|XM_002301590.1|	159	1e-35	Populus trichocarpa glutamate-gated kainate-type ion channel receptor subunit GluR5, mRNA	sp|Q9SDQ4|GLR37_ARATH	998	0	Glutamate receptor 3.7 OS=Arabidopsis thaliana GN=GLR3.7 PE=2 SV=2	APE2521	60.1	2e-08	COG0683	ABC-type branched-chain amino acid transport systems, periplasmic component	K05387	0	998	ath:AT2G32400	glutamate receptor, ionotropic, other eukaryote	GO:0009314//response to radiation;GO:0006810//transport;GO:0006875//cellular metal ion homeostasis;GO:0007166//cell surface receptor linked signal transduction	GO:0005488//binding;GO:0008066//glutamate receptor activity;GO:0005231//excitatory extracellular ligand-gated ion channel activity	GO:0031224//intrinsic to membrane;GO:0030313;GO:0031410//cytoplasmic vesicle
CL10150.Contig1_All	523	66	7.3613	16	1.6024	--	--	--	--	--	--	--	--	--	--	--	--	--	--	--	--	--	--	--	--	--	--	-	-	-
CL10151.Contig1_All	554	19	2.0006	46	4.3492	gi|297808305|ref|XP_002872036.1|	187	5e-47	zinc finger family protein [Arabidopsis lyrata subsp. lyrata] >gi|297317873|gb|EFH48295.1| zinc finger family protein [Arabidopsis lyrata subsp. lyrata]	gi|29122773|dbj|AP006136.1|	107	1e-20	Lotus japonicus genomic DNA, chromosome 2, clone: LjT30K08, TM0237, complete sequence	--	--	--	--	--	--	--	--	--	--	--	--	--	--	-	GO:0046914//transition metal ion binding;GO:0032559//adenyl ribonucleotide binding	GO:0044464//cell part
CL10153.Contig1_All	611	54	5.1554	41	3.5148	gi|42562046|ref|NP_172832.3|	330	7e-90	uncharacterized protein [Arabidopsis thaliana] >gi|332190945|gb|AEE29066.1| uncharacterized protein [Arabidopsis thaliana]	gi|186478457|ref|NM_001123808.1|	196	2e-47	Arabidopsis thaliana uncharacterized protein (RUS3) mRNA, complete cds	--	--	--	--	--	--	--	--	--	K00620	1e-15	80.1	ota:Ot08g02650	glutamate N-acetyltransferase / amino-acid N-acetyltransferase [EC:2.3.1.35 2.3.1.1]	-	-	GO:0043231//intracellular membrane-bounded organelle
CL10154.Contig1_All	1713	263	8.9559	280	8.5618	gi|3176072|emb|CAA05491.1|	622	1e-177	protein phosphatase 1, catalytic beta subunit [Medicago sativa]	gi|3176071|emb|AJ002485.1|	573	1e-160	Medicago sativa mRNA for protein phosphatase 1, beta subunit	sp|P48489|PP1_ORYSJ	564	5e-161	Serine/threonine-protein phosphatase PP1 OS=Oryza sativa subsp. japonica GN=Os03g0268000 PE=2 SV=2	YER133w	512	7e-145	COG0639	Diadenosine tetraphosphatase and related serine/threonine protein phosphatases	K06269	0	637	rcu:RCOM_0608890	protein phosphatase 1, catalytic subunit [EC:3.1.3.16]	-	GO:0016791//phosphatase activity	-
CL10155.Contig1_All	286	22	4.4871	29	5.3112	gi|186532821|ref|NP_001119513.1|	74.7	3e-13	pentatricopeptide repeat-containing protein [Arabidopsis thaliana] >gi|223635653|sp|B3H4P1.1|PP450_ARATH RecName: Full=Pentatricopeptide repeat-containing protein At5g66631 >gi|332010859|gb|AED98242.1| pentatricopeptide repeat-containing protein [Arabidopsis thaliana]	--	--	--	--	sp|B3H4P1|PP450_ARATH	74.7	1e-14	Pentatricopeptide repeat-containing protein At5g66631 OS=Arabidopsis thaliana GN=At5g66631 PE=2 SV=1	--	--	--	--	--	--	--	--	--	--	-	-	-
CL10157.Contig1_All	792	12	0.8838	16	1.0582	gi|115482520|ref|NP_001064853.1|	228	5e-59	Os10g0477000 [Oryza sativa Japonica Group] >gi|78708814|gb|ABB47789.1| expressed protein [Oryza sativa Japonica Group] >gi|113639462|dbj|BAF26767.1| Os10g0477000 [Oryza sativa Japonica Group]	gi|334185075|ref|NM_111320.6|	87.7	1e-14	Arabidopsis thaliana uncharacterized protein (AT3G04490) mRNA, complete cds	--	--	--	--	--	--	--	--	--	--	--	--	--	--	-	-	-
CL10159.Contig1_All	269	58	12.5773	75	14.604	--	--	--	--	gi|317175578|gb|HQ527797.1|	60	1e-06	Gossypium herbaceum clone NBRI_E_EYT27PB03FP61Y simple sequence repeat marker, mRNA sequence	--	--	--	--	--	--	--	--	--	--	--	--	--	--	-	-	-
CL1016.Contig1_All	2187	535	14.2698	757	18.1305	gi|190148353|gb|ACE63259.1|	1092	0	cytokinin receptor 1 [Betula pendula]	gi|190148352|gb|EU583455.1|	835	0	Betula pendula cytokinin receptor 1 (CRE1) mRNA, partial cds	sp|Q9C5U0|AHK4_ARATH	987	0	Histidine kinase 4 OS=Arabidopsis thaliana GN=AHK4 PE=1 SV=1	MA2013_2	196	2e-49	COG0642	Signal transduction histidine kinase	K14489	0	1085	vvi:100254304	arabidopsis histidine kinase 2/3/4 (cytokinin receptor) [EC:2.7.13.3]	GO:0006351//transcription, DNA-dependent;GO:0009744//response to sucrose stimulus;GO:0010260//organ senescence;GO:0009755//hormone-mediated signaling pathway;GO:0015698//inorganic anion transport;GO:2000026;GO:0010015//root morphogenesis;GO:0006468//protein amino acid phosphorylation;GO:0009845//seed germination;GO:0006952//defense response;GO:0009267//cellular response to starvation	GO:0019901//protein kinase binding;GO:0016791//phosphatase activity;GO:0009784//transmembrane receptor histidine kinase activity;GO:0032559//adenyl ribonucleotide binding	GO:0044464//cell part
CL10160.Contig1_All	405	16	2.3045	43	5.5613	gi|115467414|ref|NP_001057306.1|	165	2e-40	Os06g0255100 [Oryza sativa Japonica Group] >gi|113595346|dbj|BAF19220.1| Os06g0255100 [Oryza sativa Japonica Group]	gi|255570052|ref|XM_002525943.1|	85.7	3e-14	Ricinus communis Desacetoxyvindoline 4-hydroxylase, putative, mRNA	sp|Q84MB3|ACCH1_ARATH	157	2e-39	1-aminocyclopropane-1-carboxylate oxidase homolog 1 OS=Arabidopsis thaliana GN=At1g06620 PE=2 SV=1	mlr6892	75.1	3e-14	COG3491	Isopenicillin N synthase and related dioxygenases	K13229	1e-34	142	zma:541977	2-oxoglutarate-dependent dioxygenase [EC:1.14.11.-]	GO:0008152//metabolic process	GO:0016706//oxidoreductase activity, acting on paired donors, with incorporation or reduction of molecular oxygen, 2-oxoglutarate as one donor, and incorporation of one atom each of oxygen into both donors	GO:0043231//intracellular membrane-bounded organelle
CL10161.Contig1_All	517	28	3.1592	39	3.9513	gi|307136239|gb|ADN34075.1|	67	1e-10	DNA binding protein [Cucumis melo subsp. melo]	gi|147774579|emb|AM456513.2|	153	2e-34	Vitis vinifera contig VV78X070837.6, whole genome shotgun sequence	--	--	--	--	--	--	--	--	--	--	--	--	--	--	-	-	-
CL10162.Contig1_All	219	58	15.4489	29	6.9361	--	--	--	--	--	--	--	--	--	--	--	--	--	--	--	--	--	--	--	--	--	--	-	-	-
CL10163.Contig1_All	225	147	38.1107	147	34.2214	--	--	--	--	gi|224923202|gb|AC235438.1|	61.9	2e-07	Glycine max strain Williams 82 clone GM_WBb0152C06, complete sequence	--	--	--	--	--	--	--	--	--	--	--	--	--	--	-	-	-
CL10165.Contig1_All	445	54	7.0786	21	2.4718	gi|18401665|ref|NP_564503.1|	65.9	2e-10	uncharacterized protein [Arabidopsis thaliana] >gi|30102708|gb|AAP21272.1| At1g47310 [Arabidopsis thaliana] >gi|332194034|gb|AEE32155.1| uncharacterized protein [Arabidopsis thaliana]	--	--	--	--	--	--	--	--	--	--	--	--	--	--	--	--	--	--	-	-	GO:0044464//cell part
CL10166.Contig1_All	546	6	0.641	3	0.2878	gi|124361039|gb|ABN09011.1|	71.2	7e-12	General substrate transporter; Sugar transporter superfamily [Medicago truncatula]	gi|224125377|ref|XM_002319535.1|	60	2e-06	Populus trichocarpa predicted protein, mRNA	sp|Q3ECP7|ERDL5_ARATH	61.2	3e-10	Sugar transporter ERD6-like 5 OS=Arabidopsis thaliana GN=At1g54730 PE=2 SV=2	--	--	--	--	--	K08145	2e-07	52.8	rcu:RCOM_1594440	MFS transporter, SP family, solute carrier family 2 (facilitated glucose transporter), member 8	GO:0008152//metabolic process;GO:0006810//transport	GO:0016628//oxidoreductase activity, acting on the CH-CH group of donors, NAD or NADP as acceptor;GO:0022891//substrate-specific transmembrane transporter activity	GO:0031224//intrinsic to membrane
CL10168.Contig1_All	1795	9471	307.783	14670	428.083	gi|307135861|gb|ADN33729.1|	786	0	helicase [Cucumis melo subsp. melo]	gi|210141614|dbj|AK245533.1|	829	0	Glycine max cDNA, clone: GMFL01-33-F24	sp|P41382|IF410_TOBAC	782	0	Eukaryotic initiation factor 4A-10 OS=Nicotiana tabacum PE=2 SV=1	SPAC1006.07	550	2e-156	COG0513	Superfamily II DNA and RNA helicases	K03257	0	790	vvi:100249159	translation initiation factor 4A	GO:0010467//gene expression	GO:0008135//translation factor activity, nucleic acid binding;GO:0042623//ATPase activity, coupled;GO:0032559//adenyl ribonucleotide binding	-
CL10169.Contig1_All	576	22	2.228	26	2.3644	gi|195611718|gb|ACG27689.1|	142	3e-33	isomerase [Zea mays]	gi|152955224|emb|AM503588.1|	125	4e-26	Lotus japonicus mRNA for parvulin-type peptidyl prolyl cis/trans isomerase (pin3 gene)	--	--	--	--	slr0192	90.5	2e-18	COG0607	Rhodanese-related sulfurtransferase	--	--	--	--	--	-	GO:0016859//cis-trans isomerase activity	GO:0009536//plastid
CL1017.Contig1_All	1713	8	0.2724	2	0.0612	gi|145334337|ref|NP_001078550.1|	546	1e-154	sirtuin 2 [Arabidopsis thaliana] >gi|332003977|gb|AED91360.1| sirtuin 2 [Arabidopsis thaliana]	gi|224081045|ref|XM_002306239.1|	289	4e-75	Populus trichocarpa histone deacetylase (SRT901), mRNA	--	--	--	--	TM0490	138	3e-32	COG0846	NAD-dependent protein deacetylases, SIR2 family	K11414	5e-155	545	rcu:RCOM_1190870	NAD-dependent deacetylase sirtuin 4 [EC:3.5.1.-]	-	-	-
CL1017.Contig2_All	1819	20	0.6414	22	0.6335	gi|145334337|ref|NP_001078550.1|	528	1e-149	sirtuin 2 [Arabidopsis thaliana] >gi|332003977|gb|AED91360.1| sirtuin 2 [Arabidopsis thaliana]	gi|224081045|ref|XM_002306239.1|	285	7e-74	Populus trichocarpa histone deacetylase (SRT901), mRNA	--	--	--	--	TM0490	131	3e-30	COG0846	NAD-dependent protein deacetylases, SIR2 family	K11414	4e-149	526	rcu:RCOM_1190870	NAD-dependent deacetylase sirtuin 4 [EC:3.5.1.-]	-	-	-
CL10170.Contig1_All	1879	1260	39.1162	1753	48.8672	gi|18086414|gb|AAL57664.1|	849	0	At2g16090/F7H1.11 [Arabidopsis thaliana] >gi|20855959|gb|AAM26640.1| At2g16090/F7H1.11 [Arabidopsis thaliana]	gi|225321950|dbj|AK325971.1|	379	1e-102	Solanum lycopersicum cDNA, clone: LEFL2001BE08, HTC in fruit	sp|Q84RR2|ARI2_ARATH	849	0	Probable E3 ubiquitin-protein ligase ARI2 OS=Arabidopsis thaliana GN=ARI2 PE=2 SV=1	--	--	--	--	--	K11968	0	939	vvi:100257215	ariadne-1	-	GO:0046914//transition metal ion binding	GO:0043296//apical junction complex
CL10171.Contig1_All	531	127	13.9515	66	6.5105	gi|145360782|ref|NP_181441.3|	144	8e-34	Rossmann-fold NAD(P)-binding domain-containing protein [Arabidopsis thaliana] >gi|330254538|gb|AEC09632.1| Rossmann-fold NAD(P)-binding domain-containing protein [Arabidopsis thaliana]	gi|225319502|dbj|AK329881.1|	93.7	1e-16	Solanum lycopersicum cDNA, clone: LEFL3159N08, HTC in root	--	--	--	--	L199221	48.9	5e-06	COG1088	dTDP-D-glucose 4,6-dehydratase	--	--	--	--	--	-	-	GO:0043231//intracellular membrane-bounded organelle
CL10172.Contig1_All	229	47	11.9722	5	1.1437	--	--	--	--	gi|332002898|gb|CP002688.1|	71.9	2e-10	Arabidopsis thaliana chromosome 5, complete sequence	--	--	--	--	--	--	--	--	--	--	--	--	--	--	-	-	-
CL10173.Contig1_All	311	23	4.314	19	3.2	gi|2791900|emb|CAA03886.1|	155	1e-37	PP7 [Arabidopsis thaliana]	gi|49405987|gb|AC136955.20|	93.7	8e-17	Medicago truncatula clone mth2-10p1, complete sequence	sp|Q9FN02|PPP7_ARATH	155	5e-39	Serine/threonine-protein phosphatase 7 OS=Arabidopsis thaliana GN=PP7 PE=1 SV=1	SPBC3F6.01c_2	94.7	4e-20	COG0639	Diadenosine tetraphosphatase and related serine/threonine protein phosphatases	K04460	4e-21	97.1	ppp:PHYPADRAFT_106477	protein phosphatase 5 [EC:3.1.3.16]	-	-	-
CL10174.Contig1_All	341	17	2.9081	31	4.7618	gi|115441817|ref|NP_001045188.1|	63.9	6e-10	Os01g0915600 [Oryza sativa Japonica Group] >gi|113534719|dbj|BAF07102.1| Os01g0915600 [Oryza sativa Japonica Group] >gi|323388943|gb|ADX60276.1| bHLH transcription factor [Oryza sativa Japonica Group]	--	--	--	--	sp|Q9LK48|BH077_ARATH	47	2e-06	Transcription factor bHLH77 OS=Arabidopsis thaliana GN=BHLH77 PE=2 SV=1	--	--	--	--	--	--	--	--	--	--	-	-	-
CL10175.Contig1_All	286	65	13.2574	41	7.509	gi|51536574|gb|AAU05525.1|	181	3e-45	At4g14240 [Arabidopsis thaliana]	gi|225314963|dbj|AK321312.1|	178	2e-42	Solanum lycopersicum cDNA, clone: LEFL1023AD09, HTC in leaf	sp|Q67XQ0|Y4424_ARATH	181	1e-46	DUF21 domain-containing protein At4g14240 OS=Arabidopsis thaliana GN=CBSDUF1 PE=2 SV=1	SPCC4B3.03c	76.6	1e-14	COG1253	Hemolysins and related proteins containing CBS domains	--	--	--	--	--	GO:0006259//DNA metabolic process	GO:0003676//nucleic acid binding	GO:0044464//cell part
CL10176.Contig1_All	260	31	6.9551	14	2.8204	--	--	--	--	--	--	--	--	--	--	--	--	--	--	--	--	--	--	--	--	--	--	-	-	-
CL10177.Contig1_All	578	22	2.2203	55	4.9842	gi|297832060|ref|XP_002883912.1|	252	2e-66	pentatricopeptide repeat-containing protein [Arabidopsis lyrata subsp. lyrata] >gi|297329752|gb|EFH60171.1| pentatricopeptide repeat-containing protein [Arabidopsis lyrata subsp. lyrata]	gi|147834639|emb|AM445581.2|	180	9e-43	Vitis vinifera contig VV78X191591.15, whole genome shotgun sequence	sp|Q9ZQF1|PP152_ARATH	251	1e-67	Pentatricopeptide repeat-containing protein At2g15630, mitochondrial OS=Arabidopsis thaliana GN=At2g15630 PE=2 SV=1	--	--	--	--	--	K03457	7e-14	74.3	ath:AT5G03560	nucleobase:cation symporter-1, NCS1 family	-	-	-
CL10178.Contig1_All	660	21	1.856	77	6.111	gi|224096788|ref|XP_002334669.1|	215	3e-55	nbs-lrr resistance protein [Populus trichocarpa] >gi|222874080|gb|EEF11211.1| nbs-lrr resistance protein [Populus trichocarpa]	gi|15487950|gb|AF402754.1|	63.9	2e-07	Theobroma cacao clone 371 NBS/LRR resistance protein-like protein gene, partial cds	sp|Q7XBQ9|RGA2_SOLBU	176	1e-44	Disease resistance protein RGA2 OS=Solanum bulbocastanum GN=RGA2 PE=1 SV=1	--	--	--	--	--	K13457	6e-27	118	osa:4342596	disease resistance protein RPM1	-	GO:0000166//nucleotide binding	-
CL10179.Contig1_All	400	252	36.7496	36	4.7142	gi|297828968|ref|XP_002882366.1|	54.7	4e-07	oxidoreductase [Arabidopsis lyrata subsp. lyrata] >gi|297328206|gb|EFH58625.1| oxidoreductase [Arabidopsis lyrata subsp. lyrata]	--	--	--	--	--	--	--	--	--	--	--	--	--	--	--	--	--	--	-	-	-
CL1018.Contig1_All	1993	676	19.7857	1124	29.5408	gi|18395457|ref|NP_565293.1|	542	1e-153	GDA1/CD39 nucleoside phosphatase-like protein [Arabidopsis thaliana] >gi|330250556|gb|AEC05650.1| GDA1/CD39 nucleoside phosphatase-like protein [Arabidopsis thaliana] >gi|339283650|gb|AEJ38087.1| nucleoside triphosphate diphosphohydrolase 6 [Arabidopsis thaliana]	gi|339283649|gb|JF830011.1|	101	2e-18	Arabidopsis thaliana nucleoside triphosphate diphosphohydrolase 6 mRNA, complete cds	sp|P52914|NTPA_PEA	145	8e-35	Nucleoside-triphosphatase OS=Pisum sativum PE=2 SV=1	YER005w	126	2e-28	COG5371	Golgi nucleoside diphosphatase	K01510	0	635	pop:POPTR_765739	apyrase [EC:3.6.1.5]	-	GO:0003824//catalytic activity	-
CL10180.Contig1_All	304	18	3.4539	41	7.0644	gi|18396508|ref|NP_566200.1|	168	2e-41	calcineurin-like metallo-phosphoesterase-like protein [Arabidopsis thaliana] >gi|332640406|gb|AEE73927.1| calcineurin-like metallo-phosphoesterase-like protein [Arabidopsis thaliana]	gi|147843031|emb|AM461336.2|	69.9	1e-09	Vitis vinifera contig VV78X142132.5, whole genome shotgun sequence	sp|Q0WVZ1|Y3330_ARATH	168	7e-43	Putative metallophosphoesterase At3g03305 OS=Arabidopsis thaliana GN=At3g03305 PE=2 SV=1	--	--	--	--	--	--	--	--	--	--	GO:0010467//gene expression	GO:0003723//RNA binding;GO:0016891//endoribonuclease activity, producing 5'-phosphomonoesters;GO:0017111//nucleoside-triphosphatase activity;GO:0032559//adenyl ribonucleotide binding	GO:0031410//cytoplasmic vesicle
CL10181.Contig1_All	294	19	3.7698	18	3.2069	gi|91806021|gb|ABE65739.1|	57.8	4e-08	pentatricopeptide repeat-containing protein [Arabidopsis thaliana]	--	--	--	--	sp|Q9SH60|PP103_ARATH	57.8	1e-09	Pentatricopeptide repeat-containing protein At1g64100 OS=Arabidopsis thaliana GN=At1g64100 PE=2 SV=2	--	--	--	--	--	--	--	--	--	--	-	-	-
CL10182.Contig1_All	889	704	46.1938	831	48.9623	gi|225463468|ref|XP_002276545.1|	189	3e-47	PREDICTED: similar to RPL18AA (60S RIBOSOMAL PROTEIN L18A-1); structural constituent of ribosome isoform 2 [Vitis vinifera]	--	--	--	--	sp|Q8L9S1|R18A1_ARATH	141	5e-34	60S ribosomal protein L18a-1 OS=Arabidopsis thaliana GN=RPL18AA PE=2 SV=2	--	--	--	--	--	K02882	8e-47	184	rcu:RCOM_0632990	large subunit ribosomal protein L18Ae	-	-	GO:0005622//intracellular
CL10183.Contig1_All	245	29	6.9047	9	1.9242	--	--	--	--	--	--	--	--	--	--	--	--	--	--	--	--	--	--	--	--	--	--	-	-	-
CL10184.Contig1_All	340	39	6.6911	10	1.5406	gi|224056745|ref|XP_002299002.1|	114	4e-25	SAUR family protein [Populus trichocarpa] >gi|222846260|gb|EEE83807.1| SAUR family protein [Populus trichocarpa]	gi|224117607|ref|XM_002317585.1|	67.9	5e-09	Populus trichocarpa SAUR family protein (SAUR5), mRNA	--	--	--	--	--	--	--	--	--	K14488	5e-07	50.1	pop:POPTR_750935	SAUR family protein	-	-	GO:0043231//intracellular membrane-bounded organelle
CL10185.Contig1_All	773	173	13.0551	28	1.8973	gi|15237047|ref|NP_194460.1|	295	5e-79	S-locus lectin protein kinase-like protein [Arabidopsis thaliana] >gi|75220124|sp|O81833.1|SD11_ARATH RecName: Full=G-type lectin S-receptor-like serine/threonine-protein kinase SD1-1; AltName: Full=S-domain-1 (SD1) receptor kinase 1; Short=SD1-1; Flags: Precursor >gi|332659922|gb|AEE85322.1| S-locus lectin protein kinase-like protein [Arabidopsis thaliana]	gi|147819264|emb|AM425400.2|	87.7	1e-14	Vitis vinifera contig VV78X137373.14, whole genome shotgun sequence	sp|O81833|SD11_ARATH	295	2e-80	G-type lectin S-receptor-like serine/threonine-protein kinase SD1-1 OS=Arabidopsis thaliana GN=SD11 PE=1 SV=1	YAR019c	77.4	2e-14	COG0515	Serine/threonine protein kinase	K13430	7e-40	161	sbi:SORBI_04g020990	serine/threonine-protein kinase PBS1 [EC:2.7.11.1]	GO:0009987//cellular process	GO:0030246//carbohydrate binding;GO:0004672//protein kinase activity;GO:0000166//nucleotide binding	-
CL10186.Contig1_All	250	16	3.7333	22	4.6094	gi|302398639|gb|ADL36614.1|	88.6	2e-17	BZIP domain class transcription factor [Malus x domestica]	gi|147766195|emb|AM451582.2|	71.9	2e-10	Vitis vinifera contig VV78X210575.8, whole genome shotgun sequence	sp|Q9S9Q9|Y1044_ARATH	67.4	2e-12	BTB/POZ domain-containing protein At1g30440 OS=Arabidopsis thaliana GN=At1g30440 PE=1 SV=2	--	--	--	--	--	--	--	--	--	--	-	-	-
CL10187.Contig1_All	354	58	9.5573	8	1.1837	gi|297831110|ref|XP_002883437.1|	59.7	1e-08	hydrolase [Arabidopsis lyrata subsp. lyrata] >gi|297329277|gb|EFH59696.1| hydrolase [Arabidopsis lyrata subsp. lyrata]	--	--	--	--	sp|Q9T076|ENL2_ARATH	46.2	4e-06	Early nodulin-like protein 2 OS=Arabidopsis thaliana GN=At4g27520 PE=1 SV=1	SPBC30D10.14	64.7	4e-11	COG0412	Dienelactone hydrolase and related enzymes	--	--	--	--	--	-	-	GO:0044424//intracellular part
CL10188.Contig1_All	271	43	9.2558	9	1.7395	--	--	--	--	gi|147821004|emb|AM485286.2|	61.9	3e-07	Vitis vinifera contig VV78X014476.17, whole genome shotgun sequence	--	--	--	--	--	--	--	--	--	--	--	--	--	--	-	-	-
CL10189.Contig1_All	611	51	4.869	23	1.9717	gi|30678208|ref|NP_849938.1|	188	4e-47	TLD-domain containing nucleolar protein [Arabidopsis thaliana] >gi|330250861|gb|AEC05955.1| TLD-domain containing nucleolar protein [Arabidopsis thaliana]	gi|292789553|dbj|AK339122.1|	117	1e-23	Lotus japonicus cDNA, clone: LjFL3-047-DB08, HTC	--	--	--	--	YPL196w	52.4	6e-07	COG5142	Oxidation resistance protein	--	--	--	--	--	-	-	GO:0009536//plastid
CL1019.Contig1_All	1481	50	1.9694	16	0.5659	gi|115476098|ref|NP_001061645.1|	327	1e-165	Os08g0365900 [Oryza sativa Japonica Group] >gi|113623614|dbj|BAF23559.1| Os08g0365900 [Oryza sativa Japonica Group]	gi|219884680|gb|BT054108.1|	155	1e-34	Zea mays full-length cDNA clone ZM_BFb0105F11 mRNA, complete cds	--	--	--	--	PH1991	108	3e-23	COG0144	tRNA and rRNA cytosine-C5-methylases	K14835	2e-10	64.7	zma:100191678	ribosomal RNA methyltransferase Nop2 [EC:2.1.1.-]	-	-	-
CL1019.Contig2_All	1537	36	1.3663	45	1.5336	gi|115476098|ref|NP_001061645.1|	618	1e-176	Os08g0365900 [Oryza sativa Japonica Group] >gi|113623614|dbj|BAF23559.1| Os08g0365900 [Oryza sativa Japonica Group]	gi|219884680|gb|BT054108.1|	155	1e-34	Zea mays full-length cDNA clone ZM_BFb0105F11 mRNA, complete cds	--	--	--	--	PH1991	108	3e-23	COG0144	tRNA and rRNA cytosine-C5-methylases	K14835	2e-10	64.7	zma:100191678	ribosomal RNA methyltransferase Nop2 [EC:2.1.1.-]	-	-	-
CL10190.Contig1_All	209	91	25.3985	25	6.2655	--	--	--	--	gi|123676854|emb|AM476380.1|	60	8e-07	Vitis vinifera, whole genome shotgun sequence, contig VV78X247596.10, clone ENTAV 115	--	--	--	--	--	--	--	--	--	--	--	--	--	--	-	-	-
CL10191.Contig1_All	1708	156	5.3278	165	5.0601	gi|297823655|ref|XP_002879710.1|	512	1e-144	kinase family protein [Arabidopsis lyrata subsp. lyrata] >gi|297325549|gb|EFH55969.1| kinase family protein [Arabidopsis lyrata subsp. lyrata]	gi|147838281|emb|AM455643.2|	165	2e-37	Vitis vinifera contig VV78X038713.35, whole genome shotgun sequence	--	--	--	--	--	--	--	--	--	K08269	0	671	vvi:100251048	unc51-like kinase [EC:2.7.11.1]	GO:0010467//gene expression;GO:0006464//protein modification process	GO:0004672//protein kinase activity;GO:0032559//adenyl ribonucleotide binding	-
CL10192.Contig1_All	1718	564	19.15	549	16.7383	gi|42561874|ref|NP_172451.2|	479	1e-134	tRNA pseudouridine synthase A [Arabidopsis thaliana] >gi|332190374|gb|AEE28495.1| tRNA pseudouridine synthase A [Arabidopsis thaliana]	gi|242387067|emb|FP099274.1|	184	2e-43	Phyllostachys edulis cDNA clone: bphyem208p18, full insert sequence	--	--	--	--	AGc644	159	1e-38	COG0101	Pseudouridylate synthase	K06173	2e-158	556	vvi:100259448	tRNA pseudouridine synthase A [EC:5.4.99.12]	GO:0009451//RNA modification;GO:0006399//tRNA metabolic process	GO:0016853//isomerase activity	-
CL10193.Contig1_All	328	93	16.5395	21	3.3536	--	--	--	--	--	--	--	--	--	--	--	--	--	--	--	--	--	--	--	--	--	--	-	-	-
CL10194.Contig1_All	212	47	12.9323	15	3.7061	--	--	--	--	--	--	--	--	--	--	--	--	--	--	--	--	--	--	--	--	--	--	-	-	-
CL10195.Contig1_All	296	11	2.1678	29	5.1318	gi|302334775|gb|ADL27439.1|	159	1e-38	Na+/H+ antiporter protein [Fagopyrum tataricum]	gi|302334774|gb|GU984045.1|	113	8e-23	Fagopyrum tataricum Na+/H+ antiporter protein mRNA, complete cds	sp|Q84WG1|NHX3_ARATH	145	6e-36	Sodium/hydrogen exchanger 3 OS=Arabidopsis thaliana GN=NHX3 PE=2 SV=2	SPAC15A10.06	62.4	2e-10	COG0025	NhaP-type Na+/H+ and K+/H+ antiporters	K14724	4e-33	136	sbi:SORBI_05g025700	solute carrier family 9 (sodium/hydrogen exchanger), member 8	-	-	-
CL10196.Contig1_All	285	12	2.4561	7	1.2865	--	--	--	--	--	--	--	--	--	--	--	--	--	--	--	--	--	--	--	--	--	--	-	-	-
CL10197.Contig1_All	277	48	10.1082	40	7.5639	--	--	--	--	--	--	--	--	--	--	--	--	--	--	--	--	--	--	--	--	--	--	-	-	-
CL10198.Contig1_All	1733	67	2.2552	58	1.753	gi|15222736|ref|NP_173980.1|	213	5e-54	uncharacterized protein [Arabidopsis thaliana] >gi|44681378|gb|AAS47629.1| At1g26580 [Arabidopsis thaliana] >gi|45773908|gb|AAS76758.1| At1g26580 [Arabidopsis thaliana] >gi|332192585|gb|AEE30706.1| uncharacterized protein [Arabidopsis thaliana]	gi|147800959|emb|AM424363.2|	121	2e-24	Vitis vinifera contig VV78X254247.10, whole genome shotgun sequence	--	--	--	--	--	--	--	--	--	--	--	--	--	--	-	-	-
CL10199.Contig1_All	262	18	4.0076	7	1.3995	--	--	--	--	--	--	--	--	--	--	--	--	--	--	--	--	--	--	--	--	--	--	-	-	-
CL102.Contig1_All	1721	14	0.4745	0	0	gi|42562960|ref|NP_176688.3|	217	5e-55	ALBINO3-like protein 2 [Arabidopsis thaliana] >gi|38372237|sp|Q8L718.2|ALB32_ARATH RecName: Full=ALBINO3-like protein 2, chloroplastic; Short=Ath5; Flags: Precursor >gi|6227006|gb|AAF06042.1|AC009360_7 F16G16.8 [Arabidopsis thaliana] >gi|332196206|gb|AEE34327.1| ALBINO3-like protein 2 [Arabidopsis thaliana]	--	--	--	--	sp|Q8L718|ALB32_ARATH	217	2e-56	ALBINO3-like protein 2, chloroplastic OS=Arabidopsis thaliana GN=ALB3L2 PE=2 SV=2	--	--	--	--	--	--	--	--	--	--	-	-	GO:0044464//cell part
CL102.Contig2_All	2051	157	4.4653	208	5.312	gi|42562960|ref|NP_176688.3|	457	1e-127	ALBINO3-like protein 2 [Arabidopsis thaliana] >gi|38372237|sp|Q8L718.2|ALB32_ARATH RecName: Full=ALBINO3-like protein 2, chloroplastic; Short=Ath5; Flags: Precursor >gi|6227006|gb|AAF06042.1|AC009360_7 F16G16.8 [Arabidopsis thaliana] >gi|332196206|gb|AEE34327.1| ALBINO3-like protein 2 [Arabidopsis thaliana]	gi|224128951|ref|XM_002328971.1|	125	2e-25	Populus trichocarpa inner membrane protein, mRNA	sp|Q8L718|ALB32_ARATH	457	7e-129	ALBINO3-like protein 2, chloroplastic OS=Arabidopsis thaliana GN=ALB3L2 PE=2 SV=2	SPAC9G1.04	75.1	4e-13	COG0706	Preprotein translocase subunit YidC	K03217	1e-17	89.4	ath:AT2G46470	preprotein translocase subunit YidC	-	-	GO:0044464//cell part
CL1020.Contig1_All	1740	430	14.4156	379	11.4091	gi|30696273|ref|NP_200118.3|	459	1e-128	RNA-binding KH domain-containing protein [Arabidopsis thaliana] >gi|17065220|gb|AAL32764.1| RNA-binding protein-like [Arabidopsis thaliana] >gi|30725478|gb|AAP37761.1| At5g53060 [Arabidopsis thaliana] >gi|332008915|gb|AED96298.1| RNA-binding KH domain-containing protein [Arabidopsis thaliana]	gi|123702178|emb|AM468750.1|	117	3e-23	Vitis vinifera, whole genome shotgun sequence, contig VV78X238431.18, clone ENTAV 115	sp|P58223|Y4837_ARATH	118	9e-27	KH domain-containing protein At4g18375 OS=Arabidopsis thaliana GN=At4g18375 PE=2 SV=1	--	--	--	--	--	K13162	4e-42	170	ppp:PHYPADRAFT_31719	poly(rC)-binding protein 2/3/4	-	-	-
CL10200.Contig1_All	204	68	19.4443	40	10.2705	--	--	--	--	--	--	--	--	--	--	--	--	--	--	--	--	--	--	--	--	--	--	-	-	-
CL10202.Contig1_All	429	35	4.7591	49	5.9828	gi|334185549|ref|NP_188908.2|	185	1e-46	uncharacterized protein [Arabidopsis thaliana] >gi|332643144|gb|AEE76665.1| uncharacterized protein [Arabidopsis thaliana]	gi|224107976|ref|XM_002314639.1|	67.9	7e-09	Populus trichocarpa predicted protein, mRNA	sp|Q9LUJ2|PP249_ARATH	185	7e-48	Pentatricopeptide repeat-containing protein At3g22690 OS=Arabidopsis thaliana GN=PCMP-H56 PE=2 SV=1	--	--	--	--	--	K15078	8e-17	83.2	vvi:100250139	structure-specific endonuclease subunit SLX1 [EC:3.6.1.-]	GO:0016070//RNA metabolic process;GO:0019684//photosynthesis, light reaction;GO:0015995//chlorophyll biosynthetic process;GO:0043623//cellular protein complex assembly	-	GO:0009536//plastid
CL10203.Contig1_All	330	11	1.9444	85	13.4917	--	--	--	--	gi|338794684|gb|JF282288.1|	58	5e-06	Panicum virgatum clone C03_PVGA1 microsatellite sequence	--	--	--	--	--	--	--	--	--	--	--	--	--	--	-	-	-
CL10204.Contig1_All	325	17	3.0513	18	2.901	gi|30679784|ref|NP_195903.2|	143	8e-34	pentatricopeptide repeat-containing protein [Arabidopsis thaliana] >gi|332278227|sp|Q8GYL7.3|PP361_ARATH RecName: Full=Pentatricopeptide repeat-containing protein At5g02830, chloroplastic; Flags: Precursor >gi|332003140|gb|AED90523.1| pentatricopeptide repeat-containing protein [Arabidopsis thaliana]	gi|178820825|gb|AC225080.1|	60	1e-06	Oryza officinalis clone OO__Ba0052N08, complete sequence	sp|Q8GYL7|PP361_ARATH	143	2e-35	Pentatricopeptide repeat-containing protein At5g02830, chloroplastic OS=Arabidopsis thaliana GN=At5g02830 PE=2 SV=3	--	--	--	--	--	--	--	--	--	--	-	-	GO:0009536//plastid
CL10205.Contig1_All	223	19	4.9701	10	2.3489	--	--	--	--	--	--	--	--	--	--	--	--	--	--	--	--	--	--	--	--	--	--	-	-	-
CL10206.Contig1_All	1795	79	2.5673	256	7.4703	gi|42565877|ref|NP_190863.3|	699	0	CBS / octicosapeptide/Phox/Bemp1 domain-containing protein [Arabidopsis thaliana] >gi|334185937|ref|NP_001190074.1| CBS / octicosapeptide/Phox/Bemp1 domain-containing protein [Arabidopsis thaliana] >gi|332645495|gb|AEE79016.1| CBS / octicosapeptide/Phox/Bemp1 domain-containing protein [Arabidopsis thaliana] >gi|332645496|gb|AEE79017.1| CBS / octicosapeptide/Phox/Bemp1 domain-containing protein [A…	gi|47104387|gb|BT012972.1|	396	1e-107	Lycopersicon esculentum clone 114182R, mRNA sequence	sp|Q9LEV3|CBSX3_ARATH	53.5	4e-07	CBS domain-containing protein CBSX3, mitochondrial OS=Arabidopsis thaliana GN=CBSX3 PE=1 SV=1	SPAC24C9.05c	154	6e-37	COG0517	FOG: CBS domain	--	--	--	--	--	-	-	-
CL10207.Contig1_All	601	58	5.6295	140	12.2016	gi|227462996|gb|ACP39950.1|	228	5e-59	pentatricopeptide repeat protein [Gossypium hirsutum] >gi|227462998|gb|ACP39951.1| pentatricopeptide repeat protein [Gossypium hirsutum]	--	--	--	--	sp|O82380|PP175_ARATH	134	3e-32	Pentatricopeptide repeat-containing protein At2g29760, chloroplastic OS=Arabidopsis thaliana GN=PCMP-H33 PE=2 SV=1	--	--	--	--	--	K03798	1e-20	96.7	rcu:RCOM_0340700	cell division protease FtsH [EC:3.4.24.-]	-	-	-
CL10208.Contig1_All	305	18	3.4426	83	14.2541	gi|145359938|ref|NP_178661.2|	53.5	8e-07	uncharacterized protein [Arabidopsis thaliana] >gi|330250903|gb|AEC05997.1| uncharacterized protein [Arabidopsis thaliana]	--	--	--	--	--	--	--	--	--	--	--	--	--	K15082	8e-10	59.3	rcu:RCOM_0712100	DNA repair protein RAD7	-	-	-
CL10209.Contig1_All	2110	126	3.4834	127	3.1527	gi|297852884|ref|XP_002894323.1|	530	1e-149	FMN binding protein [Arabidopsis lyrata subsp. lyrata] >gi|297340165|gb|EFH70582.1| FMN binding protein [Arabidopsis lyrata subsp. lyrata]	gi|292756557|dbj|AK337415.1|	422	1e-115	Lotus japonicus cDNA, clone: LjFL1-061-AC02, HTC	--	--	--	--	PA4388	71.2	6e-12	COG0748	Putative heme iron utilization protein	--	--	--	--	--	-	-	-
CL1021.Contig1_All	2288	504	12.8495	476	10.8972	gi|79383745|ref|NP_177879.3|	967	0	tubulin-tyrosine ligase [Arabidopsis thaliana] >gi|47550675|gb|AAT35236.1| At1g77550 [Arabidopsis thaliana] >gi|332197871|gb|AEE35992.1| tubulin-tyrosine ligase [Arabidopsis thaliana]	gi|147856094|emb|AM431903.2|	161	3e-36	Vitis vinifera contig VV78X097718.6, whole genome shotgun sequence	--	--	--	--	--	--	--	--	--	--	--	--	--	--	GO:0043412	GO:0016881//acid-amino acid ligase activity;GO:0005488//binding	GO:0009536//plastid
CL10210.Contig1_All	331	266	46.8777	53	8.3871	--	--	--	--	gi|147800381|emb|AM483909.2|	85.7	2e-14	Vitis vinifera contig VV78X265199.7, whole genome shotgun sequence	--	--	--	--	--	--	--	--	--	--	--	--	--	--	-	-	-
CL10211.Contig1_All	458	55	7.005	27	3.0879	gi|297809453|ref|XP_002872610.1|	58.9	2e-08	pentatricopeptide repeat-containing protein [Arabidopsis lyrata subsp. lyrata] >gi|297318447|gb|EFH48869.1| pentatricopeptide repeat-containing protein [Arabidopsis lyrata subsp. lyrata]	--	--	--	--	sp|Q9T0D6|PP306_ARATH	52.4	1e-07	Pentatricopeptide repeat-containing protein At4g11690 OS=Arabidopsis thaliana GN=At4g11690 PE=2 SV=1	--	--	--	--	--	--	--	--	--	--	-	-	GO:0043231//intracellular membrane-bounded organelle
CL10212.Contig1_All	312	21	3.9262	14	2.3504	--	--	--	--	--	--	--	--	--	--	--	--	--	--	--	--	--	--	--	--	--	--	-	-	-
CL10213.Contig1_All	308	329	62.31	797	135.541	--	--	--	--	gi|68613159|emb|CR936368.12|	60	1e-06	M.truncatula DNA sequence from clone MTH2-4O11 on chromosome 3, complete sequence	--	--	--	--	--	--	--	--	--	--	--	--	--	--	-	-	-
CL10214.Contig1_All	282	33	6.8262	36	6.6868	gi|11994228|dbj|BAB01350.1|	67	7e-11	Mutator-like transposase [Arabidopsis thaliana]	--	--	--	--	--	--	--	--	--	--	--	--	--	--	--	--	--	--	-	-	-
CL10216.Contig1_All	1723	72	2.4376	146	4.4384	gi|238480782|ref|NP_193443.3|	585	1e-166	uncharacterized protein [Arabidopsis thaliana] >gi|332658449|gb|AEE83849.1| uncharacterized protein [Arabidopsis thaliana]	gi|147767383|emb|AM426220.2|	242	9e-61	Vitis vinifera contig VV78X120582.5, whole genome shotgun sequence	--	--	--	--	--	--	--	--	--	K14648	0	660	vvi:100252369	poly(U)-specific endoribonuclease [EC:3.1.-.-]	-	-	-
CL10217.Contig1_All	314	24	4.4586	52	8.6743	gi|145337144|ref|NP_176566.3|	149	1e-35	uncharacterized protein [Arabidopsis thaliana] >gi|332196029|gb|AEE34150.1| uncharacterized protein [Arabidopsis thaliana]	--	--	--	--	--	--	--	--	--	--	--	--	--	K14544	8e-37	149	ath:AT1G63810	U3 small nucleolar RNA-associated protein 22	-	-	-
CL10218.Contig1_All	481	53	6.4275	97	10.5631	gi|15235115|ref|NP_195663.1|	186	1e-46	pentatricopeptide repeat-containing protein [Arabidopsis thaliana] >gi|75210987|sp|Q9SVA5.1|PP357_ARATH RecName: Full=Pentatricopeptide repeat-containing protein At4g39530 >gi|332661682|gb|AEE87082.1| pentatricopeptide repeat-containing protein [Arabidopsis thaliana]	gi|147772561|emb|AM441847.2|	71.9	5e-10	Vitis vinifera contig VV78X143021.6, whole genome shotgun sequence	sp|Q9SVA5|PP357_ARATH	186	5e-48	Pentatricopeptide repeat-containing protein At4g39530 OS=Arabidopsis thaliana GN=PCMP-E52 PE=1 SV=1	--	--	--	--	--	K03798	9e-22	100	rcu:RCOM_0340700	cell division protease FtsH [EC:3.4.24.-]	-	-	GO:0044464//cell part
CL10219.Contig1_All	327	21	3.7461	21	3.3638	--	--	--	--	--	--	--	--	--	--	--	--	--	--	--	--	--	--	--	--	--	--	-	-	-
CL1022.Contig1_All	506	326	37.582	193	19.9788	gi|186510399|ref|NP_189158.3|	64.3	7e-10	pentatricopeptide repeat-containing protein [Arabidopsis thaliana] >gi|75273968|sp|Q9LSF5.1|PP254_ARATH RecName: Full=Pentatricopeptide repeat-containing protein At3g25210, mitochondrial; Flags: Precursor >gi|332643472|gb|AEE76993.1| pentatricopeptide repeat-containing protein [Arabidopsis thaliana]	--	--	--	--	sp|Q9LSF5|PP254_ARATH	64.3	3e-11	Pentatricopeptide repeat-containing protein At3g25210, mitochondrial OS=Arabidopsis thaliana GN=At3g25210 PE=2 SV=1	--	--	--	--	--	K01115	1e-07	53.5	vcn:VOLCADRAFT_99471	phospholipase D [EC:3.1.4.4]	-	-	-
CL10220.Contig1_All	1788	4	0.1305	2	0.0586	gi|15238677|ref|NP_200130.1|	644	0	polypyrimidine tract-binding protein 2 [Arabidopsis thaliana] >gi|75333813|sp|Q9FGL9.1|PTBP2_ARATH RecName: Full=Polypyrimidine tract-binding protein homolog 2 >gi|9757999|dbj|BAB08421.1| polypyrimidine tract-binding RNA transport protein-like [Arabidopsis thaliana] >gi|53749130|gb|AAU90050.1| At5g53180 [Arabidopsis thaliana] >gi|55733737|gb|AAV59265.1| At5g53180 [Arabidopsis thaliana] >gi|332008…	gi|186531679|ref|NM_124697.4|	442	1e-121	Arabidopsis thaliana polypyrimidine tract-binding protein 2 (PTB2) mRNA, complete cds	sp|Q9FGL9|PTBP2_ARATH	644	0	Polypyrimidine tract-binding protein homolog 2 OS=Arabidopsis thaliana GN=At5g53180 PE=2 SV=1	--	--	--	--	--	K14948	1e-35	149	zma:100383343	olypyrimidine tract-binding protein 2	GO:0006412//translation;GO:0009856//pollination;GO:0008380//RNA splicing;GO:0009057//macromolecule catabolic process	GO:0003676//nucleic acid binding;GO:0004175//endopeptidase activity;GO:0016628//oxidoreductase activity, acting on the CH-CH group of donors, NAD or NADP as acceptor;GO:0016462//pyrophosphatase activity;GO:0032559//adenyl ribonucleotide binding	GO:0043231//intracellular membrane-bounded organelle;GO:0030529//ribonucleoprotein complex
CL10221.Contig1_All	273	49	10.47	20	3.8373	--	--	--	--	--	--	--	--	--	--	--	--	--	--	--	--	--	--	--	--	--	--	-	-	-
CL10222.Contig1_All	271	135	29.0588	120	23.1939	gi|294845998|gb|ADF43157.1|	53.9	6e-07	SAD1p [Chlamydomonas reinhardtii]	--	--	--	--	sp|Q9LK03|PERK2_ARATH	51.2	1e-07	Proline-rich receptor-like protein kinase PERK2 OS=Arabidopsis thaliana GN=PERK2 PE=2 SV=3	--	--	--	--	--	K03126	7e-07	49.7	pop:POPTR_560743	transcription initiation factor TFIID subunit 12	-	-	GO:0044464//cell part
CL10223.Contig1_All	336	15	2.6041	20	3.1178	gi|297830656|ref|XP_002883210.1|	119	2e-26	zinc finger family protein [Arabidopsis lyrata subsp. lyrata] >gi|297329050|gb|EFH59469.1| zinc finger family protein [Arabidopsis lyrata subsp. lyrata]	--	--	--	--	sp|Q9LT17|BBR_ARATH	119	5e-28	E3 ubiquitin ligase BIG BROTHER-related OS=Arabidopsis thaliana GN=BBR PE=2 SV=1	SPAC57A7.09	52.8	2e-07	COG5540	RING-finger-containing ubiquitin ligase	K11982	4e-11	63.5	vvi:100262515	E3 ubiquitin-protein ligase RNF115/126 [EC:6.3.2.19]	-	-	-
CL10224.Contig1_All	259	91	20.4953	28	5.6627	--	--	--	--	--	--	--	--	--	--	--	--	--	--	--	--	--	--	--	--	--	--	-	-	-
CL10225.Contig1_All	1721	716	24.2686	1018	30.9834	gi|18400602|ref|NP_566496.1|	462	1e-129	cobalt ion binding protein [Arabidopsis thaliana] >gi|25091502|sp|Q9LKA5.1|UMP1_ARATH RecName: Full=Uncharacterized protein At3g15000, mitochondrial >gi|16226543|gb|AAL16196.1|AF428427_1 AT3g15000/K15M2_14 [Arabidopsis thaliana] >gi|53828643|gb|AAU94431.1| At3g15000 [Arabidopsis thaliana] >gi|332642080|gb|AEE75601.1| cobalt ion binding protein [Arabidopsis thaliana]	gi|145338520|ref|NM_112362.3|	180	3e-42	Arabidopsis thaliana cobalt ion binding protein (AT3G15000) mRNA, complete cds	sp|Q9LKA5|UMP1_ARATH	462	2e-130	Uncharacterized protein At3g15000, mitochondrial OS=Arabidopsis thaliana GN=At3g15000 PE=1 SV=1	--	--	--	--	--	K06236	1e-15	82.4	pop:POPTR_584471	collagen, type I/II/III/V/XI, alpha	-	-	-
CL10226.Contig1_All	1702	1768	60.5948	2717	83.6167	gi|22330807|ref|NP_186869.2|	556	1e-157	Proteasome component (PCI) domain protein [Arabidopsis thaliana] >gi|332640257|gb|AEE73778.1| Proteasome component (PCI) domain protein [Arabidopsis thaliana]	gi|210145510|dbj|AK244201.1|	143	6e-31	Glycine max cDNA, clone: GMFL01-02-F23	--	--	--	--	--	--	--	--	--	K15030	0	648	vvi:100251424	translation initiation factor 3 subunit M	-	-	-
CL10227.Contig1_All	305	22	4.2076	29	4.9804	--	--	--	--	--	--	--	--	--	--	--	--	--	--	--	--	--	--	--	--	--	--	-	-	-
CL10228.Contig1_All	471	31	3.8393	49	5.4493	gi|18958493|gb|AAL82615.1|AF476961_1	50.8	7e-06	HMW glutenin subunit [Aegilops umbellulata]	--	--	--	--	sp|P08489|GLT4_WHEAT	47	5e-06	Glutenin, high molecular weight subunit PW212 OS=Triticum aestivum PE=3 SV=1	--	--	--	--	--	--	--	--	--	--	-	-	-
CL10229.Contig1_All	291	15	3.0068	32	5.76	gi|224062319|ref|XP_002300816.1|	92.8	1e-18	autoinhibited calcium ATPase [Populus trichocarpa] >gi|222842542|gb|EEE80089.1| autoinhibited calcium ATPase [Populus trichocarpa]	--	--	--	--	sp|Q9LY77|ACA12_ARATH	74.3	1e-14	Calcium-transporting ATPase 12, plasma membrane-type OS=Arabidopsis thaliana GN=ACA12 PE=2 SV=1	MTH1516	50.8	6e-07	COG0474	Cation transport ATPase	K01537	4e-18	87	ath:AT3G22910	Ca2+-transporting ATPase [EC:3.6.3.8]	GO:0008152//metabolic process;GO:0006812//cation transport	GO:0042625//ATPase activity, coupled to transmembrane movement of ions;GO:0046873//metal ion transmembrane transporter activity;GO:0000166//nucleotide binding	GO:0016020//membrane
CL1023.Contig1_All	4018	1425	20.688	1463	19.072	gi|224128722|ref|XP_002328950.1|	2205	0	glycosyltransferase, CAZy family GT2 [Populus trichocarpa] >gi|222839184|gb|EEE77535.1| glycosyltransferase, CAZy family GT2 [Populus trichocarpa]	gi|224128721|ref|XM_002328914.1|	2276	0	Populus trichocarpa glycosyltransferase, CAZy family GT2, mRNA	sp|Q9M9M4|CSLD3_ARATH	2039	0	Cellulose synthase-like protein D3 OS=Arabidopsis thaliana GN=CSLD3 PE=1 SV=1	alr3757	76.6	3e-13	COG1215	Glycosyltransferases, probably involved in cell wall biogenesis	K00770	0	1562	vvi:100243459	1,4-beta-D-xylan synthase [EC:2.4.2.24]	-	-	-
CL10230.Contig1_All	436	75	10.0343	40	4.8055	--	--	--	--	--	--	--	--	--	--	--	--	--	--	--	--	--	--	--	--	--	--	-	-	-
CL10231.Contig1_All	398	69	10.113	33	4.343	gi|147828709|emb|CAN66228.1|	56.6	9e-08	hypothetical protein VITISV_012977 [Vitis vinifera]	--	--	--	--	--	--	--	--	--	--	--	--	--	--	--	--	--	--	GO:0006259//DNA metabolic process	GO:0003676//nucleic acid binding;GO:0003824//catalytic activity	GO:0043229//intracellular organelle
CL10232.Contig1_All	314	34	6.3163	12	2.0018	gi|85719355|gb|ABC75360.1|	79.7	1e-14	Carbohydrate kinase, PfkB [Medicago truncatula]	gi|255556100|ref|XM_002519039.1|	71.9	3e-10	Ricinus communis pentatricopeptide repeat-containing protein, putative, mRNA	--	--	--	--	--	--	--	--	--	--	--	--	--	--	GO:0019321//pentose metabolic process	GO:0016773//phosphotransferase activity, alcohol group as acceptor	-
CL10233.Contig1_All	328	21	3.7347	24	3.8327	gi|297800132|ref|XP_002867950.1|	55.1	3e-07	nucleoside phosphatase family protein [Arabidopsis lyrata subsp. lyrata] >gi|297313786|gb|EFH44209.1| nucleoside phosphatase family protein [Arabidopsis lyrata subsp. lyrata]	--	--	--	--	--	--	--	--	--	--	--	--	--	--	--	--	--	--	-	-	-
CL10234.Contig1_All	340	86	14.7548	63	9.7056	gi|15235005|ref|NP_195638.1|	62	2e-09	leucine-rich repeat protein kinase-like protein [Arabidopsis thaliana] >gi|4914439|emb|CAB43642.1| receptor protein kinase-like protein [Arabidopsis thaliana] >gi|7270910|emb|CAB80590.1| receptor protein kinase-like protein [Arabidopsis thaliana] >gi|332661649|gb|AEE87049.1| leucine-rich repeat protein kinase-like protein [Arabidopsis thaliana]	--	--	--	--	sp|C0LGK4|Y2165_ARATH	50.8	2e-07	Probable LRR receptor-like serine/threonine-protein kinase At2g16250 OS=Arabidopsis thaliana GN=At2g16250 PE=1 SV=1	--	--	--	--	--	--	--	--	--	--	GO:0008152//metabolic process	GO:0005488//binding;GO:0004672//protein kinase activity	GO:0005618//cell wall;GO:0016020//membrane
CL10235.Contig1_All	677	150	12.9245	225	17.4083	gi|307136028|gb|ADN33882.1|	142	3e-33	3'-5' exonuclease [Cucumis melo subsp. melo]	--	--	--	--	sp|Q84LH3|WEX_ARATH	72	3e-13	Werner Syndrome-like exonuclease OS=Arabidopsis thaliana GN=WEX PE=1 SV=1	DR2133	48.9	7e-06	COG4372	Uncharacterized protein conserved in bacteria with the myosin-like domain	K10730	7e-07	51.6	osa:4336217	ATP-dependent DNA helicase Q4 [EC:3.6.4.12]	-	-	-
CL10236.Contig1_All	272	73	15.6555	61	11.7469	gi|255563218|ref|XP_002522612.1|	99	2e-20	phosphoprotein phosphatase [Ricinus communis] >gi|223538088|gb|EEF39699.1| phosphoprotein phosphatase [Ricinus communis]	gi|154183881|gb|EU024838.1|	63.9	6e-08	Fragaria vesca subsp. americana clone fosmid 19M24, complete sequence	sp|Q9SZ67|WRK19_ARATH	81.6	9e-17	Probable WRKY transcription factor 19 OS=Arabidopsis thaliana GN=WRKY19 PE=2 SV=1	--	--	--	--	--	--	--	--	--	--	-	-	-
CL10237.Contig1_All	1006	59	3.4211	133	6.9249	gi|302398859|gb|ADL36724.1|	470	1e-131	HD domain class transcription factor [Malus x domestica]	gi|302398858|gb|HM122585.1|	218	7e-54	Malus x domestica HD domain class transcription factor (HD6) mRNA, complete cds	sp|P46607|HGL2_ARATH	299	1e-81	Homeobox-leucine zipper protein GLABRA 2 OS=Arabidopsis thaliana GN=GL2 PE=2 SV=3	ECU03g1170	57	5e-08	COG5576	Homeodomain-containing transcription factor	K09338	3e-81	299	ath:AT1G79840	homeobox-leucine zipper protein	GO:0009996//negative regulation of cell fate specification;GO:0006351//transcription, DNA-dependent	GO:0001071	GO:0043231//intracellular membrane-bounded organelle
CL10238.Contig1_All	283	7	1.4429	17	3.1465	gi|297723429|ref|NP_001174078.1|	88.6	2e-17	Os04g0599650 [Oryza sativa Japonica Group] >gi|255675747|dbj|BAH92806.1| Os04g0599650 [Oryza sativa Japonica Group]	--	--	--	--	--	--	--	--	--	--	--	--	--	--	--	--	--	--	-	GO:0005488//binding;GO:0016787//hydrolase activity	-
CL10239.Contig1_All	310	11	2.0699	31	5.238	gi|224065292|ref|XP_002301759.1|	161	2e-39	SET domain protein [Populus trichocarpa] >gi|222843485|gb|EEE81032.1| SET domain protein [Populus trichocarpa]	gi|225451614|ref|XM_002275718.1|	115	2e-23	PREDICTED: Vitis vinifera similar to SUVH4 (SU(VAR)3-9 HOMOLOG 4) (LOC100265173), mRNA	sp|Q8GZB6|SUVH4_ARATH	144	1e-35	Histone-lysine N-methyltransferase, H3 lysine-9 specific SUVH4 OS=Arabidopsis thaliana GN=SUVH4 PE=1 SV=2	SPBC428.08c	61.6	3e-10	COG2940	Proteins containing SET domain	K11433	9e-09	55.8	zma:100284915	histone-lysine N-methyltransferase SETMAR [EC:2.1.1.43]	GO:0034968;GO:0006259//DNA metabolic process	GO:0003690//double-stranded DNA binding;GO:0046914//transition metal ion binding;GO:0018024//histone-lysine N-methyltransferase activity;GO:0000166//nucleotide binding	GO:0043231//intracellular membrane-bounded organelle
CL1024.Contig1_All	745	28	2.1924	29	2.0389	gi|145330689|ref|NP_001078020.1|	259	3e-68	vacuoleless1 (VCL1) [Arabidopsis thaliana] >gi|330254386|gb|AEC09480.1| vacuoleless1 (VCL1) [Arabidopsis thaliana]	gi|224923065|gb|AC235301.1|	224	9e-56	Glycine max strain Williams 82 clone GM_WBb0063F13, complete sequence	sp|Q9SN46|LRX5_ARATH	75.5	3e-14	Leucine-rich repeat extensin-like protein 5 OS=Arabidopsis thaliana GN=LRX5 PE=2 SV=2	SPBC28F2.12	58.2	1e-08	COG0086	DNA-directed RNA polymerase, beta' subunit/160 kD subunit	K14306	1e-10	64.3	ath:AT2G45000	nuclear pore complex protein Nup62	-	-	-
CL1024.Contig2_All	1239	143	6.7325	207	8.7511	gi|145330689|ref|NP_001078020.1|	259	7e-68	vacuoleless1 (VCL1) [Arabidopsis thaliana] >gi|330254386|gb|AEC09480.1| vacuoleless1 (VCL1) [Arabidopsis thaliana]	gi|224923065|gb|AC235301.1|	224	1e-55	Glycine max strain Williams 82 clone GM_WBb0063F13, complete sequence	sp|P14918|EXTN_MAIZE	89	5e-18	Extensin OS=Zea mays GN=HRGP PE=2 SV=1	XF1488	97.8	3e-20	COG0308	Aminopeptidase N	K01254	3e-71	266	vvi:100243305	leukotriene-A4 hydrolase [EC:3.3.2.6]	-	-	-
CL10241.Contig1_All	424	39	5.3655	22	2.7178	--	--	--	--	--	--	--	--	--	--	--	--	--	--	--	--	--	--	--	--	--	--	-	-	-
CL10242.Contig1_All	1750	1613	53.7661	2260	67.6446	gi|297829464|ref|XP_002882614.1|	533	1e-150	armadillo/beta-catenin repeat family protein [Arabidopsis lyrata subsp. lyrata] >gi|297328454|gb|EFH58873.1| armadillo/beta-catenin repeat family protein [Arabidopsis lyrata subsp. lyrata]	gi|337730159|gb|JN127765.1|	155	2e-34	Theobroma cacao clone TCC_BA049P20, complete sequence	sp|B9DHT4|ARIA_ARATH	50.8	2e-06	ARM REPEAT PROTEIN INTERACTING WITH ABF2 OS=Arabidopsis thaliana GN=ARIA PE=1 SV=2	--	--	--	--	--	K09562	2e-173	606	vvi:100261411	hsp70-interacting protein	-	-	-
CL10243.Contig1_All	335	13	2.2637	36	5.6289	--	--	--	--	--	--	--	--	--	--	--	--	--	--	--	--	--	--	--	--	--	--	-	-	-
CL10244.Contig1_All	566	25	2.5765	108	9.9947	gi|224072606|ref|XP_002303803.1|	240	7e-63	cytochrome P450 [Populus trichocarpa] >gi|222841235|gb|EEE78782.1| cytochrome P450 [Populus trichocarpa]	gi|147777017|emb|AM456971.2|	109	3e-21	Vitis vinifera contig VV78X082851.18, whole genome shotgun sequence	sp|O48927|C78A3_SOYBN	155	1e-38	Cytochrome P450 78A3 OS=Glycine max GN=CYP78A3 PE=2 SV=1	--	--	--	--	--	K00517	4e-41	164	ath:AT1G13710	[EC:1.14.-.-]	-	-	-
CL10245.Contig1_All	1415	1865	76.8838	613	22.6917	gi|186510343|ref|NP_001078202.2|	275	2e-72	uncharacterized protein [Arabidopsis thaliana] >gi|332643227|gb|AEE76748.1| uncharacterized protein [Arabidopsis thaliana]	gi|242385186|emb|FP093238.1|	402	1e-109	Phyllostachys edulis cDNA clone: bphyst004k11, full insert sequence	sp|A3AB67|FH16_ORYSJ	68.2	1e-11	Formin-like protein 16 OS=Oryza sativa subsp. japonica GN=FH16 PE=2 SV=1	YMR109w	55.8	2e-07	COG5022	Myosin heavy chain	K01115	5e-09	60.1	vcn:VOLCADRAFT_99471	phospholipase D [EC:3.1.4.4]	-	-	-
CL10246.Contig1_All	279	14	2.9271	26	4.8813	--	--	--	--	--	--	--	--	--	--	--	--	--	--	--	--	--	--	--	--	--	--	-	-	-
CL10247.Contig1_All	1731	160	5.3918	227	6.869	gi|297799528|ref|XP_002867648.1|	742	0	fus3-complementing gene 1 [Arabidopsis lyrata subsp. lyrata] >gi|297313484|gb|EFH43907.1| fus3-complementing gene 1 [Arabidopsis lyrata subsp. lyrata]	gi|210144526|dbj|AK287308.1|	577	1e-161	Glycine max cDNA, clone: GMFL01-49-F16	sp|P51567|AFC2_ARATH	742	0	Serine/threonine-protein kinase AFC2 OS=Arabidopsis thaliana GN=AFC2 PE=1 SV=1	YBL016w	109	2e-23	COG0515	Serine/threonine protein kinase	K08287	0	742	ath:AT4G24740	dual-specificity kinase [EC:2.7.12.1]	GO:0006464//protein modification process;GO:0006396//RNA processing	GO:0004672//protein kinase activity;GO:0032559//adenyl ribonucleotide binding	-
CL10248.Contig1_All	609	56	5.3639	28	2.4083	gi|15221470|ref|NP_177036.1|	55.8	4e-07	protein kinase-like protein [Arabidopsis thaliana] >gi|75337798|sp|Q9SX31.1|PERK9_ARATH RecName: Full=Proline-rich receptor-like protein kinase PERK9; AltName: Full=Proline-rich extensin-like receptor kinase 9; Short=AtPERK9 >gi|5734709|gb|AAD49974.1|AC008075_7 Contains PF|00069 Eukaryotic protein kinase domain [Arabidopsis thaliana] >gi|332196707|gb|AEE34828.1| protein kinase-like protein [Arabi…	--	--	--	--	sp|Q9SX31|PERK9_ARATH	55.8	2e-08	Proline-rich receptor-like protein kinase PERK9 OS=Arabidopsis thaliana GN=PERK9 PE=2 SV=1	--	--	--	--	--	--	--	--	--	--	-	-	-
CL10249.Contig1_All	354	20	3.2956	18	2.6634	--	--	--	--	--	--	--	--	--	--	--	--	--	--	--	--	--	--	--	--	--	--	-	-	-
CL1025.Contig1_All	1763	404	13.3672	297	8.824	gi|15231493|ref|NP_187424.1|	548	0	rubisco methyltransferase-like protein [Arabidopsis thaliana] >gi|332641064|gb|AEE74585.1| rubisco methyltransferase-like protein [Arabidopsis thaliana]	gi|225317648|dbj|AK323005.1|	260	4e-66	Solanum lycopersicum cDNA, clone: LEFL1047AE12, HTC in leaf	sp|P94026|RBCMT_TOBAC	83.6	9e-23	Ribulose-1,5 bisphosphate carboxylase/oxygenase large subunit N-methyltransferase, chloroplastic OS=Nicotiana tabacum GN=RBCMT PE=2 SV=1	--	--	--	--	--	K00592	2e-14	78.6	ath:AT1G14030	[ribulose-bisphosphate carboxylase]-lysine N-methyltransferase [EC:2.1.1.127]	-	-	-
CL10250.Contig1_All	381	59	9.0332	149	20.4844	--	--	--	--	--	--	--	--	--	--	--	--	--	--	--	--	--	--	--	--	--	--	-	-	-
CL10251.Contig1_All	316	32	5.9071	15	2.4864	--	--	--	--	--	--	--	--	--	--	--	--	--	--	--	--	--	--	--	--	--	--	-	-	-
CL10252.Contig1_All	271	18	3.8745	36	6.9582	--	--	--	--	gi|297747464|gb|AC241351.1|	58	4e-06	Pinus taeda clone PT_7Ba4290D18, complete sequence	--	--	--	--	--	--	--	--	--	--	--	--	--	--	-	-	-
CL10254.Contig1_All	598	41	3.9994	28	2.4526	gi|6579215|gb|AAF18258.1|AC011438_20	280	9e-75	T23G18.1 [Arabidopsis thaliana]	gi|148539165|dbj|AK247931.1|	109	3e-21	Solanum lycopersicum cDNA, clone: LEFL2050P19, HTC in fruit	sp|Q42572|DNLI1_ARATH	280	4e-76	DNA ligase 1 OS=Arabidopsis thaliana GN=At1g08130 PE=2 SV=2	SPAC20G8.01	118	8e-27	COG1793	ATP-dependent DNA ligase	K10747	3e-79	291	pop:POPTR_1088868	DNA ligase 1 [EC:6.5.1.1]	GO:0006259//DNA metabolic process;GO:0033554//cellular response to stress	GO:0003676//nucleic acid binding;GO:0003909//DNA ligase activity;GO:0032559//adenyl ribonucleotide binding	GO:0043231//intracellular membrane-bounded organelle
CL10255.Contig1_All	289	19	3.835	63	11.4184	--	--	--	--	--	--	--	--	--	--	--	--	--	--	--	--	--	--	--	--	--	--	-	-	-
CL10256.Contig1_All	1854	1489	46.8487	1504	42.4914	gi|223452418|gb|ACM89536.1|	624	1e-177	protein kinase [Glycine max]	gi|339777236|gb|HQ661042.1|	319	5e-84	Dimocarpus longan cultivar Honghezi serine/threonine-protein kinase mRNA, partial cds	sp|P27450|CX32_ARATH	431	7e-121	Probable serine/threonine-protein kinase Cx32, chloroplastic OS=Arabidopsis thaliana GN=At4g35600 PE=1 SV=2	Cgl2127_1	89.4	2e-17	COG0515	Serine/threonine protein kinase	K00924	1e-120	431	ath:AT4G35600	[EC:2.7.1.-]	-	-	-
CL10257.Contig1_All	273	22	4.7008	50	9.5933	gi|15238198|ref|NP_196075.1|	90.1	8e-18	uncharacterized protein [Arabidopsis thaliana] >gi|13605829|gb|AAK32900.1|AF367313_1 AT5g04550/T32M21_140 [Arabidopsis thaliana] >gi|332003376|gb|AED90759.1| uncharacterized protein [Arabidopsis thaliana]	gi|225311681|dbj|AK326616.1|	71.9	3e-10	Solanum lycopersicum cDNA, clone: LEFL2010L19, HTC in fruit	--	--	--	--	--	--	--	--	--	--	--	--	--	--	-	-	-
CL10258.Contig1_All	295	33	6.5254	46	8.1677	--	--	--	--	--	--	--	--	--	--	--	--	--	--	--	--	--	--	--	--	--	--	-	-	-
CL10259.Contig1_All	1675	1683	58.6114	1599	50.003	gi|297796811|ref|XP_002866290.1|	790	0	damaged DNA-binding 2 [Arabidopsis lyrata subsp. lyrata] >gi|297312125|gb|EFH42549.1| damaged DNA-binding 2 [Arabidopsis lyrata subsp. lyrata]	gi|297796810|ref|XM_002866244.1|	165	2e-37	Arabidopsis lyrata subsp. lyrata damaged DNA-binding 2 (DDB2), mRNA	sp|Q6NQ88|DDB2_ARATH	786	0	Protein DAMAGED DNA-BINDING 2 OS=Arabidopsis thaliana GN=DDB2 PE=1 SV=1	MA2580	55.8	2e-07	COG2319	FOG: WD40 repeat	K10140	0	839	vvi:100250121	DNA damage-binding protein 2	GO:0006259//DNA metabolic process;GO:0009411//response to UV	GO:0046914//transition metal ion binding;GO:0003676//nucleic acid binding	GO:0031461//cullin-RING ubiquitin ligase complex;GO:0043231//intracellular membrane-bounded organelle
CL1026.Contig1_All	1521	250	9.5879	316	10.8823	gi|300119936|gb|ADJ67993.1|	630	1e-179	triacylglycerol lipase [Ricinus communis]	gi|300119935|gb|GQ386986.1|	168	9e-39	Ricinus communis triacylglycerol lipase (TGL3-3) mRNA, complete cds	sp|O82274|PLA19_ARATH	49.3	6e-06	Phospholipase A1-IIbeta OS=Arabidopsis thaliana GN=At2g31100 PE=1 SV=2	--	--	--	--	--	--	--	--	--	--	GO:0044238//primary metabolic process	GO:0004091//carboxylesterase activity	-
CL10260.Contig1_All	462	31	3.9141	33	3.7414	gi|297827319|ref|XP_002881542.1|	62.4	2e-23	WD-40 repeat family protein [Arabidopsis lyrata subsp. lyrata] >gi|297327381|gb|EFH57801.1| WD-40 repeat family protein [Arabidopsis lyrata subsp. lyrata]	--	--	--	--	--	--	--	--	--	--	--	--	--	--	--	--	--	--	-	-	GO:0019897//extrinsic to plasma membrane
CL10261.Contig1_All	1710	52	1.7739	103	3.155	gi|297802104|ref|XP_002868936.1|	659	0	ubiquitin-specific protease 3 [Arabidopsis lyrata subsp. lyrata] >gi|297314772|gb|EFH45195.1| ubiquitin-specific protease 3 [Arabidopsis lyrata subsp. lyrata]	gi|225312914|dbj|AK320256.1|	591	1e-166	Solanum lycopersicum cDNA, clone: LEFL1007AE11, HTC in leaf	sp|O24454|UBP3_ARATH	659	0	Ubiquitin carboxyl-terminal hydrolase 3 OS=Arabidopsis thaliana GN=UBP3 PE=1 SV=1	SPBC18H10.08c	120	6e-27	COG5533	Ubiquitin C-terminal hydrolase	K11842	0	709	vvi:100253110	ubiquitin carboxyl-terminal hydrolase 12/46 [EC:3.1.2.15]	GO:0019941//modification-dependent protein catabolic process	GO:0016790//thiolester hydrolase activity;GO:0070011//peptidase activity, acting on L-amino acid peptides	-
CL10262.Contig1_All	238	29	7.1078	22	4.8418	--	--	--	--	--	--	--	--	--	--	--	--	--	--	--	--	--	--	--	--	--	--	-	-	-
CL10263.Contig1_All	314	16	2.9724	6	1.0009	--	--	--	--	gi|47679108|gb|AC147961.3|	73.8	8e-11	Medicago truncatula chromosome 7 clone mth2-39i23, complete sequence	--	--	--	--	--	--	--	--	--	--	--	--	--	--	-	-	-
CL10264.Contig1_All	1154	197	9.958	137	6.2184	gi|21553833|gb|AAM62926.1|	327	3e-88	cinnamoyl CoA reductase-like protein [Arabidopsis thaliana]	gi|255567342|ref|XM_002524605.1|	60	5e-06	Ricinus communis cinnamoyl-CoA reductase, putative, mRNA	sp|P51103|DFRA_CALCH	103	2e-22	Dihydroflavonol-4-reductase OS=Callistephus chinensis GN=F PE=2 SV=1	SA0317	55.5	2e-07	COG0451	Nucleoside-diphosphate-sugar epimerases	K09753	4e-33	139	vvi:100251623	cinnamoyl-CoA reductase [EC:1.2.1.44]	GO:0009699//phenylpropanoid biosynthetic process	GO:0016620//oxidoreductase activity, acting on the aldehyde or oxo group of donors, NAD or NADP as acceptor	-
CL10266.Contig1_All	283	27	5.5653	16	2.9614	gi|297808051|ref|XP_002871909.1|	101	3e-21	transcription factor jumonji domain-containing protein [Arabidopsis lyrata subsp. lyrata] >gi|297317746|gb|EFH48168.1| transcription factor jumonji domain-containing protein [Arabidopsis lyrata subsp. lyrata]	gi|255559852|ref|XM_002520899.1|	91.7	3e-16	Ricinus communis Hypoxia-inducible factor 1 alpha inhibitor, putative, mRNA	--	--	--	--	--	--	--	--	--	--	--	--	--	--	-	-	-
CL10267.Contig1_All	306	23	4.3845	15	2.5676	gi|292668967|gb|ADE41138.1|	55.8	2e-07	AP2 domain class transcription factor [Malus x domestica]	gi|292668966|gb|GU732469.1|	77.8	5e-12	Malus x domestica AP2 domain class transcription factor (AP2D45) mRNA, complete cds	--	--	--	--	--	--	--	--	--	--	--	--	--	--	-	-	-
CL10268.Contig1_All	281	32	6.6429	32	5.9649	gi|22328807|ref|NP_680724.1|	144	3e-34	TRAM, LAG1 and CLN8 (TLC) lipid-sensing domain containing protein [Arabidopsis thaliana] >gi|30684833|ref|NP_849545.1| TRAM, LAG1 and CLN8 (TLC) lipid-sensing domain containing protein [Arabidopsis thaliana] >gi|30023734|gb|AAP13400.1| At4g19645 [Arabidopsis thaliana] >gi|332658808|gb|AEE84208.1| TRAM, LAG1 and CLN8 (TLC) lipid-sensing domain containing protein [Arabidopsis thaliana] >gi|33265880…	gi|92108722|emb|CT863710.2|	67.9	4e-09	Medicago truncatula chromosome 5 clone mth2-52h19, COMPLETE SEQUENCE	--	--	--	--	--	--	--	--	--	--	--	--	--	--	-	-	GO:0031224//intrinsic to membrane
CL10269.Contig1_All	527	34	3.7634	70	6.9575	gi|15231546|ref|NP_189266.1|	186	1e-46	uncharacterized protein [Arabidopsis thaliana] >gi|332643627|gb|AEE77148.1| uncharacterized protein [Arabidopsis thaliana]	--	--	--	--	sp|Q8VZ13|Y1816_ARATH	52	2e-07	Uncharacterized protein At1g08160 OS=Arabidopsis thaliana GN=At1g08160 PE=2 SV=1	--	--	--	--	--	--	--	--	--	--	-	-	-
CL1027.Contig1_All	1068	135	7.3735	132	6.4739	--	--	--	--	--	--	--	--	--	--	--	--	--	--	--	--	--	--	--	--	--	--	-	-	-
CL10270.Contig1_All	319	68	12.4346	111	18.2262	gi|296087585|emb|CBI34841.3|	57.4	5e-08	unnamed protein product [Vitis vinifera]	--	--	--	--	sp|Q8VZV7|PMT9_ARATH	49.3	5e-07	Probable methyltransferase PMT9 OS=Arabidopsis thaliana GN=At5g14430 PE=1 SV=1	--	--	--	--	--	--	--	--	--	--	-	-	-
CL10271.Contig1_All	459	40	5.0835	19	2.1682	gi|195619718|gb|ACG31689.1|	152	1e-36	Ser/Thr protein phosphatase family protein [Zea mays]	gi|123699216|emb|AM488700.1|	63.9	1e-07	Vitis vinifera contig VV78X038018.54, whole genome shotgun sequence	--	--	--	--	--	--	--	--	--	--	--	--	--	--	-	GO:0003824//catalytic activity	-
CL10272.Contig1_All	266	57	12.4999	31	6.1044	--	--	--	--	--	--	--	--	--	--	--	--	--	--	--	--	--	--	--	--	--	--	-	-	-
CL10273.Contig1_All	302	24	4.6357	32	5.5502	gi|145333528|ref|NP_001078414.1|	159	8e-39	pentatricopeptide repeat-containing protein [Arabidopsis thaliana] >gi|223635630|sp|A8MQA3.2|PP330_ARATH RecName: Full=Pentatricopeptide repeat-containing protein At4g21065 >gi|332658994|gb|AEE84394.1| pentatricopeptide repeat-containing protein [Arabidopsis thaliana]	gi|147809933|emb|AM434680.2|	75.8	2e-11	Vitis vinifera contig VV78X202146.15, whole genome shotgun sequence	sp|A8MQA3|PP330_ARATH	159	3e-40	Pentatricopeptide repeat-containing protein At4g21065 OS=Arabidopsis thaliana GN=PCMP-H28 PE=2 SV=2	--	--	--	--	--	K03798	5e-25	109	rcu:RCOM_0340700	cell division protease FtsH [EC:3.4.24.-]	-	GO:0046914//transition metal ion binding	GO:0031410//cytoplasmic vesicle
CL10274.Contig1_All	261	30	6.7049	30	6.0207	--	--	--	--	--	--	--	--	--	--	--	--	--	--	--	--	--	--	--	--	--	--	-	-	-
CL10275.Contig1_All	338	87	15.0146	93	14.4122	--	--	--	--	--	--	--	--	--	--	--	--	--	--	--	--	--	--	--	--	--	--	-	-	-
CL10276.Contig1_All	347	44	7.3967	38	5.7361	--	--	--	--	--	--	--	--	--	--	--	--	--	--	--	--	--	--	--	--	--	--	-	-	-
CL10277.Contig1_All	878	49	3.2555	433	25.8319	gi|225626263|gb|ACN97181.1|	442	1e-123	peroxidase [Populus trichocarpa]	gi|225626262|gb|FJ807474.1|	127	2e-26	Populus trichocarpa peroxidase (PO2) mRNA, complete cds	sp|Q42580|PER21_ARATH	397	3e-111	Peroxidase 21 OS=Arabidopsis thaliana GN=PER21 PE=1 SV=1	--	--	--	--	--	K00430	6e-113	404	vvi:100256842	peroxidase [EC:1.11.1.7]	GO:0008152//metabolic process;GO:0006950//response to stress	GO:0005506//iron ion binding;GO:0003824//catalytic activity;GO:0016209//antioxidant activity	-
CL10278.Contig1_All	349	35	5.85	88	13.2075	gi|225440753|ref|XP_002275621.1|	50.1	9e-06	PREDICTED: hypothetical protein [Vitis vinifera]	--	--	--	--	--	--	--	--	--	--	--	--	--	--	--	--	--	--	-	-	-
CL10279.Contig1_All	959	18	1.0949	24	1.3109	gi|15222665|ref|NP_173946.1|	236	5e-61	Acyl-CoA N-acyltransferase domain-containing protein [Arabidopsis thaliana] >gi|28950717|gb|AAO63282.1| At1g26220 [Arabidopsis thaliana] >gi|332192541|gb|AEE30662.1| Acyl-CoA N-acyltransferase domain-containing protein [Arabidopsis thaliana]	gi|116636247|emb|CT834580.1|	67.9	2e-08	Oryza sativa (indica cultivar-group) cDNA clone:OSIGCSN012G17, full insert sequence	sp|P51192|YCF52_PORPU	109	2e-24	Uncharacterized N-acetyltransferase ycf52 OS=Porphyra purpurea GN=ycf52 PE=3 SV=1	sll0286	104	2e-22	COG0454	Histone acetyltransferase HPA2 and related acetyltransferases	K01115	8e-10	62	vcn:VOLCADRAFT_99471	phospholipase D [EC:3.1.4.4]	-	GO:0016407//acetyltransferase activity	GO:0009536//plastid
CL1028.Contig1_All	1703	289	9.8991	321	9.8731	gi|15227619|ref|NP_180537.1|	756	0	pentatricopeptide repeat-containing protein [Arabidopsis thaliana] >gi|75100656|sp|O82380.1|PP175_ARATH RecName: Full=Pentatricopeptide repeat-containing protein At2g29760, chloroplastic; Flags: Precursor >gi|330253207|gb|AEC08301.1| pentatricopeptide repeat-containing protein [Arabidopsis thaliana]	gi|147840588|emb|AM471738.2|	133	6e-28	Vitis vinifera contig VV78X179691.5, whole genome shotgun sequence	sp|O82380|PP175_ARATH	756	0	Pentatricopeptide repeat-containing protein At2g29760, chloroplastic OS=Arabidopsis thaliana GN=PCMP-H33 PE=2 SV=1	--	--	--	--	--	K15078	7e-126	448	vvi:100250139	structure-specific endonuclease subunit SLX1 [EC:3.6.1.-]	-	-	-
CL10280.Contig1_All	426	25	3.4233	23	2.828	gi|92893882|gb|ABE91932.1|	104	3e-22	Nonsense-mediated decay UPF3 [Medicago truncatula]	gi|147777845|emb|AM427983.2|	69.9	2e-09	Vitis vinifera contig VV78X123551.5, whole genome shotgun sequence	--	--	--	--	--	--	--	--	--	K14328	2e-42	168	vvi:100257427	regulator of nonsense transcripts 3	-	-	-
CL10281.Contig1_All	2044	461	13.1563	568	14.5556	gi|15219169|ref|NP_175713.1|	762	0	protein kinase-like protein [Arabidopsis thaliana] >gi|9454540|gb|AAF87863.1|AC022520_7 similar to cdc2 protein kinase [Arabidopsis thaliana] >gi|332194763|gb|AEE32884.1| protein kinase-like protein [Arabidopsis thaliana]	gi|123703491|emb|AM489050.1|	236	6e-59	Vitis vinifera, whole genome shotgun sequence, contig VV78X232328.7, clone ENTAV 115	sp|Q9ZVM9|Y1461_ARATH	478	7e-135	Probable serine/threonine-protein kinase At1g54610 OS=Arabidopsis thaliana GN=At1g54610 PE=1 SV=1	ECU02g1450	155	3e-37	COG0515	Serine/threonine protein kinase	K08819	1e-149	527	vvi:100240938	Cdc2-related kinase, arginine/serine-rich [EC:2.7.11.22]	-	-	-
CL10282.Contig1_All	318	58	10.6393	42	6.9181	--	--	--	--	--	--	--	--	--	--	--	--	--	--	--	--	--	--	--	--	--	--	-	-	-
CL10283.Contig1_All	459	68	8.6419	70	7.9882	gi|297797613|ref|XP_002866691.1|	66.6	1e-10	pentatricopeptide repeat-containing protein [Arabidopsis lyrata subsp. lyrata] >gi|297312526|gb|EFH42950.1| pentatricopeptide repeat-containing protein [Arabidopsis lyrata subsp. lyrata]	--	--	--	--	sp|P0C8A0|PP275_ARATH	58.5	1e-09	Pentatricopeptide repeat-containing protein At3g49730 OS=Arabidopsis thaliana GN=At3g49730 PE=2 SV=1	--	--	--	--	--	--	--	--	--	--	-	GO:0032561//guanyl ribonucleotide binding	GO:0044464//cell part
CL10284.Contig1_All	391	12	1.7903	39	5.2246	--	--	--	--	--	--	--	--	--	--	--	--	--	--	--	--	--	--	--	--	--	--	-	-	-
CL10285.Contig1_All	1797	3462	112.381	4612	134.432	gi|115458588|ref|NP_001052894.1|	731	0	Os04g0444600 [Oryza sativa Japonica Group] >gi|38344536|emb|CAE02442.2| OSJNBa0027P08.4 [Oryza sativa Japonica Group] >gi|38344584|emb|CAE02431.2| OSJNBa0058G03.7 [Oryza sativa Japonica Group] >gi|113564465|dbj|BAF14808.1| Os04g0444600 [Oryza sativa Japonica Group]	gi|147811909|emb|AM466989.2|	617	1e-173	Vitis vinifera contig VV78X181118.7, whole genome shotgun sequence	sp|Q8W207|CSN2_ARATH	92	9e-19	COP9 signalosome complex subunit 2 OS=Arabidopsis thaliana GN=CSN2 PE=1 SV=1	SPAC23G3.11	396	7e-110	COG5159	26S proteasome regulatory complex component	K03036	0	767	vvi:100260524	26S proteasome regulatory subunit N6	GO:0019941//modification-dependent protein catabolic process;GO:0010038//response to metal ion	-	GO:0043234//protein complex;GO:0043231//intracellular membrane-bounded organelle
CL10286.Contig1_All	257	8	1.8158	9	1.8343	--	--	--	--	--	--	--	--	--	--	--	--	--	--	--	--	--	--	--	--	--	--	-	-	-
CL10287.Contig1_All	760	195	14.967	50	3.446	gi|334188090|ref|NP_198854.3|	358	5e-98	cysteine-rich receptor-like protein kinase 42 [Arabidopsis thaliana] >gi|75334121|sp|Q9FNE1.1|CRK42_ARATH RecName: Full=Cysteine-rich receptor-like protein kinase 42; Short=Cysteine-rich RLK42; Flags: Precursor >gi|10178148|dbj|BAB11593.1| receptor-like serine/threonine kinase [Arabidopsis thaliana] >gi|332007157|gb|AED94540.1| cysteine-rich receptor-like protein kinase 42 [Arabidopsis thaliana]	gi|343791035|gb|AC239792.3|	99.6	3e-18	Medicago truncatula strain A17 clone mtrs-108k13, complete sequence	sp|Q9FNE1|CRK42_ARATH	358	2e-99	Cysteine-rich receptor-like protein kinase 42 OS=Arabidopsis thaliana GN=CRK42 PE=2 SV=1	MYPU_6850	75.9	7e-14	COG0515	Serine/threonine protein kinase	K13430	2e-44	176	zma:100283091	serine/threonine-protein kinase PBS1 [EC:2.7.11.1]	-	-	-
CL10288.Contig1_All	377	24	3.7135	575	79.8894	--	--	--	--	--	--	--	--	--	--	--	--	--	--	--	--	--	--	--	--	--	--	-	-	-
CL10289.Contig1_All	725	56	4.5057	2025	146.302	gi|297790444|ref|XP_002863113.1|	154	8e-37	proton-dependent oligopeptide transport family protein [Arabidopsis lyrata subsp. lyrata] >gi|297308935|gb|EFH39372.1| proton-dependent oligopeptide transport family protein [Arabidopsis lyrata subsp. lyrata]	--	--	--	--	sp|Q8RX77|PTR21_ARATH	152	2e-37	Nitrate transporter 1.7 OS=Arabidopsis thaliana GN=NRT1.7 PE=1 SV=1	--	--	--	--	--	K14638	2e-24	110	ppp:PHYPADRAFT_134814	solute carrier family 15 (peptide/histidine transporter), member 3/4	GO:0048856//anatomical structure development;GO:0015833//peptide transport;GO:0015706//nitrate transport;GO:0003006//reproductive developmental process;GO:0009791//post-embryonic development;GO:0031669//cellular response to nutrient levels	GO:0015112//nitrate transmembrane transporter activity	GO:0016020//membrane
CL1029.Contig1_All	1538	283	10.7335	385	13.1119	gi|224058595|ref|XP_002299557.1|	703	0	cytochrome P450 [Populus trichocarpa] >gi|222846815|gb|EEE84362.1| cytochrome P450 [Populus trichocarpa]	gi|224071739|ref|XM_002303530.1|	283	2e-73	Populus trichocarpa cytochrome P450 (CYP87A8), mRNA	sp|Q7XU38|C87A3_ORYSJ	573	7e-164	Cytochrome P450 87A3 OS=Oryza sativa subsp. japonica GN=CYP87A3 PE=2 SV=3	slr0574	181	4e-45	COG2124	Cytochrome P450	K09587	7e-74	275	pop:POPTR_796803	cytochrome P450, family 90, subfamily B, polypeptide 1 (steroid 22-alpha-hydroxylase) [EC:1.14.13.-]	GO:0008152//metabolic process	GO:0016709//oxidoreductase activity, acting on paired donors, with incorporation or reduction of molecular oxygen, NADH or NADPH as one donor, and incorporation of one atom of oxygen;GO:0005506//iron ion binding	-
CL10290.Contig1_All	301	170	32.9454	36	6.2647	--	--	--	--	--	--	--	--	--	--	--	--	--	--	--	--	--	--	--	--	--	--	-	-	-
CL10291.Contig1_All	294	81	16.0713	10	1.7816	--	--	--	--	--	--	--	--	--	--	--	--	--	--	--	--	--	--	--	--	--	--	-	-	-
CL10292.Contig1_All	257	31	7.0362	24	4.8915	gi|42561648|ref|NP_171826.2|	162	1e-39	CBS domain-containing protein [Arabidopsis thaliana] >gi|332189431|gb|AEE27552.1| CBS domain-containing protein [Arabidopsis thaliana]	gi|42561647|ref|NM_100209.2|	141	3e-31	Arabidopsis thaliana CBS domain-containing protein (AT1G03270) mRNA, complete cds	sp|Q67XQ0|Y4424_ARATH	149	3e-37	DUF21 domain-containing protein At4g14240 OS=Arabidopsis thaliana GN=CBSDUF1 PE=2 SV=1	YOL060c_1	72	2e-13	COG1253	Hemolysins and related proteins containing CBS domains	--	--	--	--	--	GO:0006259//DNA metabolic process	GO:0003676//nucleic acid binding	GO:0044464//cell part
CL10293.Contig1_All	272	47	10.0796	67	12.9023	gi|18396709|ref|NP_564302.1|	85.5	2e-16	uncharacterized protein [Arabidopsis thaliana] >gi|332192815|gb|AEE30936.1| uncharacterized protein [Arabidopsis thaliana]	gi|224079192|ref|XM_002305752.1|	67.9	4e-09	Populus trichocarpa predicted protein, mRNA	--	--	--	--	--	--	--	--	--	--	--	--	--	--	-	-	-
CL10294.Contig1_All	266	29	6.3596	15	2.9537	--	--	--	--	--	--	--	--	--	--	--	--	--	--	--	--	--	--	--	--	--	--	-	-	-
CL10295.Contig1_All	1708	125	4.2691	93	2.8521	gi|15230279|ref|NP_191293.1|	455	1e-127	DnaJ/Hsp40 domain-containing protein [Arabidopsis thaliana] >gi|30694626|ref|NP_850714.1| DnaJ/Hsp40 domain-containing protein [Arabidopsis thaliana] >gi|6735313|emb|CAB68140.1| dnaJ-like protein [Arabidopsis thaliana] >gi|222423897|dbj|BAH19912.1| AT3G57340 [Arabidopsis thaliana] >gi|332646122|gb|AEE79643.1| DnaJ/Hsp40 domain-containing protein [Arabidopsis thaliana] >gi|332646123|gb|AEE79644.1|…	gi|147768731|emb|AM431459.2|	159	1e-35	Vitis vinifera contig VV78X051438.13, whole genome shotgun sequence	sp|Q9FH28|DNJ49_ARATH	276	3e-74	Chaperone protein dnaJ 49 OS=Arabidopsis thaliana GN=ATJ49 PE=2 SV=2	MA1479	93.6	1e-18	COG0484	DnaJ-class molecular chaperone with C-terminal Zn finger domain	K09518	1e-148	524	vvi:100262992	DnaJ homolog subfamily B member 12	GO:0044267//cellular protein metabolic process	GO:0005515//protein binding	-
CL10296.Contig1_All	315	50	9.2592	57	9.4782	gi|319759254|gb|ADV71363.1|	92	7e-31	glycosyltransferase GT03H24 [Pueraria montana var. lobata]	gi|269819291|gb|FJ854494.1|	67.9	5e-09	Pyrus communis clone UGT71A16 glycosyltransferase mRNA, complete cds	sp|Q40284|UFOG1_MANES	76.6	3e-25	Anthocyanidin 3-O-glucosyltransferase 1 OS=Manihot esculenta GN=GT1 PE=2 SV=1	--	--	--	--	--	K12356	5e-12	45.8	vvi:100265092	coniferyl-alcohol glucosyltransferase [EC:2.4.1.111]	-	GO:0035251//UDP-glucosyltransferase activity	-
CL10297.Contig1_All	374	21	3.2754	50	7.0026	--	--	--	--	gi|170522360|gb|EU431224.1|	218	3e-54	Carica papaya mitochondrion, complete genome	--	--	--	--	--	--	--	--	--	--	--	--	--	--	-	-	-
CL10298.Contig1_All	338	108	18.6389	35	5.4239	--	--	--	--	--	--	--	--	--	--	--	--	--	--	--	--	--	--	--	--	--	--	-	-	-
CL10299.Contig1_All	280	159	33.1247	45	8.4182	--	--	--	--	--	--	--	--	--	--	--	--	--	--	--	--	--	--	--	--	--	--	-	-	-
CL103.Contig1_All	726	3	0.241	0	0	gi|9719733|gb|AAF97835.1|AC034107_18	176	2e-43	EST gb|AI997943 comes from this gene [Arabidopsis thaliana]	gi|160950964|emb|CU229053.1|	117	1e-23	Populus EST from severe drought-stressed leaves	sp|B0F9L7|GOGC2_ARATH	176	9e-45	Golgin candidate 2 OS=Arabidopsis thaliana GN=GC2 PE=1 SV=1	SPAC140.02	52	1e-06	COG0724	RNA-binding proteins (RRM domain)	--	--	--	--	--	-	-	-
CL103.Contig2_All	1428	14	0.5719	4	0.1467	gi|30685736|ref|NP_173257.2|	452	1e-126	golgin candidate 2 [Arabidopsis thaliana] >gi|205779900|sp|B0F9L7.1|GOGC2_ARATH RecName: Full=Golgin candidate 2; Short=AtGC2 >gi|332191564|gb|AEE29685.1| golgin candidate 2 [Arabidopsis thaliana]	gi|160950964|emb|CU229053.1|	129	7e-27	Populus EST from severe drought-stressed leaves	sp|B0F9L7|GOGC2_ARATH	452	3e-127	Golgin candidate 2 OS=Arabidopsis thaliana GN=GC2 PE=1 SV=1	MA4334	59.3	2e-08	COG1196	Chromosome segregation ATPases	K03243	1e-09	62	osa:4339796	translation initiation factor 5B	-	-	-
CL103.Contig3_All	1999	117	3.4142	131	3.4326	gi|30685736|ref|NP_173257.2|	521	1e-146	golgin candidate 2 [Arabidopsis thaliana] >gi|205779900|sp|B0F9L7.1|GOGC2_ARATH RecName: Full=Golgin candidate 2; Short=AtGC2 >gi|332191564|gb|AEE29685.1| golgin candidate 2 [Arabidopsis thaliana]	gi|160950964|emb|CU229053.1|	159	1e-35	Populus EST from severe drought-stressed leaves	sp|B0F9L7|GOGC2_ARATH	521	5e-148	Golgin candidate 2 OS=Arabidopsis thaliana GN=GC2 PE=1 SV=1	MK0690	64.7	6e-10	COG0419	ATPase involved in DNA repair	K09291	6e-10	63.9	rcu:RCOM_1128370	nucleoprotein TPR	-	-	-
CL1030.Contig1_All	1411	104	4.2995	175	6.4964	gi|238480786|ref|NP_001154245.1|	572	1e-162	pleckstrin homology (PH) domain-containing protein [Arabidopsis thaliana] >gi|332658452|gb|AEE83852.1| pleckstrin homology (PH) domain-containing protein [Arabidopsis thaliana]	gi|123702460|emb|AM477541.1|	133	5e-28	Vitis vinifera, whole genome shotgun sequence, contig VV79X008282.2, clone ENTAV 115	--	--	--	--	--	--	--	--	--	--	--	--	--	--	-	-	-
CL10300.Contig1_All	340	125	21.4459	75	11.5543	--	--	--	--	--	--	--	--	--	--	--	--	--	--	--	--	--	--	--	--	--	--	-	-	-
CL10301.Contig1_All	2350	1989	49.3719	1525	33.9911	gi|22331846|ref|NP_191362.2|	391	1e-107	RING/U-box domain-containing protein [Arabidopsis thaliana] >gi|42572715|ref|NP_974453.1| RING/U-box domain-containing protein [Arabidopsis thaliana] >gi|42572717|ref|NP_974454.1| RING/U-box domain-containing protein [Arabidopsis thaliana] >gi|334186074|ref|NP_001190122.1| RING/U-box domain-containing protein [Arabidopsis thaliana] >gi|30387527|gb|AAP31929.1| At3g58030 [Arabidopsis thaliana] >gi|…	gi|292781724|dbj|AK338100.1|	311	2e-81	Lotus japonicus cDNA, clone: LjFL2-009-DH03, HTC	sp|Q6R567|RMA1_CAPAN	104	2e-22	E3 ubiquitin-protein ligase RMA1H1 OS=Capsicum annuum GN=RMA1H1 PE=1 SV=1	ECU11g1130	60.1	2e-08	COG5574	RING-finger-containing E3 ubiquitin ligase	K10666	3e-27	121	pop:POPTR_591840	E3 ubiquitin-protein ligase RNF5 [EC:6.3.2.19]	GO:0006325//chromatin organization;GO:0016192//vesicle-mediated transport	GO:0005488//binding;GO:0016741//transferase activity, transferring one-carbon groups	GO:0044427//chromosomal part;GO:0043231//intracellular membrane-bounded organelle
CL10302.Contig1_All	485	56	6.7353	51	5.508	gi|224062137|ref|XP_002300773.1|	209	1e-53	jumonji domain protein [Populus trichocarpa] >gi|222842499|gb|EEE80046.1| jumonji domain protein [Populus trichocarpa]	gi|225438100|ref|XM_002272730.1|	67.9	8e-09	PREDICTED: Vitis vinifera hypothetical protein LOC100249688 (LOC100249688), mRNA	--	--	--	--	--	--	--	--	--	K11446	1e-35	145	pop:POPTR_413516	histone demethylase JARID1 [EC:1.14.11.-]	-	-	GO:0043231//intracellular membrane-bounded organelle
CL10303.Contig1_All	306	60	11.4378	43	7.3605	gi|225447045|ref|XP_002269303.1|	130	5e-30	PREDICTED: similar to SNF2 domain-containing protein / helicase domain-containing protein / RING finger domain-containing protein [Vitis vinifera]	gi|224128973|ref|XM_002320433.1|	123	9e-26	Populus trichocarpa chromatin remodeling complex subunit (CHR939), mRNA	sp|Q9FF61|SM3L1_ARATH	53.9	2e-08	Putative SWI/SNF-related matrix-associated actin-dependent regulator of chromatin subfamily A member 3-like 1 OS=Arabidopsis thaliana GN=At5g05130 PE=2 SV=1	YBR114w	76.6	1e-14	COG0553	Superfamily II DNA/RNA helicases, SNF2 family	K15083	3e-31	130	vvi:100267049	DNA repair protein RAD16	-	GO:0017111//nucleoside-triphosphatase activity;GO:0046914//transition metal ion binding;GO:0003676//nucleic acid binding;GO:0032559//adenyl ribonucleotide binding	-
CL10304.Contig1_All	443	18	2.3702	57	6.7396	--	--	--	--	--	--	--	--	--	--	--	--	--	--	--	--	--	--	--	--	--	--	-	-	-
CL10305.Contig1_All	293	24	4.7781	24	4.2905	--	--	--	--	--	--	--	--	--	--	--	--	--	--	--	--	--	--	--	--	--	--	-	-	-
CL10306.Contig1_All	284	55	11.2968	69	12.726	--	--	--	--	--	--	--	--	--	--	--	--	--	--	--	--	--	--	--	--	--	--	-	-	-
CL10307.Contig1_All	348	53	8.884	18	2.7093	--	--	--	--	--	--	--	--	--	--	--	--	--	--	--	--	--	--	--	--	--	--	-	-	-
CL10308.Contig1_All	1701	1383	47.4275	1717	52.8724	gi|297816082|ref|XP_002875924.1|	544	1e-153	zinc finger family protein [Arabidopsis lyrata subsp. lyrata] >gi|297321762|gb|EFH52183.1| zinc finger family protein [Arabidopsis lyrata subsp. lyrata]	gi|226495718|ref|NM_001157735.1|	113	5e-22	Zea mays palmitoyltransferase ZDHHC9 (LOC100284840), mRNA >gi|195645015|gb|EU969858.1| Zea mays clone 336522 palmitoyltransferase ZDHHC9 mRNA, complete cds	sp|Q0WQK2|ZDHC9_ARATH	543	1e-154	Probable S-acyltransferase At3g26935 OS=Arabidopsis thaliana GN=At3g26935 PE=1 SV=1	SPBC3H7.09	139	2e-32	COG5273	Uncharacterized protein containing DHHC-type Zn finger	K06674	2e-11	68.6	vcn:VOLCADRAFT_106052	structural maintenance of chromosome 2	-	-	-
CL10309.Contig1_All	1678	2940	102.204	5144	160.573	gi|111143344|gb|ABH06547.1|	800	0	molecular chaperone [Ricinus communis]	gi|225463714|ref|XM_002263120.1|	741	0	PREDICTED: Vitis vinifera DnaJ protein-like (LOC100233131), mRNA	sp|Q04960|DNJH_CUCSA	795	0	DnaJ protein homolog OS=Cucumis sativus GN=DNAJ1 PE=2 SV=1	SPBC1734.11	365	2e-100	COG0484	DnaJ-class molecular chaperone with C-terminal Zn finger domain	K09503	0	806	vvi:100233131	DnaJ homolog subfamily A member 2	GO:0006950//response to stress;GO:0044267//cellular protein metabolic process	GO:0043169//cation binding;GO:0005515//protein binding;GO:0032559//adenyl ribonucleotide binding	GO:0016020//membrane;GO:0044424//intracellular part
CL1031.Contig1_All	2371	677	16.656	925	20.4349	gi|115487482|ref|NP_001066228.1|	535	1e-150	Os12g0163200 [Oryza sativa Japonica Group] >gi|77553066|gb|ABA95862.1| Uncharacterised protein family containing protein, expressed [Oryza sativa Japonica Group] >gi|113648735|dbj|BAF29247.1| Os12g0163200 [Oryza sativa Japonica Group]	gi|224923054|gb|AC235290.1|	97.6	4e-17	Glycine max strain Williams 82 clone GM_WBb0057N04, complete sequence	sp|Q9ZPV5|NOC2L_ARATH	374	1e-103	Nucleolar complex protein 2 homolog OS=Arabidopsis thaliana GN=At2g18220 PE=2 SV=1	YOR206w	187	9e-47	COG5604	Uncharacterized conserved protein	K14833	0	864	vvi:100247856	nucleolar complex protein 2	-	-	-
CL10310.Contig1_All	280	20	4.1666	17	3.1802	gi|30691663|ref|NP_174321.2|	155	1e-37	metallo-beta-lactamase domain-containing protein [Arabidopsis thaliana] >gi|38566676|gb|AAR24228.1| At1g30300 [Arabidopsis thaliana] >gi|40824143|gb|AAR92355.1| At1g30300 [Arabidopsis thaliana] >gi|332193083|gb|AEE31204.1| metallo-beta-lactamase domain-containing protein [Arabidopsis thaliana]	gi|123690987|emb|AM462922.1|	75.8	2e-11	Vitis vinifera contig VV78X084741.8, whole genome shotgun sequence	--	--	--	--	SPCC777.06c	61.2	4e-10	COG1235	Metal-dependent hydrolases of the beta-lactamase superfamily I	K06167	2e-20	94.4	ath:AT4G03610	PhnP protein	-	-	-
CL10311.Contig1_All	1463	23	0.9171	28	1.0025	gi|37703718|gb|AAR01224.1|	358	1e-97	cyclin T1 [Medicago truncatula]	gi|292782711|dbj|AK338101.1|	210	3e-51	Lotus japonicus cDNA, clone: LjFL2-009-DH06, HTC	sp|Q8GYM6|CCT14_ARATH	183	2e-46	Cyclin-T1-4 OS=Arabidopsis thaliana GN=CYCT1-4 PE=1 SV=1	SPBC32F12.06	84.3	5e-16	COG5333	Cdk activating kinase (CAK)/RNA polymerase II transcription initiation/nucleotide excision repair factor TFIIH/TFIIK, cyclin H subunit	K15188	7e-46	182	vvi:100265067	cyclin T	GO:0048827//phyllome development;GO:0000904//cell morphogenesis involved in differentiation;GO:0051707//response to other organism	-	-
CL10312.Contig1_All	1773	1019	33.5257	1761	52.0251	gi|15226341|ref|NP_178281.1|	671	0	Ribophorin I [Arabidopsis thaliana] >gi|63003800|gb|AAY25429.1| At2g01720 [Arabidopsis thaliana] >gi|330250394|gb|AEC05488.1| Ribophorin I [Arabidopsis thaliana]	gi|147778619|emb|AM437607.2|	174	2e-40	Vitis vinifera contig VV78X235706.4, whole genome shotgun sequence	--	--	--	--	--	--	--	--	--	K12666	0	733	pop:POPTR_720702	oligosaccharyltransferase complex subunit alpha (ribophorin I)	GO:0006464//protein modification process	GO:0004576//oligosaccharyl transferase activity	GO:0005618//cell wall;GO:0043231//intracellular membrane-bounded organelle;GO:0031224//intrinsic to membrane;GO:0031410//cytoplasmic vesicle
CL10314.Contig1_All	1742	180	6.0275	308	9.2612	gi|3176072|emb|CAA05491.1|	622	1e-177	protein phosphatase 1, catalytic beta subunit [Medicago sativa]	gi|3176071|emb|AJ002485.1|	573	1e-160	Medicago sativa mRNA for protein phosphatase 1, beta subunit	sp|P48489|PP1_ORYSJ	564	5e-161	Serine/threonine-protein phosphatase PP1 OS=Oryza sativa subsp. japonica GN=Os03g0268000 PE=2 SV=2	YER133w	512	7e-145	COG0639	Diadenosine tetraphosphatase and related serine/threonine protein phosphatases	K06269	0	637	rcu:RCOM_0608890	protein phosphatase 1, catalytic subunit [EC:3.1.3.16]	-	GO:0016791//phosphatase activity	-
CL10315.Contig1_All	290	12	2.4138	23	4.1542	gi|145333164|ref|NP_001078396.1|	155	1e-37	pyruvate, phosphate dikinase 1 [Arabidopsis thaliana] >gi|186511835|ref|NP_001118987.1| pyruvate, phosphate dikinase 1 [Arabidopsis thaliana] >gi|193806403|sp|O23404.2|PPDK1_ARATH RecName: Full=Pyruvate, phosphate dikinase 1, chloroplastic; AltName: Full=Pyruvate, orthophosphate dikinase 1; Flags: Precursor >gi|332658220|gb|AEE83620.1| pyruvate, phosphate dikinase 1 [Arabidopsis thaliana] >gi|332…	gi|85540334|gb|BT024083.1|	85.7	2e-14	Zea mays clone EL01N0552G12 mRNA sequence	sp|O23404|PPDK1_ARATH	155	4e-39	Pyruvate, phosphate dikinase 1, chloroplastic OS=Arabidopsis thaliana GN=PPDK PE=1 SV=2	CC1471	92	2e-19	COG0574	Phosphoenolpyruvate synthase/pyruvate phosphate dikinase	K01006	1e-41	165	rcu:RCOM_0678910	pyruvate,orthophosphate dikinase [EC:2.7.9.1]	GO:0006796//phosphate metabolic process	GO:0043169//cation binding;GO:0032559//adenyl ribonucleotide binding;GO:0016781//phosphotransferase activity, paired acceptors	GO:0009532//plastid stroma
CL10316.Contig1_All	637	56	5.1282	52	4.2759	gi|22328775|ref|NP_193582.2|	237	8e-62	D-tyrosyl-tRNA(Tyr)deacylase [Arabidopsis thaliana] >gi|17473902|gb|AAL38369.1| RNA helicase - like protein [Arabidopsis thaliana] >gi|24899807|gb|AAN65118.1| RNA helicase - like protein [Arabidopsis thaliana] >gi|332658649|gb|AEE84049.1| D-tyrosyl-tRNA(Tyr)deacylase [Arabidopsis thaliana]	gi|42566929|ref|NM_117960.3|	131	8e-28	Arabidopsis thaliana D-tyrosyl-tRNA(Tyr)deacylase (AT4G18460) mRNA, complete cds	--	--	--	--	YDL219w	100	3e-21	COG1490	D-Tyr-tRNAtyr deacylase	K07560	1e-63	239	pop:POPTR_828633	D-tyrosyl-tRNA(Tyr) deacylase [EC:3.1.-.-]	GO:0009063//cellular amino acid catabolic process	GO:0016787//hydrolase activity	GO:0044424//intracellular part
CL10317.Contig1_All	264	23	5.082	28	5.5554	--	--	--	--	--	--	--	--	--	--	--	--	--	--	--	--	--	--	--	--	--	--	-	-	-
CL10318.Contig1_All	501	87	10.1296	115	12.0233	gi|16507125|gb|AAL24049.1|AF426451_1	145	2e-34	cytochrome P450 [Citrus sinensis]	--	--	--	--	sp|Q9LIP3|C71BY_ARATH	138	2e-33	Cytochrome P450 71B37 OS=Arabidopsis thaliana GN=CYP71B37 PE=2 SV=2	--	--	--	--	--	K00517	8e-32	133	ath:AT3G26300	[EC:1.14.-.-]	-	-	-
CL10319.Contig1_All	318	39	7.154	40	6.5886	gi|115443859|ref|NP_001045709.1|	57.8	4e-08	Os02g0120400 [Oryza sativa Japonica Group] >gi|113535240|dbj|BAF07623.1| Os02g0120400 [Oryza sativa Japonica Group]	--	--	--	--	--	--	--	--	--	--	--	--	--	--	--	--	--	--	GO:0006544//glycine metabolic process	-	GO:0043234//protein complex;GO:0043231//intracellular membrane-bounded organelle
CL1032.Contig1_All	668	615	53.7046	826	64.7689	gi|312222659|dbj|BAJ33518.1|	206	2e-52	WD-repeats transcriptional factor [Dahlia pinnata]	gi|113707435|gb|DQ517914.2|	276	2e-71	Vitis vinifera WD repeat 2 (WDR2) mRNA, complete cds	sp|Q9LPV9|LWD1_ARATH	196	9e-51	WD repeat-containing protein LWD1 OS=Arabidopsis thaliana GN=LWD1 PE=2 SV=1	Rv0312	58.9	7e-09	COG0443	Molecular chaperone	K11805	5e-52	201	pop:POPTR_644973	WD repeat-containing protein 68	-	-	-
CL1032.Contig2_All	800	80	5.8333	373	24.422	gi|115482578|ref|NP_001064882.1|	58.5	1e-07	Os10g0482900 [Oryza sativa Japonica Group] >gi|31432722|gb|AAP54320.1| Domain found in Dishevelled, Egl-10, and Pleckstrin family protein, expressed [Oryza sativa Japonica Group] >gi|113639491|dbj|BAF26796.1| Os10g0482900 [Oryza sativa Japonica Group]	gi|322875497|gb|HQ213954.1|	60	3e-06	Hordeum vulgare clone pHv-1993 repeat region	--	--	--	--	--	--	--	--	--	--	--	--	--	--	-	-	-
CL10320.Contig1_All	264	48	10.606	18	3.5713	--	--	--	--	--	--	--	--	--	--	--	--	--	--	--	--	--	--	--	--	--	--	-	-	-
CL10321.Contig1_All	330	23	4.0656	22	3.492	--	--	--	--	--	--	--	--	--	--	--	--	--	--	--	--	--	--	--	--	--	--	-	-	-
CL10322.Contig1_All	1793	904	29.4104	1218	35.5819	gi|18419996|ref|NP_568019.1|	424	1e-117	tetratricopeptide repeat domain-containing protein [Arabidopsis thaliana] >gi|332661368|gb|AEE86768.1| tetratricopeptide repeat domain-containing protein [Arabidopsis thaliana]	gi|210144251|dbj|AK287033.1|	103	5e-19	Glycine max cDNA, clone: GMFL01-42-I20	--	--	--	--	--	--	--	--	--	K11291	2e-23	108	vcn:VOLCADRAFT_108214	nuclear autoantigenic sperm protein	-	-	-
CL10323.Contig1_All	559	62	6.4698	56	5.2473	--	--	--	--	--	--	--	--	--	--	--	--	--	--	--	--	--	--	--	--	--	--	-	-	-
CL10324.Contig1_All	336	41	7.118	72	11.2242	gi|42570140|ref|NP_849371.2|	53.1	1e-06	P-loop containing nucleoside triphosphate hydrolase domain-containing protein [Arabidopsis thaliana] >gi|332657820|gb|AEE83220.1| P-loop containing nucleoside triphosphate hydrolase domain-containing protein [Arabidopsis thaliana]	--	--	--	--	--	--	--	--	--	--	--	--	--	--	--	--	--	--	-	-	-
CL10325.Contig1_All	286	26	5.303	57	10.4393	gi|334183726|ref|NP_176944.2|	75.9	1e-13	Zinc-finger domain of monoamine-oxidase A repressor R1 protein [Arabidopsis thaliana] >gi|332196573|gb|AEE34694.1| Zinc-finger domain of monoamine-oxidase A repressor R1 protein [Arabidopsis thaliana]	gi|115463066|ref|NM_001061668.1|	83.8	7e-14	Oryza sativa Japonica Group Os05g0300700 (Os05g0300700) mRNA, complete cds	--	--	--	--	--	--	--	--	--	--	--	--	--	--	-	GO:0003824//catalytic activity	-
CL10326.Contig1_All	299	82	15.9976	76	13.3139	--	--	--	--	--	--	--	--	--	--	--	--	--	--	--	--	--	--	--	--	--	--	-	-	-
CL10327.Contig1_All	267	47	10.2683	35	6.8662	gi|223452621|gb|ACM89637.1|	78.6	2e-14	NBS-LRR type disease resistance protein [Glycine max]	--	--	--	--	sp|Q9SX38|DRL4_ARATH	47.4	2e-06	Putative disease resistance protein At1g50180 OS=Arabidopsis thaliana GN=At1g50180 PE=2 SV=1	--	--	--	--	--	K13457	3e-08	53.9	vvi:100252764	disease resistance protein RPM1	-	GO:0000166//nucleotide binding	-
CL10328.Contig1_All	289	100	20.1843	171	30.9928	--	--	--	--	--	--	--	--	--	--	--	--	--	--	--	--	--	--	--	--	--	--	-	-	-
CL10329.Contig1_All	1696	5293	182.049	11087	342.413	gi|115466876|ref|NP_001057037.1|	842	0	Os06g0192600 [Oryza sativa Japonica Group] >gi|28558165|sp|Q9FXT9.1|PRS7_ORYSJ RecName: Full=26S protease regulatory subunit 7; AltName: Full=26S proteasome AAA-ATPase subunit RPT1; AltName: Full=26S proteasome subunit 7; AltName: Full=Regulatory particle triple-A ATPase subunit 1 >gi|11094190|dbj|BAB17624.1| 26S proteasome regulatory particle triple-A ATPase subunit1 [Oryza sativa Japonica Group…	gi|3172330|gb|AF041258.1|AF041258	1249	0	Prunus persica 26S proteasome subunit 7 mRNA, complete cds	sp|Q9FXT9|PRS7_ORYSJ	842	0	26S protease regulatory subunit 7 OS=Oryza sativa subsp. japonica GN=RPT1A PE=2 SV=1	SPBC16C6.07c	639	0	COG1222	ATP-dependent 26S proteasome regulatory subunit	K03061	0	842	zma:100272769	26S proteasome regulatory subunit T1	GO:0019941//modification-dependent protein catabolic process	GO:0042623//ATPase activity, coupled;GO:0032559//adenyl ribonucleotide binding	GO:0005838//proteasome regulatory particle;GO:0043231//intracellular membrane-bounded organelle;GO:0016020//membrane
CL1033.Contig1_All	1138	160	8.2014	75	3.4521	gi|297808051|ref|XP_002871909.1|	248	1e-64	transcription factor jumonji domain-containing protein [Arabidopsis lyrata subsp. lyrata] >gi|297317746|gb|EFH48168.1| transcription factor jumonji domain-containing protein [Arabidopsis lyrata subsp. lyrata]	gi|147805198|emb|AM424591.2|	107	2e-20	Vitis vinifera contig VV78X035889.3, whole genome shotgun sequence	--	--	--	--	--	--	--	--	--	--	--	--	--	--	-	-	-
CL10330.Contig1_All	375	59	9.1777	116	16.2028	gi|115460402|ref|NP_001053801.1|	165	1e-40	Os04g0606500 [Oryza sativa Japonica Group] >gi|38346548|emb|CAD41777.2| OSJNBa0035M09.9 [Oryza sativa Japonica Group] >gi|113565372|dbj|BAF15715.1| Os04g0606500 [Oryza sativa Japonica Group] >gi|116309734|emb|CAH66778.1| OSIGBa0113I13.4 [Oryza sativa Indica Group]	gi|224923051|gb|AC235287.1|	105	3e-20	Glycine max strain Williams 82 clone GM_WBb0053I09, complete sequence	sp|Q9FZ45|Y1686_ARATH	165	7e-42	Uncharacterized membrane protein At1g16860 OS=Arabidopsis thaliana GN=At1g16860 PE=1 SV=1	--	--	--	--	--	--	--	--	--	--	-	-	-
CL10331.Contig1_All	271	51	10.9778	32	6.1851	--	--	--	--	--	--	--	--	--	--	--	--	--	--	--	--	--	--	--	--	--	--	-	-	-
CL10332.Contig1_All	415	116	16.3051	160	20.1946	gi|297818204|ref|XP_002876985.1|	53.1	1e-06	pentatricopeptide repeat-containing protein [Arabidopsis lyrata subsp. lyrata] >gi|297322823|gb|EFH53244.1| pentatricopeptide repeat-containing protein [Arabidopsis lyrata subsp. lyrata]	--	--	--	--	sp|Q38959|PP257_ARATH	52.8	7e-08	Pentatricopeptide repeat-containing protein At3g26630, chloroplastic OS=Arabidopsis thaliana GN=PCMP-A6 PE=2 SV=1	--	--	--	--	--	--	--	--	--	--	-	-	-
CL10333.Contig1_All	333	61	10.6856	93	14.6286	--	--	--	--	--	--	--	--	--	--	--	--	--	--	--	--	--	--	--	--	--	--	-	-	-
CL10334.Contig1_All	1685	2732	94.5787	1731	53.8096	gi|224109756|ref|XP_002315301.1|	705	0	chorismate synthase [Populus trichocarpa] >gi|222864341|gb|EEF01472.1| chorismate synthase [Populus trichocarpa]	gi|210141436|dbj|AK245355.1|	581	1e-163	Glycine max cDNA, clone: GMFL01-28-A16	sp|P57720|AROC_ARATH	682	0	Chorismate synthase, chloroplastic OS=Arabidopsis thaliana GN=EMB1144 PE=2 SV=2	sll1747	502	7e-142	COG0082	Chorismate synthase	K01736	0	712	rcu:RCOM_0228160	chorismate synthase [EC:4.2.3.5]	GO:0008652//cellular amino acid biosynthetic process;GO:0003006//reproductive developmental process	GO:0016838//carbon-oxygen lyase activity, acting on phosphates	GO:0031981//nuclear lumen;GO:0009536//plastid
CL10335.Contig1_All	269	13	2.8191	6	1.1683	--	--	--	--	--	--	--	--	--	--	--	--	--	--	--	--	--	--	--	--	--	--	-	-	-
CL10336.Contig1_All	206	75	21.2377	36	9.1537	gi|297734898|emb|CBI17132.3|	51.2	4e-06	unnamed protein product [Vitis vinifera]	--	--	--	--	--	--	--	--	--	--	--	--	--	--	--	--	--	--	-	-	-
CL10337.Contig1_All	336	173	30.0344	23	3.5855	--	--	--	--	gi|255548436|ref|XM_002515229.1|	61.9	3e-07	Ricinus communis conserved hypothetical protein, mRNA	--	--	--	--	--	--	--	--	--	--	--	--	--	--	-	-	-
CL10338.Contig1_All	936	75	4.6741	64	3.5815	gi|195549571|gb|ACG50013.1|	162	5e-39	SnRK2.10 [Zea mays]	gi|192335344|gb|EU828957.1|	87.7	2e-14	Linum usitatissimum clone LU0030A03 mRNA sequence	sp|Q75H77|SAPKA_ORYSJ	159	3e-39	Serine/threonine-protein kinase SAPK10 OS=Oryza sativa subsp. japonica GN=SAPK10 PE=2 SV=1	--	--	--	--	--	K14498	9e-41	164	pop:POPTR_801108	serine/threonine-protein kinase SRK2 [EC:2.7.11.1]	-	-	-
CL10339.Contig1_All	350	14	2.3333	22	3.2924	gi|8928010|sp|O80433.1|CISY_DAUCA	50.8	5e-06	RecName: Full=Citrate synthase, mitochondrial; Flags: Precursor >gi|3493367|dbj|BAA32557.1| citrate synthase [Daucus carota]	--	--	--	--	sp|O80433|CISY_DAUCA	50.8	2e-07	Citrate synthase, mitochondrial OS=Daucus carota GN=CS PE=2 SV=1	--	--	--	--	--	K01647	1e-06	48.5	ath:AT2G44350	citrate synthase [EC:2.3.3.1]	-	-	-
CL1034.Contig1_All	2601	724	16.2372	129	2.5978	gi|47498985|gb|AAT28308.1|	988	0	leucine-rich repeat receptor-like protein kinase [Pyrus pyrifolia]	gi|3641251|gb|AF053127.1|AF053127	145	2e-31	Malus domestica leucine-rich receptor-like protein kinase (LRPKm1) mRNA, complete cds	sp|P47735|RLK5_ARATH	942	0	Receptor-like protein kinase 5 OS=Arabidopsis thaliana GN=RLK5 PE=1 SV=1	alr0124_1	127	1e-28	COG4886	Leucine-rich repeat (LRR) protein	K08286	0	942	ath:AT4G28490	protein-serine/threonine kinase [EC:2.7.11.-]	GO:0006468//protein amino acid phosphorylation;GO:0009845//seed germination;GO:0010431//seed maturation;GO:0010468//regulation of gene expression	GO:0004672//protein kinase activity;GO:0000166//nucleotide binding	-
CL10341.Contig1_All	1069	1118	61.0066	1608	78.79	gi|209967443|gb|ACJ02350.1|	391	1e-107	60S ribosomal protein L13A [Vernicia fordii]	gi|292728394|dbj|AK336604.1|	361	8e-97	Lotus japonicus cDNA, clone: LjFL1-013-BG10, HTC	sp|Q9FKC0|R13A4_ARATH	383	8e-107	60S ribosomal protein L13a-4 OS=Arabidopsis thaliana GN=RPL13AD PE=2 SV=1	SPAC23A1.11	212	1e-54	COG0102	Ribosomal protein L13	K02872	6e-110	394	rcu:RCOM_1019840	large subunit ribosomal protein L13Ae	-	-	-
CL10342.Contig1_All	1152	221	11.1906	426	19.3696	gi|18394229|ref|NP_563971.1|	187	2e-46	methyl-CPG-binding domain 10 [Arabidopsis thaliana] >gi|75215632|sp|Q9XI36.1|MBD10_ARATH RecName: Full=Methyl-CpG-binding domain-containing protein 10; Short=AtMBD10; Short=MBD10; AltName: Full=Methyl-CpG-binding protein MBD10 >gi|5103831|gb|AAD39661.1|AC007591_26 ESTs gb|H37032, gb|R6425, gb|Z34651, gb|N37268, gb|AA713172 and gb|Z34241 come from this gene [Arabidopsis thaliana] >gi|20453139|gb|A…	gi|210143165|dbj|AK285947.1|	131	1e-27	Glycine max cDNA, clone: GMFL01-19-B01	sp|Q9XI36|MBD10_ARATH	187	7e-48	Methyl-CpG-binding domain-containing protein 10 OS=Arabidopsis thaliana GN=MBD10 PE=1 SV=1	YDR170c	53.1	9e-07	COG5307	SEC7 domain proteins	K11294	1e-07	55.5	sbi:SORBI_07g005510	nucleolin	-	-	-
CL10343.Contig1_All	450	26	3.3703	13	1.5132	--	--	--	--	--	--	--	--	--	--	--	--	--	--	--	--	--	--	--	--	--	--	-	-	-
CL10344.Contig1_All	207	11	3.0998	20	5.0608	gi|297827927|ref|XP_002881846.1|	99.4	1e-20	lipase class 3 family protein [Arabidopsis lyrata subsp. lyrata] >gi|297327685|gb|EFH58105.1| lipase class 3 family protein [Arabidopsis lyrata subsp. lyrata]	gi|147854997|emb|AM430773.2|	129	1e-27	Vitis vinifera contig VV78X072103.3, whole genome shotgun sequence	--	--	--	--	--	--	--	--	--	--	--	--	--	--	GO:0044238//primary metabolic process	GO:0004091//carboxylesterase activity	GO:0043231//intracellular membrane-bounded organelle
CL10345.Contig1_All	436	28	3.7461	34	4.0847	gi|15238875|ref|NP_199615.1|	108	2e-23	ubiquitin carboxyl-terminal hydrolase-like protein [Arabidopsis thaliana] >gi|332008230|gb|AED95613.1| ubiquitin carboxyl-terminal hydrolase-like protein [Arabidopsis thaliana]	--	--	--	--	--	--	--	--	--	--	--	--	--	--	--	--	--	--	-	-	GO:0044464//cell part
CL10346.Contig1_All	332	24	4.2168	47	7.4152	--	--	--	--	--	--	--	--	--	--	--	--	--	--	--	--	--	--	--	--	--	--	-	-	-
CL10347.Contig1_All	210	19	5.2777	8	1.9954	--	--	--	--	--	--	--	--	--	--	--	--	--	--	--	--	--	--	--	--	--	--	-	-	-
CL10349.Contig1_All	359	25	4.0622	34	4.9607	gi|305682532|dbj|BAJ16352.1|	176	6e-44	small RNA methyltransferase [Oryza sativa Japonica Group]	gi|147838779|emb|AM440392.2|	97.6	6e-18	Vitis vinifera contig VV78X162336.8, whole genome shotgun sequence	sp|Q9C5Q8|HEN1_ARATH	167	2e-42	Small RNA 2'-O-methyltransferase OS=Arabidopsis thaliana GN=HEN1 PE=1 SV=1	--	--	--	--	--	--	--	--	--	--	GO:0006379//mRNA cleavage;GO:0044267//cellular protein metabolic process;GO:0009908//flower development;GO:0045087//innate immune response;GO:0035195//gene silencing by miRNA;GO:0016246//RNA interference	GO:0003723//RNA binding;GO:0008168//methyltransferase activity	GO:0043231//intracellular membrane-bounded organelle
CL1035.Contig1_All	1495	4611	179.915	353	12.3679	gi|224112939|ref|XP_002332682.1|	483	1e-135	cytochrome P450 [Populus trichocarpa] >gi|222838808|gb|EEE77159.1| cytochrome P450 [Populus trichocarpa]	--	--	--	--	sp|O49858|C82A3_SOYBN	417	1e-116	Cytochrome P450 82A3 OS=Glycine max GN=CYP82A3 PE=2 SV=1	alr1450	87.4	6e-17	COG2124	Cytochrome P450	K00517	3e-116	416	ath:AT4G31940	[EC:1.14.-.-]	-	-	-
CL10350.Contig1_All	356	23	3.7687	19	2.7955	--	--	--	--	--	--	--	--	--	--	--	--	--	--	--	--	--	--	--	--	--	--	-	-	-
CL10351.Contig1_All	270	22	4.753	19	3.686	--	--	--	--	--	--	--	--	--	--	--	--	--	--	--	--	--	--	--	--	--	--	-	-	-
CL10352.Contig1_All	268	15	3.2649	32	6.2543	gi|255647903|gb|ACU24410.1|	58.2	3e-08	unknown [Glycine max]	gi|147834797|emb|AM471397.2|	65.9	2e-08	Vitis vinifera contig VV78X028279.5, whole genome shotgun sequence	--	--	--	--	--	--	--	--	--	K00472	9e-09	55.8	rcu:RCOM_0396560	prolyl 4-hydroxylase [EC:1.14.11.2]	-	-	-
CL10353.Contig1_All	319	34	6.2173	50	8.21	--	--	--	--	--	--	--	--	--	--	--	--	--	--	--	--	--	--	--	--	--	--	-	-	-
CL10354.Contig1_All	340	51	8.7499	15	2.3109	--	--	--	--	--	--	--	--	--	--	--	--	--	--	--	--	--	--	--	--	--	--	-	-	-
CL10355.Contig1_All	226	41	10.5825	35	8.1119	gi|255556061|ref|XP_002519065.1|	50.8	5e-06	conserved hypothetical protein [Ricinus communis] >gi|223541728|gb|EEF43276.1| conserved hypothetical protein [Ricinus communis]	gi|317172385|gb|HQ524748.1|	58	3e-06	Gossypium herbaceum clone NBRI_Gh_PD_88-1 simple sequence repeat marker, genomic sequence	--	--	--	--	--	--	--	--	--	--	--	--	--	--	-	-	-
CL10356.Contig1_All	763	77	5.8868	47	3.2265	--	--	--	--	gi|166831557|gb|EU268006.1|	517	1e-144	Boehmeria nivea cultivar Xi-YeQing ATPase subunit 9 (atp9) gene, complete cds; mitochondrial	--	--	--	--	--	--	--	--	--	--	--	--	--	--	-	-	-
CL10357.Contig1_All	1764	5777	191.036	7840	232.798	gi|18401896|ref|NP_565678.1|	360	3e-98	CAX-interacting protein 4 [Arabidopsis thaliana] >gi|122063426|sp|Q84Y18.2|CXIP4_ARATH RecName: Full=CAX-interacting protein 4 >gi|16226661|gb|AAL16226.1|AF428457_1 At2g28910/F8N16.20 [Arabidopsis thaliana] >gi|3927838|gb|AAC79595.1| expressed protein [Arabidopsis thaliana] >gi|22655466|gb|AAM98325.1| At2g28910/F8N16.20 [Arabidopsis thaliana] >gi|330253093|gb|AEC08187.1| CAX-interacting protein 4…	gi|71795760|gb|AC146759.29|	101	2e-18	Medicago truncatula clone mth2-173e19, complete sequence	sp|Q84Y18|CXIP4_ARATH	360	1e-99	CAX-interacting protein 4 OS=Arabidopsis thaliana GN=CXIP4 PE=1 SV=2	SPAC140.02	63.2	1e-09	COG0724	RNA-binding proteins (RRM domain)	K13172	6e-18	90.1	rcu:RCOM_0798440	serine/arginine repetitive matrix protein 2	GO:0043270//positive regulation of ion transport	GO:0005488//binding	GO:0043231//intracellular membrane-bounded organelle
CL10358.Contig1_All	330	33	5.8333	48	7.6189	--	--	--	--	--	--	--	--	--	--	--	--	--	--	--	--	--	--	--	--	--	--	-	-	-
CL10359.Contig1_All	264	19	4.1982	9	1.7857	gi|297846382|ref|XP_002891072.1|	77.4	5e-14	alliinase family protein [Arabidopsis lyrata subsp. lyrata] >gi|297336914|gb|EFH67331.1| alliinase family protein [Arabidopsis lyrata subsp. lyrata]	gi|147783338|emb|AM479317.2|	58	4e-06	Vitis vinifera contig VV78X107134.2, whole genome shotgun sequence	sp|Q93Z38|TAR4_ARATH	67.4	2e-12	Tryptophan aminotransferase-related protein 4 OS=Arabidopsis thaliana GN=TAR4 PE=2 SV=2	--	--	--	--	--	K14548	1e-15	79	rcu:RCOM_0962120	U3 small nucleolar RNA-associated protein 4	-	GO:0016829//lyase activity	-
CL1036.Contig1_All	1985	235	6.9059	623	16.4396	gi|15230526|ref|NP_190071.1|	783	0	serine/threonine kinase 23 [Arabidopsis thaliana] >gi|332644440|gb|AEE77961.1| serine/threonine kinase 23 [Arabidopsis thaliana]	gi|210141332|dbj|AK245251.1|	335	9e-89	Glycine max cDNA, clone: GMFL01-25-A19	sp|P51567|AFC2_ARATH	114	2e-25	Serine/threonine-protein kinase AFC2 OS=Arabidopsis thaliana GN=AFC2 PE=1 SV=1	SPAC1687.15	57	1e-07	COG0515	Serine/threonine protein kinase	K08832	0	783	ath:AT3G44850	serine/threonine kinase 23 [EC:2.7.11.1]	GO:0006464//protein modification process;GO:0006950//response to stress	GO:0004672//protein kinase activity;GO:0032559//adenyl ribonucleotide binding	-
CL10360.Contig1_All	292	34	6.7922	15	2.6907	gi|15239660|ref|NP_197417.1|	60.8	5e-09	protein trichome birefringence-like 11 [Arabidopsis thaliana] >gi|71905561|gb|AAZ52758.1| expressed protein [Arabidopsis thaliana] >gi|71905563|gb|AAZ52759.1| expressed protein [Arabidopsis thaliana] >gi|332005280|gb|AED92663.1| protein trichome birefringence-like 11 [Arabidopsis thaliana]	gi|115487315|ref|NM_001072677.1|	77.8	5e-12	Oryza sativa Japonica Group Os12g0145400 (Os12g0145400) mRNA, complete cds	--	--	--	--	--	--	--	--	--	--	--	--	--	--	-	-	-
CL10361.Contig1_All	619	45	4.2407	21	1.777	--	--	--	--	--	--	--	--	--	--	--	--	--	--	--	--	--	--	--	--	--	--	-	-	-
CL10362.Contig1_All	1121	1060	55.1585	854	39.9039	gi|161377377|gb|ABX71676.1|	393	1e-108	60S ribosomal protein L6-like protein [Panax quinquefolius]	gi|77817304|gb|DQ244628.1|	202	5e-49	Zea mays clone 9716 mRNA sequence	sp|Q9C9C5|RL63_ARATH	391	4e-109	60S ribosomal protein L6-3 OS=Arabidopsis thaliana GN=RPL6C PE=1 SV=1	YLR448w	193	5e-49	COG2163	Ribosomal protein L14E/L6E/L27E	K02934	3e-111	399	rcu:RCOM_1526800	large subunit ribosomal protein L6e	-	-	-
CL10363.Contig1_All	204	25	7.1486	6	1.5406	--	--	--	--	--	--	--	--	--	--	--	--	--	--	--	--	--	--	--	--	--	--	-	-	-
CL10364.Contig1_All	263	33	7.3193	14	2.7883	--	--	--	--	--	--	--	--	--	--	--	--	--	--	--	--	--	--	--	--	--	--	-	-	-
CL10365.Contig1_All	314	29	5.3874	9	1.5013	--	--	--	--	--	--	--	--	--	--	--	--	--	--	--	--	--	--	--	--	--	--	-	-	-
CL10366.Contig1_All	218	36	9.6329	85	20.4233	gi|15230306|ref|NP_191304.1|	77.4	5e-14	uncharacterized protein [Arabidopsis thaliana] >gi|98961017|gb|ABF58992.1| At3g57450 [Arabidopsis thaliana] >gi|332646135|gb|AEE79656.1| uncharacterized protein [Arabidopsis thaliana]	gi|21403745|gb|AY085035.1|	71.9	2e-10	Arabidopsis thaliana clone 12522 mRNA, complete sequence	--	--	--	--	--	--	--	--	--	--	--	--	--	--	-	-	-
CL10367.Contig1_All	365	44	7.0319	42	6.0272	gi|240254647|ref|NP_181994.5|	213	5e-55	alpha-1,3-glucosyltransferase [Arabidopsis thaliana] >gi|322510137|sp|O80505.3|ALG8_ARATH RecName: Full=Probable dolichyl pyrophosphate Glc1Man9GlcNAc2 alpha-1,3-glucosyltransferase; AltName: Full=Asparagine-linked glycosylation protein 8 homolog; AltName: Full=Dolichyl-P-Glc:Glc1Man9GlcNAc2-PP-dolichyl glucosyltransferase >gi|330255358|gb|AEC10452.1| alpha-1,3-glucosyltransferase [Arabidopsis th…	gi|147827439|emb|AM481731.2|	157	8e-36	Vitis vinifera contig VV78X240081.4, whole genome shotgun sequence	sp|O80505|ALG8_ARATH	213	2e-56	Probable dolichyl pyrophosphate Glc1Man9GlcNAc2 alpha-1,3-glucosyltransferase OS=Arabidopsis thaliana GN=At2g44660 PE=2 SV=3	--	--	--	--	--	K03849	1e-56	214	vvi:100253120	alpha-1,3-glucosyltransferase [EC:2.4.1.-]	-	GO:0016757//transferase activity, transferring glycosyl groups	GO:0031090//organelle membrane;GO:0043231//intracellular membrane-bounded organelle
CL10368.Contig1_All	513	82	9.3241	62	6.3305	gi|212552160|gb|ACJ31801.1|	109	2e-23	receptor-like protein kinase [Glycine max]	--	--	--	--	sp|Q9M0X5|CRK25_ARATH	108	2e-24	Cysteine-rich receptor-like protein kinase 25 OS=Arabidopsis thaliana GN=CRK25 PE=2 SV=1	--	--	--	--	--	--	--	--	--	--	-	GO:0004672//protein kinase activity	-
CL10369.Contig1_All	1826	1449	46.2893	1701	48.794	gi|15242217|ref|NP_197625.1|	812	0	RuvB-like protein 1 [Arabidopsis thaliana] >gi|9757813|dbj|BAB08331.1| Ruv DNA-helicase-like protein [Arabidopsis thaliana] >gi|21536838|gb|AAM61170.1| Ruv DNA-helicase-like protein [Arabidopsis thaliana] >gi|332005629|gb|AED93012.1| RuvB-like protein 1 [Arabidopsis thaliana]	gi|292786901|dbj|AK338689.1|	866	0	Lotus japonicus cDNA, clone: LjFL2-037-BH08, HTC	--	--	--	--	SPAPB8E5.09	622	8e-178	COG1224	DNA helicase TIP49, TBP-interacting protein	K04499	0	841	rcu:RCOM_1282210	RuvB-like protein 1 (pontin 52)	GO:0019538//protein metabolic process;GO:0009888//tissue development	GO:0004175//endopeptidase activity;GO:0004386//helicase activity;GO:0042623//ATPase activity, coupled;GO:0032559//adenyl ribonucleotide binding	GO:0009536//plastid;GO:0031981//nuclear lumen
CL1037.Contig1_All	1617	50	1.8037	103	3.3365	gi|145334705|ref|NP_001078698.1|	314	3e-84	delta(3,5),delta(2,4)-dienoyl-CoA isomerase 1 [Arabidopsis thaliana] >gi|222423431|dbj|BAH19686.1| AT5G43280 [Arabidopsis thaliana] >gi|332007554|gb|AED94937.1| delta(3,5),delta(2,4)-dienoyl-CoA isomerase 1 [Arabidopsis thaliana]	gi|123689386|emb|AM450602.1|	129	8e-27	Vitis vinifera, whole genome shotgun sequence, contig VV78X271510.6, clone ENTAV 115	sp|Q39659|MFPA_CUCSA	87.4	2e-17	Glyoxysomal fatty acid beta-oxidation multifunctional protein MFP-a OS=Cucumis sativus PE=1 SV=1	CC0353	145	2e-34	COG1024	Enoyl-CoA hydratase/carnithine racemase	K12663	9e-91	332	vvi:100249010	delta(3,5)-Delta(2,4)-dienoyl-CoA isomerase [EC:5.3.3.-]	GO:0006631//fatty acid metabolic process	GO:0016863//intramolecular oxidoreductase activity, transposing C=C bonds;GO:0016836//hydro-lyase activity	GO:0042579//microbody
CL10370.Contig1_All	2503	195	4.5445	55	1.151	gi|334186364|ref|NP_001190676.1|	1286	0	sensitive to freezing 6 protein [Arabidopsis thaliana] >gi|332657042|gb|AEE82442.1| sensitive to freezing 6 protein [Arabidopsis thaliana]	gi|334186363|ref|NM_001203747.1|	496	1e-137	Arabidopsis thaliana sensitive to freezing 6 protein (SFR6) mRNA, complete cds	--	--	--	--	--	--	--	--	--	--	--	--	--	--	-	-	GO:0043231//intracellular membrane-bounded organelle
CL10371.Contig1_All	220	109	28.9012	130	30.9516	--	--	--	--	gi|225462160|ref|XM_002266625.1|	58	3e-06	PREDICTED: Vitis vinifera hypothetical protein LOC100266461 (LOC100266461), mRNA	--	--	--	--	--	--	--	--	--	K03942	1e-06	48.5	pop:POPTR_821834	NADH dehydrogenase (ubiquinone) flavoprotein 1 [EC:1.6.5.3 1.6.99.3]	-	-	-
CL10372.Contig1_All	454	123	15.8038	76	8.7684	gi|110739278|dbj|BAF01552.1|	126	8e-29	RNA helicase like protein [Arabidopsis thaliana]	gi|225432733|ref|XM_002278999.1|	107	8e-21	PREDICTED: Vitis vinifera similar to Os03g0746500 (LOC100264771), mRNA	--	--	--	--	CAC0778	47.8	7e-06	COG0513	Superfamily II DNA and RNA helicases	--	--	--	--	--	GO:0009553//embryo sac development;GO:0044260	GO:0017111//nucleoside-triphosphatase activity;GO:0032559//adenyl ribonucleotide binding	GO:0043231//intracellular membrane-bounded organelle
CL10373.Contig1_All	214	23	6.2694	12	2.9372	--	--	--	--	--	--	--	--	--	--	--	--	--	--	--	--	--	--	--	--	--	--	-	-	-
CL10374.Contig1_All	1747	8136	271.663	16597	497.622	gi|115453831|ref|NP_001050516.1|	507	1e-142	Os03g0569900 [Oryza sativa Japonica Group] >gi|113548987|dbj|BAF12430.1| Os03g0569900 [Oryza sativa Japonica Group]	gi|210142427|dbj|AK285305.1|	206	5e-50	Glycine max cDNA, clone: GMFL01-07-B14	sp|Q05196|PABP5_ARATH	116	3e-26	Polyadenylate-binding protein 5 OS=Arabidopsis thaliana GN=PAB5 PE=1 SV=3	SPAC17A2.09c	218	3e-56	COG0724	RNA-binding proteins (RRM domain)	K13201	7e-36	149	vvi:100245579	nucleolysin TIA-1/TIAR	-	-	-
CL10376.Contig1_All	1915	4811	146.548	6478	177.188	gi|297794641|ref|XP_002865205.1|	550	1e-155	phosphate/triose-phosphate translocator precursor [Arabidopsis lyrata subsp. lyrata] >gi|297311040|gb|EFH41464.1| phosphate/triose-phosphate translocator precursor [Arabidopsis lyrata subsp. lyrata]	gi|270133728|gb|BT100680.1|	238	1e-59	Picea glauca clone GQ00410_N21 mRNA sequence	sp|Q9ZSR7|TPT_ARATH	549	2e-156	Triose phosphate/phosphate translocator TPT, chloroplastic OS=Arabidopsis thaliana GN=TPT PE=2 SV=1	--	--	--	--	--	--	--	--	--	--	-	-	-
CL10377.Contig1_All	914	115	7.3395	96	5.5016	gi|117606933|gb|ABK42021.1|	75.9	7e-13	vegetative cell wall protein [Chlamydomonas incerta]	--	--	--	--	sp|Q9FPQ6|GP1_CHLRE	75.9	3e-14	Vegetative cell wall protein gp1 OS=Chlamydomonas reinhardtii GN=GP1 PE=2 SV=1	Rv3876	55.5	1e-07	COG0455	ATPases involved in chromosome partitioning	K01115	2e-09	60.5	vcn:VOLCADRAFT_99471	phospholipase D [EC:3.1.4.4]	-	-	-
CL10378.Contig1_All	291	9	1.8041	77	13.8599	gi|97180275|sp|Q2PCF1.1|PDR2_NICPL	155	1e-37	RecName: Full=Pleiotropic drug resistance protein 2; AltName: Full=NpPDR2 >gi|84871800|emb|CAH40786.1| PDR-like ABC transporter [Nicotiana plumbaginifolia]	gi|147855194|emb|AM479219.2|	77.8	5e-12	Vitis vinifera contig VV78X205215.10, whole genome shotgun sequence	sp|Q2PCF1|PDR2_NICPL	155	5e-39	Pleiotropic drug resistance protein 2 OS=Nicotiana plumbaginifolia GN=PDR2 PE=2 SV=1	--	--	--	--	--	--	--	--	--	--	GO:0051234//establishment of localization	GO:0015604//phosphonate transmembrane transporter activity;GO:0017111//nucleoside-triphosphatase activity;GO:0032559//adenyl ribonucleotide binding	GO:0031224//intrinsic to membrane
CL10379.Contig1_All	497	40	4.6948	21	2.2132	--	--	--	--	gi|199580187|gb|AC189493.2|	61.9	5e-07	Brassica rapa subsp. pekinensis clone KBrB084P16, complete sequence	--	--	--	--	--	--	--	--	--	--	--	--	--	--	-	-	-
CL1038.Contig1_All	1029	163	9.2403	302	15.3728	gi|223452597|gb|ACM89625.1|	261	1e-68	disease resistance protein [Glycine max]	gi|157057119|gb|AC163384.4|	81.8	1e-12	Medicago truncatula chromosome 7 BAC clone mth2-50m11, complete sequence	sp|Q7XBQ9|RGA2_SOLBU	184	5e-47	Disease resistance protein RGA2 OS=Solanum bulbocastanum GN=RGA2 PE=1 SV=1	--	--	--	--	--	K13457	1e-26	117	rcu:RCOM_0742270	disease resistance protein RPM1	-	GO:0005488//binding	-
CL10380.Contig1_All	314	26	4.8301	20	3.3363	--	--	--	--	--	--	--	--	--	--	--	--	--	--	--	--	--	--	--	--	--	--	-	-	-
CL10382.Contig1_All	709	151	12.4235	95	7.0184	gi|334185304|ref|NP_001189876.1|	81.6	9e-15	DNA damage-inducible protein 1 [Arabidopsis thaliana] >gi|332641803|gb|AEE75324.1| DNA damage-inducible protein 1 [Arabidopsis thaliana]	gi|115417262|emb|CT029748.1|	103	2e-19	Poplar cDNA sequences	--	--	--	--	--	--	--	--	--	K11885	1e-18	90.9	rcu:RCOM_0267710	DNA damage-inducible protein 1	GO:0010038//response to metal ion	-	GO:0044444//cytoplasmic part;GO:0043231//intracellular membrane-bounded organelle
CL10383.Contig1_All	252	14	3.2407	41	8.5221	--	--	--	--	--	--	--	--	--	--	--	--	--	--	--	--	--	--	--	--	--	--	-	-	-
CL10384.Contig1_All	635	34	3.1233	44	3.6295	gi|334182333|ref|NP_172105.4|	296	1e-79	uncharacterized basic helix-loop-helix protein [Arabidopsis thaliana] >gi|332189826|gb|AEE27947.1| uncharacterized basic helix-loop-helix protein [Arabidopsis thaliana]	gi|123713325|emb|AM478450.1|	153	2e-34	Vitis vinifera, whole genome shotgun sequence, contig VV78X197514.4, clone ENTAV 115	sp|Q56X05|PPR15_ARATH	296	6e-81	Pentatricopeptide repeat-containing protein At1g06145 OS=Arabidopsis thaliana GN=EMB1444 PE=2 SV=2	--	--	--	--	--	K15078	8e-55	210	vvi:100250139	structure-specific endonuclease subunit SLX1 [EC:3.6.1.-]	-	-	-
CL10386.Contig1_All	288	14	2.8356	14	2.5462	gi|7715602|gb|AAF68120.1|AC010793_15	142	2e-33	F20B17.14 [Arabidopsis thaliana]	--	--	--	--	sp|Q766C3|NEP1_NEPGR	61.6	9e-11	Aspartic proteinase nepenthesin-1 OS=Nepenthes gracilis GN=nep1 PE=1 SV=1	--	--	--	--	--	--	--	--	--	--	-	-	-
CL10387.Contig1_All	1696	8812	303.083	18274	564.379	gi|289600010|gb|ADD12953.1|	820	0	2-phospho-D-glycerate hydrolase [Citrus trifoliata]	gi|225440999|ref|XM_002283596.1|	922	0	PREDICTED: Vitis vinifera similar to Enolase 2 (LOC100242642), mRNA	sp|P42896|ENO_RICCO	819	0	Enolase OS=Ricinus communis PE=2 SV=1	SPBC1815.01	502	9e-142	COG0148	Enolase	K01689	0	816	rcu:RCOM_0382120	enolase [EC:4.2.1.11]	GO:0006007//glucose catabolic process	GO:0016747//transferase activity, transferring acyl groups other than amino-acyl groups;GO:0046872//metal ion binding;GO:0016836//hydro-lyase activity	GO:0043234//protein complex;GO:0044424//intracellular part
CL10388.Contig1_All	213	27	7.3943	38	9.3447	gi|226507711|ref|NP_001148449.1|	74.7	3e-13	RS21-C6 protein [Zea mays] >gi|195619344|gb|ACG31502.1| RS21-C6 protein [Zea mays]	gi|225318888|dbj|AK323846.1|	87.7	3e-15	Solanum lycopersicum cDNA, clone: LEFL1066AG10, HTC in leaf	--	--	--	--	--	--	--	--	--	--	--	--	--	--	-	-	-
CL10389.Contig1_All	381	21	3.2152	15	2.0622	--	--	--	--	--	--	--	--	--	--	--	--	--	--	--	--	--	--	--	--	--	--	-	-	-
CL1039.Contig1_All	711	6	0.4923	3	0.221	gi|317106625|dbj|BAJ53131.1|	249	1e-100	JHL05D22.2 [Jatropha curcas]	gi|145350286|ref|NM_119251.4|	172	3e-40	Arabidopsis thaliana CRS2-associated factor 1 (AT4G31010) mRNA, complete cds	sp|Q8VYD9|CAF1M_ARATH	233	6e-95	CRS2-associated factor 1, mitochondrial OS=Arabidopsis thaliana GN=At4g31010 PE=2 SV=1	--	--	--	--	--	--	--	--	--	--	-	GO:0003676//nucleic acid binding	GO:0043231//intracellular membrane-bounded organelle
CL1039.Contig2_All	1012	40	2.3056	54	2.795	gi|317106625|dbj|BAJ53131.1|	529	1e-149	JHL05D22.2 [Jatropha curcas]	gi|145350286|ref|NM_119251.4|	172	4e-40	Arabidopsis thaliana CRS2-associated factor 1 (AT4G31010) mRNA, complete cds	sp|Q8VYD9|CAF1M_ARATH	495	2e-140	CRS2-associated factor 1, mitochondrial OS=Arabidopsis thaliana GN=At4g31010 PE=2 SV=1	Rv3876	55.5	1e-07	COG0455	ATPases involved in chromosome partitioning	K01115	1e-07	55.1	vcn:VOLCADRAFT_99471	phospholipase D [EC:3.1.4.4]	-	-	-
CL10390.Contig1_All	303	18	3.4653	18	3.1117	--	--	--	--	--	--	--	--	--	--	--	--	--	--	--	--	--	--	--	--	--	--	-	-	-
CL10391.Contig1_All	270	13	2.8086	9	1.746	--	--	--	--	--	--	--	--	sp|A7XQ02|MLX56_MORAL	45.4	7e-06	Mulatexin OS=Morus alba PE=1 SV=2	--	--	--	--	--	--	--	--	--	--	-	-	-
CL10392.Contig1_All	339	15	2.5811	44	6.7985	gi|15232453|ref|NP_188116.1|	58.9	2e-08	Acyl-CoA N-acyltransferase with RING/FYVE/PHD-type zinc finger domain [Arabidopsis thaliana] >gi|332642075|gb|AEE75596.1| Acyl-CoA N-acyltransferase with RING/FYVE/PHD-type zinc finger domain [Arabidopsis thaliana]	--	--	--	--	--	--	--	--	--	--	--	--	--	--	--	--	--	--	-	GO:0005488//binding	-
CL10393.Contig1_All	279	20	4.1816	12	2.2529	gi|334186610|ref|NP_193380.3|	107	6e-23	pentatricopeptide (PPR) repeat-containing protein [Arabidopsis thaliana] >gi|223635634|sp|O23491.2|PP315_ARATH RecName: Full=Pentatricopeptide repeat-containing protein At4g16470 >gi|332658358|gb|AEE83758.1| pentatricopeptide (PPR) repeat-containing protein [Arabidopsis thaliana]	gi|22858716|gb|AY130829.1|	139	1e-30	Hevea brasiliensis thymidine kinase-like protein gene, partial sequence	sp|O23491|PP315_ARATH	107	2e-24	Pentatricopeptide repeat-containing protein At4g16470 OS=Arabidopsis thaliana GN=PCMP-E12 PE=2 SV=2	--	--	--	--	--	K03798	2e-15	77.8	rcu:RCOM_0340700	cell division protease FtsH [EC:3.4.24.-]	-	-	-
CL10394.Contig1_All	251	9	2.0916	10	2.0868	gi|226495163|ref|NP_001152154.1|	55.1	3e-07	LOC100285792 [Zea mays] >gi|195653247|gb|ACG46091.1| mTERF family protein [Zea mays]	--	--	--	--	--	--	--	--	--	--	--	--	--	--	--	--	--	--	-	-	-
CL10395.Contig1_All	214	13	3.5436	13	3.1819	gi|121489775|emb|CAK18859.1|	58.5	2e-08	Putative RING-H2 finger protein precursor [Phillyrea latifolia]	--	--	--	--	sp|P0CH02|AT21B_ARATH	48.1	1e-06	Putative RING-H2 finger protein ATL21B OS=Arabidopsis thaliana GN=ATL21B PE=3 SV=1	--	--	--	--	--	--	--	--	--	--	-	GO:0005488//binding;GO:0016301//kinase activity	-
CL10396.Contig1_All	349	21	3.51	14	2.1012	gi|334184138|ref|NP_001189510.1|	207	3e-53	RNAse E/G-like protein [Arabidopsis thaliana] >gi|330250723|gb|AEC05817.1| RNAse E/G-like protein [Arabidopsis thaliana]	gi|123705827|emb|AM474771.1|	188	2e-45	Vitis vinifera, whole genome shotgun sequence, contig VV78X181637.15, clone ENTAV 115	--	--	--	--	CC1877	68.2	4e-12	COG1530	Ribonucleases G and E	--	--	--	--	--	-	-	-
CL10397.Contig1_All	578	25	2.523	227	20.5713	gi|212717141|gb|ACJ37412.1|	299	1e-80	protein kinase [Glycine max]	gi|225441715|ref|XM_002282974.1|	163	2e-37	PREDICTED: Vitis vinifera similar to Protein kinase (LOC100248724), mRNA	sp|Q9FL51|Y5694_ARATH	236	8e-63	Probably inactive leucine-rich repeat receptor-like protein kinase At5g06940 OS=Arabidopsis thaliana GN=At5g06940 PE=3 SV=1	YAR019c	64.3	1e-10	COG0515	Serine/threonine protein kinase	K00924	6e-35	144	ath:AT1G75820	[EC:2.7.1.-]	GO:0006464//protein modification process	GO:0004871//signal transducer activity;GO:0004672//protein kinase activity;GO:0016628//oxidoreductase activity, acting on the CH-CH group of donors, NAD or NADP as acceptor;GO:0032559//adenyl ribonucleotide binding	GO:0031224//intrinsic to membrane;GO:0031410//cytoplasmic vesicle
CL10398.Contig1_All	496	53	6.2331	24	2.5345	gi|125564307|gb|EAZ09687.1|	38.1	4e-07	hypothetical protein OsI_31969 [Oryza sativa Indica Group]	gi|332656411|gb|CP002687.1|	60	2e-06	Arabidopsis thaliana chromosome 4, complete sequence	--	--	--	--	--	--	--	--	--	--	--	--	--	--	-	-	-
CL10399.Contig1_All	1709	19541	666.987	31668	970.602	gi|74229863|gb|ABA00460.1|	755	0	serine-glyoxylate aminotransferase [Spirodela polyrhiza]	gi|190151605|gb|EU570914.1|	525	1e-146	Vigna radiata alanine:glyoxylate aminotransferase mRNA, complete cds	sp|Q56YA5|SGAT_ARATH	730	0	Serine--glyoxylate aminotransferase OS=Arabidopsis thaliana GN=AGT1 PE=1 SV=2	mlr1322	414	2e-115	COG0075	Serine-pyruvate aminotransferase/archaeal aspartate aminotransferase	K00830	0	755	rcu:RCOM_0063050	alanine-glyoxylate transaminase / serine-glyoxylate transaminase / serine-pyruvate transaminase [EC:2.6.1.44 2.6.1.45 2.6.1.51]	-	GO:0048037//cofactor binding;GO:0008483//transaminase activity	-
CL104.Contig1_All	1348	0	0	0	0	gi|30683305|ref|NP_850089.1|	383	1e-105	Sodium bile acid symporter-like protein [Arabidopsis thaliana] >gi|109134135|gb|ABG25066.1| At2g26900 [Arabidopsis thaliana] >gi|330252811|gb|AEC07905.1| Sodium bile acid symporter-like protein [Arabidopsis thaliana]	gi|224142106|ref|XM_002324364.1|	339	4e-90	Populus trichocarpa bile acid:Na+ symporter family protein, mRNA	--	--	--	--	BH0858	154	3e-37	COG0385	Predicted Na+-dependent transporter	K03453	3e-106	383	ath:AT2G26900	bile acid:Na+ symporter, BASS family	-	-	-
CL104.Contig2_All	1208	0	0	0	0	gi|30683305|ref|NP_850089.1|	431	1e-119	Sodium bile acid symporter-like protein [Arabidopsis thaliana] >gi|109134135|gb|ABG25066.1| At2g26900 [Arabidopsis thaliana] >gi|330252811|gb|AEC07905.1| Sodium bile acid symporter-like protein [Arabidopsis thaliana]	gi|224142106|ref|XM_002324364.1|	391	1e-105	Populus trichocarpa bile acid:Na+ symporter family protein, mRNA	--	--	--	--	MA2003	161	2e-39	COG0385	Predicted Na+-dependent transporter	K03453	9e-121	431	ath:AT2G26900	bile acid:Na+ symporter, BASS family	-	-	-
CL104.Contig3_All	2096	29	0.8071	10	0.2499	gi|30683305|ref|NP_850089.1|	606	1e-172	Sodium bile acid symporter-like protein [Arabidopsis thaliana] >gi|109134135|gb|ABG25066.1| At2g26900 [Arabidopsis thaliana] >gi|330252811|gb|AEC07905.1| Sodium bile acid symporter-like protein [Arabidopsis thaliana]	gi|224142106|ref|XM_002324364.1|	490	1e-135	Populus trichocarpa bile acid:Na+ symporter family protein, mRNA	--	--	--	--	BS_yocS	209	2e-53	COG0385	Predicted Na+-dependent transporter	K03453	0	632	vvi:100254194	bile acid:Na+ symporter, BASS family	-	-	-
CL104.Contig4_All	1963	18	0.5349	20	0.5337	gi|30683305|ref|NP_850089.1|	654	0	Sodium bile acid symporter-like protein [Arabidopsis thaliana] >gi|109134135|gb|ABG25066.1| At2g26900 [Arabidopsis thaliana] >gi|330252811|gb|AEC07905.1| Sodium bile acid symporter-like protein [Arabidopsis thaliana]	gi|224142106|ref|XM_002324364.1|	541	1e-151	Populus trichocarpa bile acid:Na+ symporter family protein, mRNA	--	--	--	--	BS_yocS	220	8e-57	COG0385	Predicted Na+-dependent transporter	K03453	0	682	vvi:100254194	bile acid:Na+ symporter, BASS family	-	-	-
CL1040.Contig1_All	2138	3272	89.2726	3020	73.9881	gi|156530446|gb|ABU75304.1|	690	0	chloroplast PPF-1 [Citrus trifoliata]	gi|156530445|gb|EU096226.1|	547	1e-152	Poncirus trifoliata chloroplast PPF-1 mRNA, complete cds; nuclear gene for chloroplast product	sp|Q9FY06|PPF1_PEA	645	0	Inner membrane protein PPF-1, chloroplastic OS=Pisum sativum GN=PPF-1 PE=2 SV=2	TP0949	132	2e-30	COG0706	Preprotein translocase subunit YidC	K03217	0	714	vvi:100260431	preprotein translocase subunit YidC	-	-	-
CL10400.Contig1_All	312	22	4.1132	20	3.3577	gi|226493697|ref|NP_001147320.1|	108	3e-23	selenium-binding protein-like [Zea mays] >gi|195609890|gb|ACG26775.1| selenium-binding protein-like [Zea mays]	gi|123666874|emb|AM449120.1|	71.9	3e-10	Vitis vinifera, whole genome shotgun sequence, contig VV78X041154.19, clone ENTAV 115	sp|Q9FX24|PPR71_ARATH	105	6e-24	Pentatricopeptide repeat-containing protein At1g34160 OS=Arabidopsis thaliana GN=PCMP-H68 PE=2 SV=2	--	--	--	--	--	K15078	1e-22	102	vvi:100250139	structure-specific endonuclease subunit SLX1 [EC:3.6.1.-]	-	-	GO:0043231//intracellular membrane-bounded organelle
CL10402.Contig1_All	2070	1424	40.1284	1797	45.4716	gi|297848282|ref|XP_002892022.1|	692	0	pentatricopeptide repeat-containing protein [Arabidopsis lyrata subsp. lyrata] >gi|297337864|gb|EFH68281.1| pentatricopeptide repeat-containing protein [Arabidopsis lyrata subsp. lyrata]	gi|147803608|emb|AM484326.2|	97.6	4e-17	Vitis vinifera contig VV78X182291.11, whole genome shotgun sequence	sp|Q8LPS6|PPR3_ARATH	684	0	Pentatricopeptide repeat-containing protein At1g02150 OS=Arabidopsis thaliana GN=At1g02150 PE=2 SV=2	--	--	--	--	--	--	--	--	--	--	-	-	-
CL10403.Contig1_All	900	73	4.7314	45	2.619	gi|164521127|gb|ABY60423.1|	209	3e-53	dormancy associated MADS-box 2 [Euphorbia esula]	gi|46326421|gb|AY486565.1|	139	5e-30	Hevea brasiliensis clone mHbCIRa268 microsatellite sequence	sp|Q9FUY6|JOIN_SOLLC	191	6e-49	MADS-box protein JOINTLESS OS=Solanum lycopersicum GN=J PE=1 SV=1	YBR182c	63.5	5e-10	COG5068	Regulator of arginine metabolism and related MADS box-containing transcription factors	K09264	3e-31	133	rcu:RCOM_0818130	MADS-box transcription factor, plant	-	GO:0005488//binding	-
CL10404.Contig1_All	358	13	2.1182	9	1.3168	gi|297792475|ref|XP_002864122.1|	38.5	1e-07	hydroxyproline-rich glycoprotein family protein [Arabidopsis lyrata subsp. lyrata] >gi|297309957|gb|EFH40381.1| hydroxyproline-rich glycoprotein family protein [Arabidopsis lyrata subsp. lyrata]	--	--	--	--	--	--	--	--	--	--	--	--	--	--	--	--	--	--	-	-	-
CL10405.Contig1_All	257	30	6.8093	19	3.8724	gi|75265643|gb|ABA18631.1|	127	3e-29	1,6-rhamnosyltransferase [Citrus sinensis]	gi|77994604|gb|DQ119035.1|	67.9	4e-09	Citrus sinensis 1,6 rhamnosyltransferase mRNA, complete cds	sp|Q43716|UFOG_PETHY	126	2e-30	Anthocyanidin 3-O-glucosyltransferase OS=Petunia hybrida GN=RT PE=2 SV=1	--	--	--	--	--	K13691	1e-07	52	ath:AT2G43820	pathogen-inducible salicylic acid glucosyltransferase [EC:2.4.1.-]	-	GO:0035251//UDP-glucosyltransferase activity	-
CL10406.Contig1_All	1798	166	5.3856	249	7.2539	gi|82795793|gb|ABB91774.1|	712	0	methionine aminopeptidase 1 [Ananas comosus]	gi|47104660|gb|BT013245.1|	507	1e-140	Lycopersicon esculentum clone 134534F, mRNA sequence	sp|Q9SLN5|AMP1A_ARATH	710	0	Methionine aminopeptidase 1A OS=Arabidopsis thaliana GN=MAP1A PE=2 SV=1	YLR244c	383	6e-106	COG0024	Methionine aminopeptidase	K01265	0	753	rcu:RCOM_1611160	methionyl aminopeptidase [EC:3.4.11.18]	GO:0018193//peptidyl-amino acid modification;GO:0051604//protein maturation	GO:0046914//transition metal ion binding;GO:0008238//exopeptidase activity;GO:0008237//metallopeptidase activity	GO:0044424//intracellular part
CL10407.Contig1_All	220	157	41.6284	323	76.9029	--	--	--	--	gi|157426996|gb|AC210653.1|	58	3e-06	Populus trichocarpa clone POP054-B08, complete sequence	--	--	--	--	--	--	--	--	--	--	--	--	--	--	-	-	-
CL10408.Contig1_All	480	70	8.5069	44	4.8015	--	--	--	--	--	--	--	--	--	--	--	--	--	--	--	--	--	--	--	--	--	--	-	-	-
CL10409.Contig1_All	403	7305	1057.37	23594	3066.61	gi|342298464|emb|CBY46746.1|	260	4e-69	polyubiquitin 10 protein [Lepidium campestre]	gi|260600299|gb|GQ890686.1|	420	1e-115	Guzmania wittmackii x Guzmania lingulata cultivar Ostara ubiquitin mRNA, complete cds	sp|P0CH32|UBQ4_ARATH	260	2e-70	Polyubiquitin 4 OS=Arabidopsis thaliana GN=UBQ4 PE=1 SV=1	YLL039c	255	1e-68	COG5272	Ubiquitin	K08770	3e-70	260	ota:Ot12g01240	ubiquitin C	-	-	GO:0044424//intracellular part
CL1041.Contig1_All	1335	193	8.4331	194	7.6117	gi|22331775|ref|NP_190962.2|	479	1e-134	Mitochondrial substrate carrier family protein [Arabidopsis thaliana] >gi|332645641|gb|AEE79162.1| Mitochondrial substrate carrier family protein [Arabidopsis thaliana]	gi|292786891|dbj|AK338679.1|	266	5e-68	Lotus japonicus cDNA, clone: LjFL2-037-AG08, HTC	sp|O65023|EAAC_ARATH	166	3e-41	Probable envelope ADP,ATP carrier protein, chloroplastic OS=Arabidopsis thaliana GN=EAAC PE=2 SV=2	--	--	--	--	--	K14684	5e-52	202	vvi:100260448	solute carrier family 25 (mitochondrial phosphate transporter), member 23/24/25/41	-	-	-
CL10410.Contig1_All	212	25	6.8789	26	6.4239	gi|224105407|ref|XP_002313800.1|	62.8	1e-09	chromatin remodeling complex subunit [Populus trichocarpa] >gi|222850208|gb|EEE87755.1| chromatin remodeling complex subunit [Populus trichocarpa]	--	--	--	--	sp|Q8VY05|SWI3D_ARATH	55.8	5e-09	SWI/SNF complex subunit SWI3D OS=Arabidopsis thaliana GN=SWI3D PE=1 SV=3	--	--	--	--	--	K11649	1e-13	72	rcu:RCOM_1674900	SWI/SNF related-matrix-associated actin-dependent regulator of chromatin subfamily C	-	-	GO:0043231//intracellular membrane-bounded organelle
CL10411.Contig1_All	1740	336	11.2643	396	11.9209	gi|225432012|ref|XP_002279647.1|	875	0	PREDICTED: similar to galactokinase [Vitis vinifera]	gi|225432011|ref|XM_002279611.1|	628	1e-177	PREDICTED: Vitis vinifera similar to galactokinase (LOC100244839), mRNA	sp|Q9SEE5|GALK1_ARATH	792	0	Galactokinase OS=Arabidopsis thaliana GN=GAL1 PE=1 SV=2	YBR020w	237	5e-62	COG0153	Galactokinase	K00849	0	875	vvi:100244839	galactokinase [EC:2.7.1.6]	GO:0016310//phosphorylation;GO:0019318//hexose metabolic process	GO:0016773//phosphotransferase activity, alcohol group as acceptor;GO:0032559//adenyl ribonucleotide binding	GO:0044424//intracellular part
CL10412.Contig1_All	343	17	2.8911	35	5.3449	gi|297833720|ref|XP_002884742.1|	87	7e-17	amine oxidase family protein [Arabidopsis lyrata subsp. lyrata] >gi|297330582|gb|EFH61001.1| amine oxidase family protein [Arabidopsis lyrata subsp. lyrata]	gi|189163189|dbj|AP010423.1|	71.9	3e-10	Lotus japonicus genomic DNA, chromosome 4, clone: LjT16M14, TM1779, complete sequence	sp|Q9FFW5|PERK8_ARATH	47	2e-06	Proline-rich receptor-like protein kinase PERK8 OS=Arabidopsis thaliana GN=PERK8 PE=1 SV=1	--	--	--	--	--	--	--	--	--	--	-	-	GO:0009526//plastid envelope
CL10413.Contig1_All	689	72	6.0957	32	2.4327	gi|42567659|ref|NP_196143.2|	201	5e-51	uncharacterized protein [Arabidopsis thaliana] >gi|332003462|gb|AED90845.1| uncharacterized protein [Arabidopsis thaliana]	gi|147839971|emb|AM468072.2|	71.9	7e-10	Vitis vinifera contig VV78X275177.8, whole genome shotgun sequence	--	--	--	--	--	--	--	--	--	--	--	--	--	--	-	-	-
CL10414.Contig1_All	378	19	2.9321	21	2.91	gi|15231863|ref|NP_190938.1|	191	2e-48	pentatricopeptide repeat-containing protein [Arabidopsis thaliana] >gi|75174107|sp|Q9LFF1.1|PP281_ARATH RecName: Full=Pentatricopeptide repeat-containing protein At3g53700, chloroplastic; AltName: Full=Protein MATERNAL EFFECT EMBRYO ARREST 40; Flags: Precursor >gi|15982931|gb|AAL09812.1| AT3g53700/F4P12_400 [Arabidopsis thaliana] >gi|332645608|gb|AEE79129.1| pentatricopeptide repeat-containing pr…	gi|337730160|gb|JN127766.1|	149	2e-33	Theobroma cacao clone TCC_BB055I06, complete sequence	sp|Q9LFF1|PP281_ARATH	191	7e-50	Pentatricopeptide repeat-containing protein At3g53700, chloroplastic OS=Arabidopsis thaliana GN=MEE40 PE=2 SV=1	--	--	--	--	--	K03457	3e-08	54.3	ath:AT5G03560	nucleobase:cation symporter-1, NCS1 family	-	-	GO:0009536//plastid
CL10415.Contig1_All	256	11	2.5065	13	2.6599	gi|11558194|emb|CAC17703.1|	137	5e-32	cyclin dependent kinase (cdc2b) [Chenopodium rubrum]	gi|239056182|emb|CU914151.1|	167	6e-39	Vitis vinifera cv. Cabernet-Sauvignon sequence from clone VVCS1H040N03 in linkage group 8, complete sequence	sp|Q38774|CDC2C_ANTMA	136	2e-33	Cell division control protein 2 homolog C OS=Antirrhinum majus GN=CDC2C PE=2 SV=1	--	--	--	--	--	K07760	3e-29	124	ath:AT3G54180	cyclin-dependent kinase [EC:2.7.11.22]	GO:0006464//protein modification process;GO:0000087//M phase of mitotic cell cycle	GO:0005515//protein binding;GO:0004674//protein serine/threonine kinase activity;GO:0032559//adenyl ribonucleotide binding	GO:0043234//protein complex
CL10416.Contig1_All	1135	21	1.0793	72	3.3228	gi|224122320|ref|XP_002330594.1|	274	2e-72	cc-nbs-lrr resistance protein [Populus trichocarpa] >gi|222872152|gb|EEF09283.1| cc-nbs-lrr resistance protein [Populus trichocarpa]	gi|225349236|gb|FJ185488.1|	60	4e-06	Corylus avellana isolate cav.w.F1R11.10 NBS-containing resistance-like protein gene, partial cds	sp|Q9M667|RPP13_ARATH	159	3e-39	Disease resistance protein RPP13 OS=Arabidopsis thaliana GN=RPP13 PE=2 SV=2	--	--	--	--	--	K13457	5e-55	212	pop:POPTR_755797	disease resistance protein RPM1	-	GO:0005488//binding;GO:0003824//catalytic activity	-
CL10417.Contig1_All	413	29	4.096	19	2.4097	gi|30686882|ref|NP_850270.1|	153	6e-37	acyl-CoA N-acyltransferase with RING/FYVE/PHD-type zinc finger domain-containing protein [Arabidopsis thaliana] >gi|31711790|gb|AAP68251.1| At2g36720 [Arabidopsis thaliana] >gi|330254196|gb|AEC09290.1| acyl-CoA N-acyltransferase with RING/FYVE/PHD-type zinc finger domain-containing protein [Arabidopsis thaliana]	gi|224118453|ref|XM_002331450.1|	65.9	3e-08	Populus trichocarpa predicted protein, mRNA	--	--	--	--	--	--	--	--	--	--	--	--	--	--	-	-	-
CL10418.Contig1_All	1750	0	0	0	0	gi|18409134|ref|NP_564945.1|	759	0	Transmembrane Fragile-X-F-associated protein [Arabidopsis thaliana] >gi|332196722|gb|AEE34843.1| Transmembrane Fragile-X-F-associated protein [Arabidopsis thaliana]	gi|145337299|ref|NM_105556.4|	210	3e-51	Arabidopsis thaliana Transmembrane Fragile-X-F-associated protein (AT1G68820) mRNA, complete cds	--	--	--	--	--	--	--	--	--	K11498	1e-09	62.8	ath:AT2G21380	centromeric protein E	-	-	-
CL10419.Contig1_All	209	13	3.6284	8	2.005	--	--	--	--	--	--	--	--	--	--	--	--	--	--	--	--	--	--	--	--	--	--	-	-	-
CL1042.Contig1_All	1362	165	7.0667	226	8.6915	gi|115450927|ref|NP_001049064.1|	434	1e-120	Os03g0164700 [Oryza sativa Japonica Group] >gi|113547535|dbj|BAF10978.1| Os03g0164700 [Oryza sativa Japonica Group]	gi|292747418|dbj|AK337235.1|	268	1e-68	Lotus japonicus cDNA, clone: LjFL1-051-AH05, HTC	sp|Q6XZ79|SCRK1_MAIZE	67.8	1e-11	Fructokinase-1 OS=Zea mays GN=FRK1 PE=1 SV=1	BMEII0089	79.3	1e-14	COG0524	Sugar kinases, ribokinase family	K00847	8e-12	69.3	zma:100502178	fructokinase [EC:2.7.1.4]	-	-	-
CL10420.Contig1_All	2041	618	17.6627	734	18.8372	gi|15242536|ref|NP_198817.1|	505	1e-142	AAA-ATPase 1 [Arabidopsis thaliana] >gi|332007118|gb|AED94501.1| AAA-ATPase 1 [Arabidopsis thaliana]	gi|147855392|emb|AM480194.2|	157	5e-35	Vitis vinifera contig VV78X010452.7, whole genome shotgun sequence	sp|O04019|PS6AB_ARATH	65.9	8e-11	26S protease regulatory subunit 6A homolog B OS=Arabidopsis thaliana GN=RPT5B PE=1 SV=3	SPAC644.07	110	9e-24	COG0465	ATP-dependent Zn proteases	K08900	3e-151	533	pop:POPTR_248199	mitochondrial chaperone BCS1	-	-	-
CL10421.Contig1_All	1678	360	12.5148	293	9.1462	gi|297829870|ref|XP_002882817.1|	621	1e-177	WD-40 repeat family protein [Arabidopsis lyrata subsp. lyrata] >gi|297328657|gb|EFH59076.1| WD-40 repeat family protein [Arabidopsis lyrata subsp. lyrata]	gi|210143506|dbj|AK286288.1|	285	6e-74	Glycine max cDNA, clone: GMFL01-25-I21	sp|Q8H0T9|KTNB1_ARATH	60.1	4e-09	Katanin p80 WD40 repeat-containing subunit B1 homolog 1 OS=Arabidopsis thaliana GN=At5g23430 PE=2 SV=3	all0283_3	74.3	6e-13	COG2319	FOG: WD40 repeat	K14963	1e-08	58.9	rcu:RCOM_0188680	COMPASS component SWD3	-	-	-
CL10422.Contig1_All	238	56	13.7254	21	4.6217	--	--	--	--	--	--	--	--	--	--	--	--	--	--	--	--	--	--	--	--	--	--	-	-	-
CL10423.Contig1_All	333	27	4.7297	12	1.8876	--	--	--	--	--	--	--	--	--	--	--	--	--	--	--	--	--	--	--	--	--	--	-	-	-
CL10424.Contig1_All	1706	54	1.8464	72	2.2106	gi|224099887|ref|XP_002311660.1|	476	1e-133	magnesium transporter [Populus trichocarpa] >gi|222851480|gb|EEE89027.1| magnesium transporter [Populus trichocarpa]	gi|224099886|ref|XM_002311624.1|	159	1e-35	Populus trichocarpa magnesium transporter, mRNA	sp|Q9FLG2|MRS22_ARATH	451	6e-127	Magnesium transporter MRS2-2 OS=Arabidopsis thaliana GN=MRS2-2 PE=2 SV=1	--	--	--	--	--	--	--	--	--	--	-	-	-
CL10425.Contig1_All	249	37	8.6679	31	6.5212	--	--	--	--	--	--	--	--	--	--	--	--	--	--	--	--	--	--	--	--	--	--	-	-	-
CL10426.Contig1_All	1779	2115	69.3501	1917	56.4428	gi|33340593|gb|AAQ14867.1|AF329506_1	752	0	mitogen-activated protein kinase 2 [Glycine max]	gi|267881835|gb|GU139791.1|	957	0	Malus x domestica mitogen-activated protein kinase (MPK1) mRNA, complete cds	sp|Q06060|MAPK_PEA	735	0	Mitogen-activated protein kinase homolog D5 OS=Pisum sativum PE=2 SV=1	YBL016w	338	2e-92	COG0515	Serine/threonine protein kinase	K14512	0	728	rcu:RCOM_0723010	mitogen-activated protein kinase 6 [EC:2.7.11.24]	GO:0051704//multi-organism process;GO:0006464//protein modification process;GO:0000087//M phase of mitotic cell cycle	GO:0004702//receptor signaling protein serine/threonine kinase activity;GO:0032559//adenyl ribonucleotide binding	-
CL10427.Contig1_All	260	111	24.9036	163	32.838	--	--	--	--	--	--	--	--	--	--	--	--	--	--	--	--	--	--	--	--	--	--	-	-	-
CL10429.Contig1_All	576	54	5.4687	20	1.8187	gi|307136462|gb|ADN34267.1|	286	9e-77	methylmalonate-semialdehyde dehydrogenase [Cucumis melo subsp. melo]	gi|147854444|emb|AM444150.2|	87.7	1e-14	Vitis vinifera contig VV78X140451.15, whole genome shotgun sequence	sp|Q0WM29|MMSA_ARATH	280	3e-76	Methylmalonate-semialdehyde dehydrogenase [acylating], mitochondrial OS=Arabidopsis thaliana GN=ALDH6B2 PE=2 SV=2	AGc351	166	2e-41	COG1012	NAD-dependent aldehyde dehydrogenases	K00140	6e-87	317	rcu:RCOM_0818840	methylmalonate-semialdehyde dehydrogenase [EC:1.2.1.27]	GO:0009081//branched chain family amino acid metabolic process;GO:0006950//response to stress;GO:0010467//gene expression	GO:0016620//oxidoreductase activity, acting on the aldehyde or oxo group of donors, NAD or NADP as acceptor;GO:0046914//transition metal ion binding;GO:0003676//nucleic acid binding;GO:0008168//methyltransferase activity	GO:0043231//intracellular membrane-bounded organelle
CL1043.Contig1_All	1043	198	11.0737	324	16.2713	gi|87162939|gb|ABD28734.1|	326	4e-88	UDP-N-acetylglucosamine transferase subunit ALG14, related [Medicago truncatula]	gi|123673903|emb|AM434342.1|	123	3e-25	Vitis vinifera contig VV78X222009.4, whole genome shotgun sequence	--	--	--	--	all2287	49.7	8e-06	COG0707	UDP-N-acetylglucosamine:LPS N-acetylglucosamine transferase	K07441	2e-88	323	ath:AT4G18230	beta-1,4-N-acetylglucosaminyltransferase [EC:2.4.1.141]	-	GO:0003824//catalytic activity	GO:0031410//cytoplasmic vesicle
CL10431.Contig1_All	218	10	2.6758	9	2.1625	--	--	--	--	--	--	--	--	--	--	--	--	--	--	--	--	--	--	--	--	--	--	-	-	-
CL10432.Contig1_All	295	18	3.5593	20	3.5512	gi|163889376|gb|ABY48146.1|	101	3e-21	lectin [Medicago truncatula]	--	--	--	--	sp|P22970|LEC1_CYTSE	81.3	1e-16	Anti-H(O) lectin 1 OS=Cytisus sessilifolius PE=1 SV=2	--	--	--	--	--	--	--	--	--	--	-	-	-
CL10433.Contig1_All	213	4	1.0955	3	0.7377	--	--	--	--	--	--	--	--	--	--	--	--	--	--	--	--	--	--	--	--	--	--	-	-	-
CL10434.Contig1_All	223	8	2.0927	11	2.5838	--	--	--	--	--	--	--	--	--	--	--	--	--	--	--	--	--	--	--	--	--	--	-	-	-
CL10435.Contig1_All	695	21	1.7626	84	6.3308	gi|139867055|dbj|BAF52942.1|	249	3e-65	isoamylase-type starch-debranching enzyme 2 [Phaseolus vulgaris]	gi|224172551|ref|XM_002339626.1|	73.8	2e-10	Populus trichocarpa predicted protein, mRNA	sp|Q8L735|ISOA2_ARATH	233	7e-62	Isoamylase 2, chloroplastic OS=Arabidopsis thaliana GN=ISA2 PE=1 SV=2	slr0237	75.9	6e-14	COG1523	Type II secretory pathway, pullulanase PulA and related glycosidases	K02438	8e-24	107	cre:CHLREDRAFT_496	glycogen operon protein GlgX [EC:3.2.1.-]	GO:0009250//glucan biosynthetic process	GO:0016798//hydrolase activity, acting on glycosyl bonds;GO:0004133//glycogen debranching enzyme activity	GO:0009536//plastid
CL10436.Contig1_All	309	15	2.8317	72	12.205	gi|22328730|ref|NP_567509.2|	68.2	3e-11	O-fucosyltransferase family protein [Arabidopsis thaliana] >gi|20856498|gb|AAM26669.1| AT4g16650/dl4350w [Arabidopsis thaliana] >gi|23308445|gb|AAN18192.1| At4g16650/dl4350w [Arabidopsis thaliana] >gi|51969788|dbj|BAD43586.1| growth regulator like protein [Arabidopsis thaliana] >gi|332658380|gb|AEE83780.1| O-fucosyltransferase family protein [Arabidopsis thaliana]	--	--	--	--	--	--	--	--	--	--	--	--	--	--	--	--	--	--	-	-	GO:0043231//intracellular membrane-bounded organelle
CL10437.Contig1_All	355	18	2.9577	30	4.4265	--	--	--	--	--	--	--	--	--	--	--	--	--	--	--	--	--	--	--	--	--	--	-	-	-
CL10438.Contig1_All	231	12	3.0303	9	2.0408	gi|30691739|ref|NP_198216.2|	55.8	2e-07	transcriptional coactivator-like protein [Arabidopsis thaliana] >gi|21539890|gb|AAM52881.1| GRF1-interacting factor 1 [Arabidopsis thaliana] >gi|332006437|gb|AED93820.1| transcriptional coactivator-like protein [Arabidopsis thaliana]	--	--	--	--	--	--	--	--	--	--	--	--	--	--	--	--	--	--	-	-	-
CL10439.Contig1_All	294	19	3.7698	23	4.0977	gi|15810198|gb|AAL07000.1|	82.8	1e-15	AT3g55020/T15C9_20 [Arabidopsis thaliana] >gi|21360505|gb|AAM47368.1| AT3g55020/T15C9_20 [Arabidopsis thaliana]	gi|156627646|gb|AC209229.1|	63.9	7e-08	Populus trichocarpa clone POP088-C10, complete sequence	--	--	--	--	--	--	--	--	--	--	--	--	--	--	-	-	-
CL1044.Contig1_All	6221	1080	10.1269	1051	8.8492	gi|186495325|ref|NP_177566.3|	2273	0	phosphoribosylformylglycinamidine synthase [Arabidopsis thaliana] >gi|332197450|gb|AEE35571.1| phosphoribosylformylglycinamidine synthase [Arabidopsis thaliana]	gi|123654474|emb|AM429499.1|	1386	0	Vitis vinifera contig VV78X010399.7, whole genome shotgun sequence	sp|Q9M8D3|PUR4_ARATH	2264	0	Probable phosphoribosylformylglycinamidine synthase, chloroplastic/mitochondrial OS=Arabidopsis thaliana GN=At1g74260 PE=1 SV=2	PM1085_1	592	3e-168	COG0046	Phosphoribosylformylglycinamidine (FGAM) synthase, synthetase domain	K01952	0	2400	rcu:RCOM_1480330	phosphoribosylformylglycinamidine synthase [EC:6.3.5.3]	-	-	-
CL10440.Contig1_All	2078	254	7.1302	531	13.3848	gi|217795376|gb|ACK56136.1|	685	0	transaldolase [Dimocarpus longan]	gi|217795375|gb|FJ472991.1|	618	1e-174	Dimocarpus longan isolate FR3601 transaldolase mRNA, complete cds	sp|P86071|TALDO_CAPAA	50.1	5e-06	Transaldolase (Fragments) OS=Capsicum annuum var. annuum PE=1 SV=1	Rv1448c	300	5e-81	COG0176	Transaldolase	K00616	0	687	pop:POPTR_640120	transaldolase [EC:2.2.1.2]	GO:0010038//response to metal ion;GO:0006007//glucose catabolic process	GO:0016744	GO:0009532//plastid stroma
CL10441.Contig1_All	277	11	2.3165	46	8.6984	gi|227204431|dbj|BAH57067.1|	73.2	1e-12	AT2G20820 [Arabidopsis thaliana]	gi|225317261|dbj|AK322817.1|	81.8	3e-13	Solanum lycopersicum cDNA, clone: LEFL1043CG02, HTC in leaf	--	--	--	--	--	--	--	--	--	--	--	--	--	--	-	-	-
CL10442.Contig1_All	287	17	3.4553	10	1.8251	gi|335355678|gb|AEH43877.1|	91.7	3e-18	EFR [Enarthrocarpus arcuatus]	--	--	--	--	sp|C0LGT6|EFR_ARATH	86.7	3e-18	LRR receptor-like serine/threonine-protein kinase EFR OS=Arabidopsis thaliana GN=EFR PE=1 SV=1	alr0124_1	50.8	6e-07	COG4886	Leucine-rich repeat (LRR) protein	K13428	5e-18	86.7	ath:AT5G20480	LRR receptor-like serine/threonine-protein kinase EFR [EC:2.7.11.1]	-	-	-
CL10443.Contig1_All	210	72	19.9998	153	38.1623	--	--	--	--	--	--	--	--	--	--	--	--	--	--	--	--	--	--	--	--	--	--	-	-	-
CL10444.Contig1_All	300	43	8.361	41	7.1586	--	--	--	--	--	--	--	--	--	--	--	--	--	--	--	--	--	--	--	--	--	--	-	-	-
CL10447.Contig1_All	216	67	18.094	28	6.79	--	--	--	--	--	--	--	--	--	--	--	--	--	--	--	--	--	--	--	--	--	--	-	-	-
CL10448.Contig1_All	1741	659	22.08	911	27.4083	gi|15225409|ref|NP_179663.1|	385	1e-105	pentatricopeptide repeat-containing protein [Arabidopsis thaliana] >gi|75206559|sp|Q9SKU6.1|PP166_ARATH RecName: Full=Pentatricopeptide repeat-containing protein At2g20710, mitochondrial; Flags: Precursor >gi|51315392|gb|AAT99801.1| At2g20710 [Arabidopsis thaliana] >gi|330251965|gb|AEC07059.1| pentatricopeptide repeat-containing protein [Arabidopsis thaliana]	--	--	--	--	sp|Q9SKU6|PP166_ARATH	385	4e-107	Pentatricopeptide repeat-containing protein At2g20710, mitochondrial OS=Arabidopsis thaliana GN=At2g20710 PE=2 SV=1	--	--	--	--	--	--	--	--	--	--	-	-	-
CL10449.Contig1_All	244	14	3.347	11	2.3614	--	--	--	--	--	--	--	--	--	--	--	--	--	--	--	--	--	--	--	--	--	--	-	-	-
CL1045.Contig1_All	1414	267	11.0147	276	10.224	gi|15222751|ref|NP_175957.1|	610	1e-173	serine/threonine-protein kinase BRI1-like 1 [Arabidopsis thaliana] >gi|186491196|ref|NP_001117501.1| serine/threonine-protein kinase BRI1-like 1 [Arabidopsis thaliana] >gi|57012628|sp|Q9ZWC8.1|BRL1_ARATH RecName: Full=Serine/threonine-protein kinase BRI1-like 1; AltName: Full=BRASSINOSTEROID INSENSITIVE 1-like protein 1; Flags: Precursor >gi|8778502|gb|AAF79510.1|AC002328_18 F20N2.4 [Arabidopsis …	gi|123712542|emb|AM469534.1|	337	2e-89	Vitis vinifera contig VV78X089168.35, whole genome shotgun sequence	sp|Q9ZWC8|BRL1_ARATH	610	7e-175	Serine/threonine-protein kinase BRI1-like 1 OS=Arabidopsis thaliana GN=BRL1 PE=1 SV=1	YAR019c	94	6e-19	COG0515	Serine/threonine protein kinase	K13415	2e-144	509	vvi:100252647	protein brassinosteroid insensitive 1 [EC:2.7.10.1 2.7.11.1]	-	-	-
CL10450.Contig1_All	451	47	6.079	72	8.3622	--	--	--	--	--	--	--	--	--	--	--	--	--	--	--	--	--	--	--	--	--	--	-	-	-
CL10451.Contig1_All	4008	174	2.5324	104	1.3592	gi|224064438|ref|XP_002301476.1|	1717	0	multidrug resistance protein ABC transporter family [Populus trichocarpa] >gi|222843202|gb|EEE80749.1| multidrug resistance protein ABC transporter family [Populus trichocarpa]	gi|224064437|ref|XM_002301440.1|	305	2e-79	Populus trichocarpa multidrug resistance protein ABC transporter family, mRNA	sp|Q7DM58|AB4C_ARATH	1551	0	ABC transporter C family member 4 OS=Arabidopsis thaliana GN=ABCC4 PE=1 SV=2	SPBC359.05	495	2e-139	COG1132	ABC-type multidrug transport system, ATPase and permease components	K05666	1e-117	422	olu:OSTLU_35503	ATP-binding cassette, subfamily C (CFTR/MRP), member 2	GO:0009987//cellular process;GO:0015893//drug transport;GO:0051707//response to other organism;GO:0006950//response to stress	GO:0017111//nucleoside-triphosphatase activity;GO:0051183//vitamin transporter activity;GO:0016491//oxidoreductase activity;GO:0000166//nucleotide binding;GO:0015405//P-P-bond-hydrolysis-driven transmembrane transporter activity	GO:0031090//organelle membrane;GO:0005773//vacuole
CL10452.Contig1_All	1724	559	18.9142	678	20.5994	gi|115435514|ref|NP_001042515.1|	269	8e-71	Os01g0234100 [Oryza sativa Japonica Group] >gi|122235052|sp|Q0JP99.1|Y1341_ORYSJ RecName: Full=B3 domain-containing protein Os01g0234100 >gi|113532046|dbj|BAF04429.1| Os01g0234100 [Oryza sativa Japonica Group]	gi|147776199|emb|AM452180.2|	75.8	1e-10	Vitis vinifera contig VV78X221870.3, whole genome shotgun sequence	sp|Q0JP99|Y1341_ORYSJ	269	3e-72	B3 domain-containing protein Os01g0234100 OS=Oryza sativa subsp. japonica GN=Os01g0234100 PE=2 SV=1	--	--	--	--	--	--	--	--	--	--	-	-	-
CL10453.Contig1_All	870	6692	448.693	22	1.3245	gi|15451136|gb|AAK96839.1|	99.4	6e-20	periaxin-like protein [Arabidopsis thaliana]	--	--	--	--	sp|Q9LJ64|PLRX1_ARATH	52	4e-07	Pollen-specific leucine-rich repeat extensin-like protein 1 OS=Arabidopsis thaliana GN=PEX1 PE=2 SV=1	XF0818	56.6	5e-08	COG2730	Endoglucanase	K01115	2e-06	50.8	vcn:VOLCADRAFT_99471	phospholipase D [EC:3.1.4.4]	-	-	-
CL10454.Contig1_All	358	16	2.6071	13	1.9021	--	--	--	--	--	--	--	--	--	--	--	--	--	--	--	--	--	--	--	--	--	--	-	-	-
CL10455.Contig1_All	527	31	3.4313	59	5.8641	gi|115472015|ref|NP_001059606.1|	82	4e-15	Os07g0471000 [Oryza sativa Japonica Group] >gi|12249031|dbj|BAB20385.1| OsIre1p [Oryza sativa] >gi|33146723|dbj|BAC79579.1| OsIre1p [Oryza sativa Japonica Group] >gi|113611142|dbj|BAF21520.1| Os07g0471000 [Oryza sativa Japonica Group]	--	--	--	--	sp|Q8GVC7|PKZ1_PHYIN	55.1	2e-08	Serine/threonine-protein kinase PKZ1 OS=Phytophthora infestans GN=PKZ1 PE=1 SV=1	SPAC167.01	49.7	3e-06	COG0515	Serine/threonine protein kinase	K08852	1e-16	83.6	sbi:SORBI_02g032960	serine/threonine-protein kinase/endoribonuclease IRE1 [EC:2.7.11.1 3.1.26.-]	GO:0044237//cellular metabolic process	GO:0004672//protein kinase activity	-
CL10456.Contig1_All	1881	39	1.2095	115	3.2024	gi|15224499|ref|NP_181374.1|	745	0	alanine:glyoxylate aminotransferase 3 [Arabidopsis thaliana] >gi|85683263|sp|Q94AL9.2|AGT22_ARATH RecName: Full=Alanine--glyoxylate aminotransferase 2 homolog 2, mitochondrial; AltName: Full=Beta-alanine-pyruvate aminotransferase 2; Flags: Precursor >gi|5731261|gb|AAD48838.1|AF166352_1 alanine:glyoxylate aminotransferase 2 homolog [Arabidopsis thaliana] >gi|330254438|gb|AEC09532.1| alanine:glyoxy…	gi|210145773|dbj|AK244464.1|	299	5e-78	Glycine max cDNA, clone: GMFL01-03-M23	sp|Q94AL9|AGT22_ARATH	745	0	Alanine--glyoxylate aminotransferase 2 homolog 2, mitochondrial OS=Arabidopsis thaliana GN=AGT3 PE=2 SV=2	SMc00677_3	333	6e-91	COG0160	4-aminobutyrate aminotransferase and related aminotransferases	K00827	0	816	rcu:RCOM_1230590	alanine-glyoxylate transaminase / (R)-3-amino-2-methylpropionate-pyruvate transaminase [EC:2.6.1.44 2.6.1.40]	-	GO:0048037//cofactor binding;GO:0008483//transaminase activity	GO:0043231//intracellular membrane-bounded organelle
CL10457.Contig1_All	224	9	2.3437	15	3.5076	gi|115466506|ref|NP_001056852.1|	129	1e-29	Os06g0155600 [Oryza sativa Japonica Group] >gi|55296694|dbj|BAD69412.1| ATPase-like [Oryza sativa Japonica Group] >gi|55297449|dbj|BAD69300.1| ATPase-like [Oryza sativa Japonica Group] >gi|113594892|dbj|BAF18766.1| Os06g0155600 [Oryza sativa Japonica Group]	gi|225461611|ref|XM_002282951.1|	89.7	9e-16	PREDICTED: Vitis vinifera hypothetical protein LOC100243620 (LOC100243620), mRNA	sp|P51281|YCF45_PORPU	86.3	4e-18	Uncharacterized protein ycf45 OS=Porphyra purpurea GN=ycf45 PE=3 SV=1	slr0692	95.9	2e-20	COG3854	Uncharacterized protein conserved in bacteria	--	--	--	--	--	-	-	-
CL10459.Contig1_All	274	15	3.1934	10	1.9117	gi|18086453|gb|AAL57680.1|	77	7e-14	At1g28320/F3H9_2 [Arabidopsis thaliana]	gi|224077081|ref|XM_002305088.1|	103	8e-20	Populus trichocarpa predicted protein, mRNA	sp|Q8VZD4|DEG15_ARATH	77	2e-15	Glyoxysomal processing protease, glyoxysomal OS=Arabidopsis thaliana GN=DEG15 PE=1 SV=2	--	--	--	--	--	--	--	--	--	--	-	-	-
CL1046.Contig1_All	962	90	5.4573	138	7.5139	gi|224127888|ref|XP_002329202.1|	398	1e-110	chromatin remodeling complex subunit [Populus trichocarpa] >gi|222870983|gb|EEF08114.1| chromatin remodeling complex subunit [Populus trichocarpa]	gi|224127887|ref|XM_002329166.1|	133	3e-28	Populus trichocarpa chromatin remodeling complex subunit (CHR938), mRNA	sp|Q9FNI6|SM3L2_ARATH	64.7	7e-11	Putative SWI/SNF-related matrix-associated actin-dependent regulator of chromatin subfamily A member 3-like 2 OS=Arabidopsis thaliana GN=At5g22750 PE=2 SV=1	SPAC144.05	50.1	6e-06	COG0553	Superfamily II DNA/RNA helicases, SNF2 family	--	--	--	--	--	-	GO:0046872//metal ion binding;GO:0003676//nucleic acid binding;GO:0016818//hydrolase activity, acting on acid anhydrides, in phosphorus-containing anhydrides	-
CL10460.Contig1_All	347	20	3.3621	12	1.8114	gi|55819802|gb|AAV66096.1|	168	2e-41	At5g59830 [Arabidopsis thaliana]	gi|147783306|emb|AM479401.2|	137	7e-30	Vitis vinifera contig VV78X073310.28, whole genome shotgun sequence	--	--	--	--	--	--	--	--	--	--	--	--	--	--	-	GO:0046914//transition metal ion binding	GO:0044464//cell part
CL10461.Contig1_All	587	44	4.3725	22	1.9631	gi|224119114|ref|XP_002331328.1|	260	9e-69	chalcone isomerase-like protein [Populus trichocarpa] >gi|222873911|gb|EEF11042.1| chalcone isomerase-like protein [Populus trichocarpa]	gi|224119113|ref|XM_002331292.1|	188	4e-45	Populus trichocarpa chalcone isomerase-like protein (CHIL3), mRNA	sp|Q4AE12|CFI2_FRAAN	66.6	9e-12	Chalcone--flavonone isomerase 2 OS=Fragaria ananassa GN=CHI2 PE=2 SV=1	--	--	--	--	--	K01859	5e-10	61.6	pop:POPTR_724846	chalcone isomerase [EC:5.5.1.6]	-	-	-
CL10462.Contig1_All	385	75	11.3635	21	2.8571	--	--	--	--	--	--	--	--	--	--	--	--	--	--	--	--	--	--	--	--	--	--	-	-	-
CL10464.Contig1_All	281	43	8.9264	6	1.1184	--	--	--	--	--	--	--	--	--	--	--	--	--	--	--	--	--	--	--	--	--	--	-	-	-
CL10465.Contig1_All	389	70	10.4969	76	10.2336	--	--	--	--	gi|17736835|dbj|AP004468.1|	65.9	2e-08	Lotus japonicus genomic DNA, chromosome 4, clone: LjT09A24, TM0003, complete sequence	sp|Q9SK28|FH18_ARATH	49.7	5e-07	Formin-like protein 18 OS=Arabidopsis thaliana GN=FH18 PE=2 SV=2	--	--	--	--	--	--	--	--	--	--	-	-	-
CL10466.Contig1_All	2613	1986	44.3356	2247	45.0429	gi|117557160|gb|ABK35757.1|	1063	0	sulfate transporter [Populus tremula x Populus alba]	gi|224100912|ref|XM_002312029.1|	777	0	Populus trichocarpa sulfate/bicarbonate/oxalate exchanger and transporter sat-1, mRNA	sp|Q8GYH8|SUT42_ARATH	951	0	Probable sulfate transporter 4.2 OS=Arabidopsis thaliana GN=SULTR4;2 PE=2 SV=2	aq_1268	318	4e-86	COG0659	Sulfate permease and related transporters (MFS superfamily)	--	--	--	--	--	-	-	-
CL10467.Contig1_All	637	34	3.1135	135	11.1009	gi|39577520|gb|AAR28377.1|	187	7e-47	EIX receptor 1 [Solanum lycopersicum]	--	--	--	--	sp|C0LGS2|Y4361_ARATH	99	2e-21	Probable LRR receptor-like serine/threonine-protein kinase At4g36180 OS=Arabidopsis thaliana GN=At4g36180 PE=1 SV=1	--	--	--	--	--	K13415	8e-17	84.3	rcu:RCOM_0478150	protein brassinosteroid insensitive 1 [EC:2.7.10.1 2.7.11.1]	-	GO:0003824//catalytic activity	-
CL10469.Contig1_All	278	20	4.1966	45	8.4787	--	--	--	--	--	--	--	--	--	--	--	--	--	--	--	--	--	--	--	--	--	--	-	-	-
CL1047.Contig1_All	1217	418	20.0354	331	14.2462	gi|302398749|gb|ADL36669.1|	362	5e-99	COL domain class transcription factor [Malus x domestica]	gi|302398748|gb|HM122530.1|	202	5e-49	Malus x domestica COL domain class transcription factor (COL14) mRNA, complete cds	sp|Q9C7E8|COL15_ARATH	243	1e-64	Zinc finger protein CONSTANS-LIKE 15 OS=Arabidopsis thaliana GN=COL15 PE=2 SV=1	YPO2725	63.2	9e-10	COG3501	Uncharacterized protein conserved in bacteria	K12135	2e-18	90.9	ath:AT5G15840	zinc finger protein CONSTANS	-	-	-
CL10470.Contig1_All	415	73	10.2609	51	6.437	gi|15229328|ref|NP_187119.1|	171	3e-42	CLP-like protein 3 [Arabidopsis thaliana] >gi|42572251|ref|NP_974220.1| CLP-like protein 3 [Arabidopsis thaliana] >gi|332640597|gb|AEE74118.1| CLP-like protein 3 [Arabidopsis thaliana] >gi|332640598|gb|AEE74119.1| CLP-like protein 3 [Arabidopsis thaliana]	gi|123700366|emb|AM438827.1|	77.8	7e-12	Vitis vinifera, whole genome shotgun sequence, contig VV78X082844.4, clone ENTAV 115	--	--	--	--	SPAC22H10.05c	79.3	2e-15	COG5623	Pre-mRNA cleavage and polyadenylation factor IA/II complex, subunit CLP1	K14399	5e-54	206	rcu:RCOM_0854770	polyribonucleotide 5'-hydroxyl-kinase [EC:2.7.1.78]	-	-	-
CL10471.Contig1_All	323	31	5.5985	14	2.2703	--	--	--	--	gi|147776283|emb|AM447631.2|	58	5e-06	Vitis vinifera contig VV78X115648.4, whole genome shotgun sequence	--	--	--	--	--	--	--	--	--	--	--	--	--	--	-	-	-
CL10472.Contig1_All	264	9	1.9886	31	6.1506	--	--	--	--	--	--	--	--	--	--	--	--	--	--	--	--	--	--	--	--	--	--	-	-	-
CL10473.Contig1_All	1106	32	1.6877	135	6.3935	gi|224057042|ref|XP_002299116.1|	492	1e-138	neutral amino acid transport protein [Populus trichocarpa] >gi|222846374|gb|EEE83921.1| neutral amino acid transport protein [Populus trichocarpa]	gi|147801689|emb|AM458965.2|	153	4e-34	Vitis vinifera contig VV78X176546.7, whole genome shotgun sequence	--	--	--	--	RC0726	84.7	3e-16	COG0531	Amino acid transporters	K03294	4e-08	56.6	rcu:RCOM_1608660	basic amino acid/polyamine antiporter, APA family	GO:0006810//transport	-	GO:0044464//cell part
CL10475.Contig1_All	328	21	3.7347	9	1.4372	--	--	--	--	--	--	--	--	--	--	--	--	--	--	--	--	--	--	--	--	--	--	-	-	-
CL10477.Contig1_All	2112	612	16.9032	247	6.1258	gi|3913711|sp|P81406.1|GAPN_PEA	942	0	RecName: Full=NADP-dependent glyceraldehyde-3-phosphate dehydrogenase; AltName: Full=Glyceraldehyde-3-phosphate dehydrogenase [NADP+]; AltName: Full=Non-phosphorylating glyceraldehyde 3-phosphate dehydrogenase; AltName: Full=Triosephosphate dehydrogenase >gi|4379384|emb|CAA53076.1| glyceraldehyde-3-phosphate dehydrogenase (nonphosphorylating,NADP+) [Pisum sativum] >gi|28274680|gb|AAO38512.1| non-…	gi|210144083|dbj|AK286865.1|	833	0	Glycine max cDNA, clone: GMFL01-39-A15	sp|P81406|GAPN_PEA	942	0	NADP-dependent glyceraldehyde-3-phosphate dehydrogenase OS=Pisum sativum GN=GAPN PE=1 SV=1	CAC3657	484	2e-136	COG1012	NAD-dependent aldehyde dehydrogenases	K00131	0	946	pop:POPTR_578767	glyceraldehyde-3-phosphate dehydrogenase (NADP) [EC:1.2.1.9]	-	-	-
CL10478.Contig1_All	325	131	23.5126	36	5.8021	--	--	--	--	--	--	--	--	--	--	--	--	--	--	--	--	--	--	--	--	--	--	-	-	-
CL10479.Contig1_All	665	262	22.9822	23	1.8116	gi|187942417|gb|ACD40017.1|	107	2e-22	pollen-specific C2 domain containing protein [Nicotiana plumbaginifolia]	--	--	--	--	sp|Q8L7A4|AGD11_ARATH	52.4	2e-07	Probable ADP-ribosylation factor GTPase-activating protein AGD11 OS=Arabidopsis thaliana GN=AGD11 PE=2 SV=1	--	--	--	--	--	--	--	--	--	--	-	-	GO:0043231//intracellular membrane-bounded organelle;GO:0016020//membrane
CL1048.Contig1_All	2098	1099	30.5566	4080	101.863	gi|18411987|ref|NP_567245.1|	418	1e-115	transcription factor UNE12 [Arabidopsis thaliana] >gi|79324985|ref|NP_001031577.1| transcription factor UNE12 [Arabidopsis thaliana] >gi|75277341|sp|O22768.2|UNE12_ARATH RecName: Full=Transcription factor UNE12; AltName: Full=Basic helix-loop-helix protein 59; Short=AtbHLH59; Short=bHLH 59; AltName: Full=Protein UNFERTILIZED EMBRYO SAC 12; AltName: Full=Transcription factor EN 93; AltName: Full=b…	gi|292728335|dbj|AK336545.1|	379	1e-102	Lotus japonicus cDNA, clone: LjFL1-009-DB06, HTC	sp|O22768|UNE12_ARATH	418	5e-117	Transcription factor UNE12 OS=Arabidopsis thaliana GN=UNE12 PE=2 SV=2	--	--	--	--	--	K12126	7e-14	77	ath:AT1G09530	phytochrome-interacting factor 3	GO:0010468//regulation of gene expression	-	GO:0043231//intracellular membrane-bounded organelle
CL10481.Contig1_All	379	17	2.6165	14	1.9349	gi|302595094|gb|ADL59580.1|	222	1e-57	type II formin [Arabidopsis thaliana]	gi|147810758|emb|AM439742.2|	137	8e-30	Vitis vinifera contig VV78X173812.6, whole genome shotgun sequence	sp|Q9C6S1|FH14_ARATH	222	4e-59	Formin-like protein 14 OS=Arabidopsis thaliana GN=FH14 PE=1 SV=3	--	--	--	--	--	--	--	--	--	--	GO:0006259//DNA metabolic process;GO:0007010//cytoskeleton organization	GO:0008092//cytoskeletal protein binding;GO:0003916//DNA topoisomerase activity;GO:0017111//nucleoside-triphosphatase activity;GO:0032559//adenyl ribonucleotide binding	GO:0016020//membrane;GO:0015629//actin cytoskeleton
CL10482.Contig1_All	210	8	2.2222	17	4.2403	gi|15228405|ref|NP_190428.1|	137	5e-32	nuclear transcription factor Y subunit C-1 [Arabidopsis thaliana] >gi|75266105|sp|Q9SMP0.1|NFYC1_ARATH RecName: Full=Nuclear transcription factor Y subunit C-1; Short=AtNF-YC-1; AltName: Full=Transcriptional activator HAP5A >gi|6523090|emb|CAB62348.1| transcription factor Hap5a [Arabidopsis thaliana] >gi|20260196|gb|AAM12996.1| transcription factor Hap5a [Arabidopsis thaliana] >gi|21554251|gb|AAM…	gi|238010075|gb|BT085720.1|	285	7e-75	Zea mays full-length cDNA clone ZM_BFc0051B15 mRNA, complete cds	sp|Q9FMV5|NFYC4_ARATH	137	2e-33	Nuclear transcription factor Y subunit C-4 OS=Arabidopsis thaliana GN=NFYC4 PE=2 SV=1	YOR358w	107	5e-24	COG5208	CCAAT-binding factor, subunit C	K08066	5e-31	129	pop:POPTR_218216	nuclear transcription factor Y, gamma	-	GO:0001071;GO:0003677//DNA binding	GO:0005667//transcription factor complex
CL10484.Contig1_All	613	22	2.0935	126	10.7665	gi|15224887|ref|NP_181978.1|	343	7e-94	axi 1 protein-like protein [Arabidopsis thaliana] >gi|13877693|gb|AAK43924.1|AF370605_1 axi 1 protein-like protein [Arabidopsis thaliana] >gi|3128192|gb|AAC16096.1| similar to axi 1 protein from Nicotiana tabacum [Arabidopsis thaliana] >gi|330255336|gb|AEC10430.1| axi 1 protein-like protein [Arabidopsis thaliana]	gi|123680169|emb|AM450096.1|	131	8e-28	Vitis vinifera, whole genome shotgun sequence, contig VV78X263438.4, clone ENTAV 115	sp|Q8W486|Y1491_ARATH	127	4e-30	DUF246 domain-containing protein At1g04910 OS=Arabidopsis thaliana GN=At1g04910 PE=1 SV=1	--	--	--	--	--	--	--	--	--	--	-	-	GO:0009536//plastid
CL10485.Contig1_All	266	67	14.6928	52	10.2396	--	--	--	--	--	--	--	--	--	--	--	--	--	--	--	--	--	--	--	--	--	--	-	-	-
CL10486.Contig1_All	262	96	21.3738	18	3.5986	--	--	--	--	gi|126507692|gb|EF463011.1|	60	1e-06	Chlorokybus atmophyticus strain SAG 48.80 mitochondrion, complete genome	--	--	--	--	--	--	--	--	--	--	--	--	--	--	-	-	-
CL10487.Contig1_All	287	163	33.1298	17	3.1026	--	--	--	--	--	--	--	--	--	--	--	--	--	--	--	--	--	--	--	--	--	--	-	-	-
CL10488.Contig1_All	3418	7360	125.608	3682	56.4254	gi|15485612|emb|CAC67408.1|	1504	0	insulin degrading enzyme [Solanum lycopersicum]	gi|210145769|dbj|AK244460.1|	430	1e-117	Glycine max cDNA, clone: GMFL01-03-K08	sp|O22941|PXM16_ARATH	1463	0	Zinc-metallopeptidase, peroxisomal OS=Arabidopsis thaliana GN=PXM16 PE=2 SV=1	SPACUNK4.12c	586	1e-166	COG1025	Secreted/periplasmic Zn-dependent peptidases, insulinase-like	K01408	0	1601	vvi:100241851	insulysin [EC:3.4.24.56]	-	-	-
CL10489.Contig1_All	201	15	4.3532	17	4.4301	--	--	--	--	gi|27544966|gb|AC137074.2|	58	3e-06	Genomic sequence for Oryza sativa, Nipponbare strain, clone OSJNBb0022M22, from chromosome 3, complete sequence	--	--	--	--	--	--	--	--	--	--	--	--	--	--	-	-	-
CL1049.Contig1_All	2837	77	1.5832	103	1.9017	gi|108710016|gb|ABF97811.1|	641	0	DIRP family protein, expressed [Oryza sativa Japonica Group]	gi|225450905|ref|XR_078061.1|	351	2e-93	PREDICTED: Vitis vinifera misc_RNA (LOC100266555), miscRNA	sp|Q6A332|ALY3_ARATH	540	1e-153	Protein ALWAYS EARLY 3 OS=Arabidopsis thaliana GN=ALY3 PE=1 SV=1	--	--	--	--	--	--	--	--	--	--	-	-	GO:0043231//intracellular membrane-bounded organelle
CL1049.Contig2_All	4198	471	6.5447	539	6.7253	gi|50540713|gb|AAT77870.1|	961	0	expressed protein [Oryza sativa Japonica Group]	gi|225450905|ref|XR_078061.1|	351	3e-93	PREDICTED: Vitis vinifera misc_RNA (LOC100266555), miscRNA	sp|Q6A332|ALY3_ARATH	832	0	Protein ALWAYS EARLY 3 OS=Arabidopsis thaliana GN=ALY3 PE=1 SV=1	--	--	--	--	--	--	--	--	--	--	-	GO:0005488//binding	GO:0043231//intracellular membrane-bounded organelle
CL10490.Contig1_All	361	23	3.7165	9	1.3059	--	--	--	--	--	--	--	--	--	--	--	--	--	--	--	--	--	--	--	--	--	--	-	-	-
CL10492.Contig1_All	218	32	8.5626	48	11.5331	gi|530876|gb|AAB53953.1|	44.3	1e-06	amino acid feature: rod protein domain, aa 266 .. 468; amino acid feature: globular protein domain, aa 32 .. 265 [Chlamydomonas reinhardtii]	--	--	--	--	sp|Q9C6S1|FH14_ARATH	49.3	5e-07	Formin-like protein 14 OS=Arabidopsis thaliana GN=FH14 PE=1 SV=3	--	--	--	--	--	K01115	3e-06	47.4	vcn:VOLCADRAFT_99471	phospholipase D [EC:3.1.4.4]	-	-	GO:0044464//cell part
CL10493.Contig1_All	237	31	7.63	24	5.3043	--	--	--	--	--	--	--	--	--	--	--	--	--	--	--	--	--	--	--	--	--	--	-	-	-
CL10494.Contig1_All	300	47	9.1388	66	11.5235	--	--	--	--	gi|123679754|emb|AM482634.1|	69.9	1e-09	Vitis vinifera, whole genome shotgun sequence, contig VV78X232992.8, clone ENTAV 115	--	--	--	--	--	--	--	--	--	--	--	--	--	--	-	-	-
CL10495.Contig1_All	589	24	2.3769	195	17.3413	gi|18422366|ref|NP_568628.1|	62.4	4e-09	uncharacterized protein [Arabidopsis thaliana] >gi|15450498|gb|AAK96542.1| AT5g02940/F9G14_250 [Arabidopsis thaliana] >gi|16974323|gb|AAL31146.1| AT5g02940/F9G14_250 [Arabidopsis thaliana] >gi|332007621|gb|AED95004.1| uncharacterized protein [Arabidopsis thaliana]	gi|147835083|emb|AM460102.2|	69.9	2e-09	Vitis vinifera contig VV78X115460.2, whole genome shotgun sequence	--	--	--	--	--	--	--	--	--	--	--	--	--	--	-	-	-
CL10496.Contig1_All	932	576	36.0511	560	31.4728	gi|223469631|gb|ACM90156.1|	241	1e-62	40S ribosomal protein S15-like protein [Jatropha curcas]	gi|115470916|ref|NM_001065592.1|	394	1e-107	Oryza sativa Japonica Group Os07g0184300 (Os07g0184300) mRNA, complete cds	sp|Q945U1|RS15_ELAOL	237	6e-63	40S ribosomal protein S15 OS=Elaeis oleifera GN=RPS15 PE=2 SV=1	SPCC1393.03	184	1e-46	COG0185	Ribosomal protein S19	K02958	1e-64	244	rcu:RCOM_0908990	small subunit ribosomal protein S15e	GO:0010467//gene expression	GO:0003676//nucleic acid binding;GO:0005198//structural molecule activity	-
CL10497.Contig1_All	280	13	2.7083	26	4.8638	gi|115473887|ref|NP_001060542.1|	106	1e-22	Os07g0661900 [Oryza sativa Japonica Group] >gi|24414184|dbj|BAC22426.1| pentatricopeptide (PPR)repeat-containing protein-like [Oryza sativa Japonica Group] >gi|113612078|dbj|BAF22456.1| Os07g0661900 [Oryza sativa Japonica Group]	gi|123701636|emb|AM463258.1|	85.7	2e-14	Vitis vinifera, whole genome shotgun sequence, contig VV78X156046.15, clone ENTAV 115	sp|Q9LPC4|PPR1_ARATH	101	1e-22	Pentatricopeptide repeat-containing protein At1g01970 OS=Arabidopsis thaliana GN=At1g01970 PE=2 SV=1	--	--	--	--	--	--	--	--	--	--	-	-	-
CL105.Contig1_All	3309	353	6.2229	10489	166.035	gi|60327621|gb|AAX19050.1|	1414	0	class III HD-Zip protein 1 [Populus trichocarpa]	gi|60327620|gb|AY919616.1|	1013	0	Populus trichocarpa class III HD-Zip protein 1 (HB1) mRNA, complete cds	sp|Q9SE43|REV_ARATH	1361	0	Homeobox-leucine zipper protein REVOLUTA OS=Arabidopsis thaliana GN=REV PE=1 SV=2	--	--	--	--	--	K09338	0	1361	ath:AT5G60690	homeobox-leucine zipper protein	GO:0048869//cellular developmental process;GO:0009933//meristem structural organization;GO:0010468//regulation of gene expression;GO:0009943//adaxial/abaxial axis specification;GO:0009799//determination of symmetry;GO:0006351//transcription, DNA-dependent	GO:0001071;GO:0003677//DNA binding	GO:0043231//intracellular membrane-bounded organelle
CL1050.Contig1_All	1758	601	19.942	317	9.445	gi|15220246|ref|NP_175184.1|	744	0	MATE efflux family protein [Arabidopsis thaliana] >gi|5668808|gb|AAD46034.1|AC007519_19 F16N3.20 [Arabidopsis thaliana] >gi|332194060|gb|AEE32181.1| MATE efflux family protein [Arabidopsis thaliana]	gi|224923080|gb|AC235316.1|	123	6e-25	Glycine max strain Williams 82 clone GM_WBb0075N23, complete sequence	sp|Q9LYT3|TT12_ARATH	401	7e-112	Protein TRANSPARENT TESTA 12 OS=Arabidopsis thaliana GN=TT12 PE=2 SV=1	SPAC11D3.06	193	9e-49	COG0534	Na+-driven multidrug efflux pump	K03327	2e-07	55.5	olu:OSTLU_28350	multidrug resistance protein, MATE family	-	-	-
CL10500.Contig1_All	3278	2442	43.456	2393	38.2381	gi|334185897|ref|NP_190733.2|	887	0	uncharacterized protein [Arabidopsis thaliana] >gi|332645302|gb|AEE78823.1| uncharacterized protein [Arabidopsis thaliana]	gi|123700331|emb|AM438792.1|	541	1e-150	Vitis vinifera contig VV78X188952.9, whole genome shotgun sequence	sp|Q8H0U8|RH42_ARATH	64.7	3e-10	DEAD-box ATP-dependent RNA helicase 42 OS=Arabidopsis thaliana GN=RH42 PE=1 SV=2	SPAC140.02	58.9	5e-08	COG0724	RNA-binding proteins (RRM domain)	K12811	4e-11	68.6	ppp:PHYPADRAFT_149955	ATP-dependent RNA helicase DDX46/PRP5 [EC:3.6.4.13]	-	-	-
CL10501.Contig1_All	405	13	1.8724	16	2.0693	--	--	--	--	--	--	--	--	--	--	--	--	--	--	--	--	--	--	--	--	--	--	-	-	-
CL10502.Contig1_All	245	16	3.8095	9	1.9242	gi|297599232|ref|NP_001046849.2|	72	2e-12	Os02g0480100 [Oryza sativa Japonica Group] >gi|255670903|dbj|BAF08763.2| Os02g0480100 [Oryza sativa Japonica Group]	--	--	--	--	--	--	--	--	--	--	--	--	--	--	--	--	--	--	-	-	GO:0044444//cytoplasmic part;GO:0043231//intracellular membrane-bounded organelle
CL10503.Contig1_All	420	25	3.4722	47	5.8615	gi|15233322|ref|NP_188864.1|	156	7e-38	UDP-glycosyltransferase-like protein [Arabidopsis thaliana] >gi|75311175|sp|Q9LHJ2.1|U82A1_ARATH RecName: Full=UDP-glycosyltransferase 82A1 >gi|9294091|dbj|BAB01943.1| UDP-glucose glucosyltransferase-like protein [Arabidopsis thaliana] >gi|332643091|gb|AEE76612.1| UDP-glycosyltransferase-like protein [Arabidopsis thaliana]	gi|194691447|gb|BT034803.1|	61.9	4e-07	Zea mays full-length cDNA clone ZM_BFb0019K17 mRNA, complete cds	sp|Q9LHJ2|U82A1_ARATH	156	3e-39	UDP-glycosyltransferase 82A1 OS=Arabidopsis thaliana GN=UGT82A1 PE=2 SV=1	--	--	--	--	--	K14325	2e-07	52	sbi:SORBI_03g046480	RNA-binding protein with serine-rich domain 1	-	GO:0008194//UDP-glycosyltransferase activity;GO:0016758//transferase activity, transferring hexosyl groups	-
CL10505.Contig1_All	207	13	3.6634	15	3.7956	--	--	--	--	--	--	--	--	--	--	--	--	--	--	--	--	--	--	--	--	--	--	-	-	-
CL10507.Contig1_All	393	25	3.7107	26	3.4653	gi|334182633|ref|NP_173124.2|	167	5e-41	hydrolase domain-containing protein [Arabidopsis thaliana] >gi|332191377|gb|AEE29498.1| hydrolase domain-containing protein [Arabidopsis thaliana]	gi|157649040|gb|EU124732.1|	91.7	4e-16	Solanum lycopersicum chromosome 3 clone C03HBa0030O03, complete sequence	--	--	--	--	--	--	--	--	--	--	--	--	--	--	-	-	-
CL10508.Contig1_All	3393	3053	52.4875	4635	71.5531	gi|188509954|gb|ACD56638.1|	1501	0	trehalose synthase-like protein [Gossypioides kirkii]	gi|123641306|emb|AM424739.1|	944	0	Vitis vinifera contig VV78X263217.15, whole genome shotgun sequence	sp|Q9LMI0|TPS7_ARATH	1365	0	Probable alpha,alpha-trehalose-phosphate synthase [UDP-forming] 7 OS=Arabidopsis thaliana GN=TPS7 PE=1 SV=1	YBR126c	368	4e-101	COG0380	Trehalose-6-phosphate synthase	K00697	0	1551	rcu:RCOM_1251280	alpha,alpha-trehalose-phosphate synthase (UDP-forming) [EC:2.4.1.15]	GO:0005991//trehalose metabolic process	GO:0019203//carbohydrate phosphatase activity;GO:0035251//UDP-glucosyltransferase activity	-
CL10509.Contig1_All	286	30	6.1188	38	6.9595	--	--	--	--	--	--	--	--	--	--	--	--	--	--	--	--	--	--	--	--	--	--	-	-	-
CL1051.Contig1_All	1894	445	13.7054	493	13.6342	gi|49533766|gb|AAT66765.1|	265	2e-69	Putative selenium-binding protein, related [Solanum demissum]	gi|147856664|emb|AM432158.2|	73.8	5e-10	Vitis vinifera contig VV78X122428.10, whole genome shotgun sequence	sp|Q9SUU7|PP346_ARATH	182	5e-46	Pentatricopeptide repeat-containing protein At4g32450, mitochondrial OS=Arabidopsis thaliana GN=PCMP-H63 PE=2 SV=1	slr1403_2	54.3	7e-07	COG2931	RTX toxins and related Ca2+-binding proteins	K15078	5e-16	84	vvi:100250139	structure-specific endonuclease subunit SLX1 [EC:3.6.1.-]	-	-	-
CL10510.Contig1_All	298	5	0.9787	8	1.4062	--	--	--	--	--	--	--	--	--	--	--	--	--	--	--	--	--	--	--	--	--	--	-	-	-
CL10511.Contig1_All	323	33	5.9597	31	5.0272	--	--	--	--	--	--	--	--	--	--	--	--	--	--	--	--	--	--	--	--	--	--	-	-	-
CL10512.Contig1_All	217	8	2.1505	3	0.7241	--	--	--	--	--	--	--	--	--	--	--	--	--	--	--	--	--	--	--	--	--	--	-	-	-
CL10513.Contig1_All	276	15	3.1703	16	3.0365	--	--	--	--	--	--	--	--	--	--	--	--	--	--	--	--	--	--	--	--	--	--	-	-	-
CL10515.Contig1_All	259	15	3.3783	18	3.6403	--	--	--	--	--	--	--	--	--	--	--	--	--	--	--	--	--	--	--	--	--	--	-	-	-
CL10516.Contig1_All	713	84	6.8723	416	30.5609	gi|187372990|gb|ACD03229.1|	444	1e-124	xyloglucan endotransglucosylase/hydrolase 5 [Malus x domestica]	gi|210141337|dbj|AK245256.1|	406	1e-110	Glycine max cDNA, clone: GMFL01-25-D03	sp|Q8LDW9|XTH9_ARATH	406	6e-114	Xyloglucan endotransglucosylase/hydrolase protein 9 OS=Arabidopsis thaliana GN=XTH9 PE=2 SV=2	CAC2807	67.8	2e-11	COG2273	Beta-glucanase/Beta-glucan synthetase	K08235	1e-124	442	vvi:100248328	xyloglucan:xyloglucosyl transferase [EC:2.4.1.207]	-	-	-
CL10517.Contig1_All	300	34	6.611	40	6.984	--	--	--	--	--	--	--	--	--	--	--	--	--	--	--	--	--	--	--	--	--	--	-	-	-
CL10518.Contig1_All	237	10	2.4613	7	1.5471	--	--	--	--	--	--	--	--	--	--	--	--	--	--	--	--	--	--	--	--	--	--	-	-	-
CL10519.Contig1_All	272	17	3.6458	17	3.2737	--	--	--	--	--	--	--	--	--	--	--	--	--	--	--	--	--	--	--	--	--	--	-	-	-
CL1052.Contig1_All	950	33	2.0263	7	0.386	gi|22091622|emb|CAD43141.1|	167	3e-54	cyclin D2 [Daucus carota]	gi|123669788|emb|AM445786.1|	83.8	3e-13	Vitis vinifera contig VV78X220028.10, whole genome shotgun sequence	sp|Q4KYM5|CCD42_ORYSJ	141	1e-42	Cyclin-D4-2 OS=Oryza sativa subsp. japonica GN=CYCD4-2 PE=2 SV=2	--	--	--	--	--	K10151	6e-21	99	pop:POPTR_804326	cyclin D2	-	-	-
CL1052.Contig2_All	924	94	5.9343	62	3.5147	gi|22091622|emb|CAD43141.1|	260	2e-68	cyclin D2 [Daucus carota]	gi|4160297|emb|AJ011892.1|	87.7	2e-14	Nicotiana tabacum mRNA for cyclin D2.1 protein (CycD2.1)	sp|Q4KYM5|CCD42_ORYSJ	209	2e-54	Cyclin-D4-2 OS=Oryza sativa subsp. japonica GN=CYCD4-2 PE=2 SV=2	--	--	--	--	--	K14505	2e-30	130	vvi:100264093	cyclin D3, plant	-	-	-
CL10520.Contig1_All	250	23	5.3666	10	2.0952	--	--	--	--	--	--	--	--	--	--	--	--	--	--	--	--	--	--	--	--	--	--	-	-	-
CL10521.Contig1_All	255	186	42.5486	117	24.033	--	--	--	--	--	--	--	--	--	--	--	--	--	--	--	--	--	--	--	--	--	--	-	-	-
CL10522.Contig1_All	390	27	4.0384	15	2.0146	gi|297796357|ref|XP_002866063.1|	58.5	2e-08	GTP-binding family protein [Arabidopsis lyrata subsp. lyrata] >gi|297311898|gb|EFH42322.1| GTP-binding family protein [Arabidopsis lyrata subsp. lyrata]	gi|147838101|emb|AM445960.2|	61.9	4e-07	Vitis vinifera contig VV78X242405.4, whole genome shotgun sequence	--	--	--	--	--	--	--	--	--	K06883	1e-08	55.8	ath:AT5G54840		GO:0035556	GO:0032561//guanyl ribonucleotide binding	GO:0044464//cell part
CL10523.Contig1_All	274	52	11.0705	56	10.7053	gi|297797797|ref|XP_002866783.1|	92	2e-18	binding protein [Arabidopsis lyrata subsp. lyrata] >gi|297312618|gb|EFH43042.1| binding protein [Arabidopsis lyrata subsp. lyrata]	gi|255583455|ref|XM_002532441.1|	58	4e-06	Ricinus communis conserved hypothetical protein, mRNA	sp|Q9SX31|PERK9_ARATH	53.9	2e-08	Proline-rich receptor-like protein kinase PERK9 OS=Arabidopsis thaliana GN=PERK9 PE=2 SV=1	--	--	--	--	--	--	--	--	--	--	-	-	-
CL10524.Contig1_All	728	667	53.445	122	8.7779	gi|7388028|sp|O24248.1|PRU1_PRUAV	249	2e-65	RecName: Full=Major allergen Pru av 1; AltName: Full=Allergen Pru a 1; AltName: Allergen=Pru av 1 >gi|1513216|gb|AAC02632.1| cherry-allergen PRUA1 [Prunus avium]	gi|60460770|gb|AY822725.1|	89.7	3e-15	Malus x domestica clone 231103B2 Mal d 1.03C02 (Mal d 1.03C) gene, Mal d 1.03C02 allele, complete cds	sp|O24248|PRU1_PRUAV	249	8e-67	Major allergen Pru av 1 OS=Prunus avium GN=PRUA1 PE=1 SV=1	--	--	--	--	--	--	--	--	--	--	GO:0006950//response to stress	-	-
CL10525.Contig1_All	205	6	1.7073	9	2.2996	gi|224105009|ref|XP_002313653.1|	128	3e-29	nucleobase ascorbate transporter [Populus trichocarpa] >gi|222850061|gb|EEE87608.1| nucleobase ascorbate transporter [Populus trichocarpa]	gi|224131639|ref|XM_002328036.1|	178	1e-42	Populus trichocarpa nucleobase ascorbate transporter, mRNA	sp|Q3E7D0|NAT12_ARATH	124	1e-29	Nucleobase-ascorbate transporter 12 OS=Arabidopsis thaliana GN=NAT12 PE=1 SV=3	--	--	--	--	--	K14611	3e-14	73.9	vvi:100249876	solute carrier family 23 (nucleobase transporter), member 1/2	-	-	-
CL10526.Contig1_All	3465	6052	101.885	9309	140.722	gi|297841455|ref|XP_002888609.1|	965	0	kinase family protein [Arabidopsis lyrata subsp. lyrata] >gi|297334450|gb|EFH64868.1| kinase family protein [Arabidopsis lyrata subsp. lyrata]	gi|297841454|ref|XM_002888563.1|	787	0	Arabidopsis lyrata subsp. lyrata kinase family protein, mRNA	sp|Q7XUF4|CDKG2_ORYSJ	790	0	Cyclin-dependent kinase G-2 OS=Oryza sativa subsp. japonica GN=CDKG-2 PE=2 SV=2	ECU02g1450	192	3e-48	COG0515	Serine/threonine protein kinase	K08818	0	1101	rcu:RCOM_1081710	cell division cycle 2-like [EC:2.7.11.22]	-	-	-
CL10527.Contig1_All	3502	1774	29.5495	2268	33.9226	gi|15223829|ref|NP_172913.1|	1595	0	Valyl-tRNA synthetase [Arabidopsis thaliana] >gi|21542452|sp|P93736.2|SYV_ARATH RecName: Full=Valyl-tRNA synthetase; AltName: Full=Valine--tRNA ligase; Short=ValRS >gi|332191069|gb|AEE29190.1| Valyl-tRNA synthetase [Arabidopsis thaliana]	gi|225455478|ref|XM_002275056.1|	878	0	PREDICTED: Vitis vinifera similar to T5E21.11 (LOC100257207), mRNA	sp|P93736|SYV_ARATH	1595	0	Valyl-tRNA synthetase OS=Arabidopsis thaliana GN=VALRS PE=1 SV=2	YGR094w	959	0	COG0525	Valyl-tRNA synthetase	K01873	0	1607	rcu:RCOM_0771810	valyl-tRNA synthetase [EC:6.1.1.9]	-	-	-
CL10528.Contig1_All	272	35	7.5061	22	4.2366	gi|212717129|gb|ACJ37406.1|	138	2e-32	stress-induced receptor-like kinase [Glycine max]	gi|147773744|emb|AM447346.2|	95.6	2e-17	Vitis vinifera contig VV78X018974.2, whole genome shotgun sequence	sp|Q9FID6|Y5392_ARATH	68.9	6e-13	Probable receptor-like protein kinase At5g39020 OS=Arabidopsis thaliana GN=At5g39020 PE=2 SV=1	--	--	--	--	--	K04733	3e-07	50.8	rcu:RCOM_1720970	interleukin-1 receptor-associated kinase 4 [EC:2.7.11.1]	GO:0006464//protein modification process	GO:0004871//signal transducer activity;GO:0004713//protein tyrosine kinase activity;GO:0004674//protein serine/threonine kinase activity;GO:0032559//adenyl ribonucleotide binding	-
CL10529.Contig1_All	218	20	5.3516	16	3.8444	--	--	--	--	gi|297724446|ref|NM_001187658.1|	58	3e-06	Oryza sativa Japonica Group Os06g0135000 (Os06g0135000) mRNA, partial cds	--	--	--	--	--	--	--	--	--	--	--	--	--	--	-	-	-
CL1053.Contig1_All	1270	139	6.3845	264	10.8884	gi|195615700|gb|ACG29680.1|	461	1e-128	heparanase-like protein 3 precursor [Zea mays]	gi|225312468|dbj|AK327008.1|	186	3e-44	Solanum lycopersicum cDNA, clone: LEFL2019A16, HTC in fruit	sp|Q9FZP1|HPSE3_ARATH	444	4e-125	Heparanase-like protein 3 OS=Arabidopsis thaliana GN=At5g34940 PE=2 SV=2	--	--	--	--	--	K07964	3e-153	539	vvi:100259360	heparanase 1 [EC:3.2.1.-]	-	-	-
CL10533.Contig1_All	274	33	7.0255	44	8.4113	gi|115440489|ref|NP_001044524.1|	70.9	5e-12	Os01g0798500 [Oryza sativa Japonica Group] >gi|113534055|dbj|BAF06438.1| Os01g0798500 [Oryza sativa Japonica Group]	gi|18422465|ref|NM_123832.1|	61.9	3e-07	Arabidopsis thaliana uncharacterized protein (CEST) mRNA, complete cds	--	--	--	--	--	--	--	--	--	--	--	--	--	--	-	-	GO:0009534//chloroplast thylakoid
CL10536.Contig1_All	265	18	3.9622	28	5.5345	gi|225445059|ref|XP_002283473.1|	160	4e-39	PREDICTED: similar to beta-1,3-glucanase [Vitis vinifera]	gi|2921322|gb|AF034112.1|AF034112	101	3e-19	Glycine max beta-1,3-glucanase 7 (SGlu7) gene, partial cds	sp|Q9FJU9|E1313_ARATH	140	2e-34	Glucan endo-1,3-beta-glucosidase 13 OS=Arabidopsis thaliana GN=At5g56590 PE=1 SV=1	--	--	--	--	--	--	--	--	--	--	-	-	-
CL10537.Contig1_All	523	28	3.123	270	27.0411	gi|205326549|gb|ACI03398.1|	323	7e-88	rac-like small GTP-binding protein [Scoparia dulcis]	gi|34421679|gb|AF165925.2|	319	1e-84	Gossypium hirsutum RAC-like G-protein Rac1 mRNA, complete cds	sp|Q6EP31|RAC5_ORYSJ	320	2e-88	Rac-like GTP-binding protein 5 OS=Oryza sativa subsp. japonica GN=RAC5 PE=2 SV=2	SPAC110.03	191	6e-49	COG1100	GTPase SAR1 and related small G proteins	K04392	2e-88	321	pop:POPTR_831315	Ras-related C3 botulinum toxin substrate 1	-	-	-
CL10539.Contig1_All	3512	0	0	0	0	gi|224123398|ref|XP_002330305.1|	319	2e-85	cytochrome P450 [Populus trichocarpa] >gi|222871340|gb|EEF08471.1| cytochrome P450 [Populus trichocarpa]	gi|189162487|dbj|AP009710.1|	83.8	1e-12	Lotus japonicus genomic DNA, chromosome 3, clone: LjT23H01, TM1768, complete sequence	sp|Q9SZ46|C82C4_ARATH	275	1e-73	Cytochrome P450 82C4 OS=Arabidopsis thaliana GN=CYP82C4 PE=2 SV=1	BH0579	112	6e-24	COG2124	Cytochrome P450	K00517	2e-73	275	ath:AT4G31940	[EC:1.14.-.-]	GO:0008152//metabolic process	GO:0016491//oxidoreductase activity;GO:0005506//iron ion binding	-
CL1054.Contig1_All	1334	279	12.2	418	16.4128	gi|226505426|ref|NP_001152702.1|	317	3e-85	lipid binding protein [Zea mays] >gi|195659173|gb|ACG49054.1| lipid binding protein [Zea mays]	gi|147854310|emb|AM465385.2|	95.6	9e-17	Vitis vinifera contig VV78X050648.8, whole genome shotgun sequence	--	--	--	--	--	--	--	--	--	--	--	--	--	--	-	-	-
CL10542.Contig1_All	224	17	4.427	8	1.8707	gi|18403297|ref|NP_566701.1|	62.8	1e-09	uncharacterized protein [Arabidopsis thaliana] >gi|88010848|gb|ABD38862.1| At3g22210 [Arabidopsis thaliana] >gi|332643083|gb|AEE76604.1| uncharacterized protein [Arabidopsis thaliana]	--	--	--	--	--	--	--	--	--	--	--	--	--	--	--	--	--	--	-	-	-
CL10543.Contig1_All	391	58	8.6529	18	2.4113	--	--	--	--	gi|147769280|emb|AM465121.2|	67.9	6e-09	Vitis vinifera contig VV78X240564.3, whole genome shotgun sequence	--	--	--	--	--	--	--	--	--	--	--	--	--	--	-	-	-
CL10544.Contig1_All	428	66	8.9952	16	1.9581	--	--	--	--	--	--	--	--	--	--	--	--	--	--	--	--	--	--	--	--	--	--	-	-	-
CL10546.Contig1_All	285	18	3.6842	21	3.8596	gi|42568071|ref|NP_568452.2|	87.8	4e-17	sterol glucosyltransferase-like protein [Arabidopsis thaliana] >gi|332005971|gb|AED93354.1| sterol glucosyltransferase-like protein [Arabidopsis thaliana]	gi|123707586|emb|AM471898.1|	58	4e-06	Vitis vinifera, whole genome shotgun sequence, contig VV78X148694.43, clone ENTAV 115	--	--	--	--	--	--	--	--	--	--	--	--	--	--	-	-	-
CL10547.Contig1_All	284	30	6.1619	31	5.7175	gi|297824527|ref|XP_002880146.1|	50.4	7e-06	thylakoid lumenal 15 kDa protein, chloroplast [Arabidopsis lyrata subsp. lyrata] >gi|297325985|gb|EFH56405.1| thylakoid lumenal 15 kDa protein, chloroplast [Arabidopsis lyrata subsp. lyrata]	--	--	--	--	sp|O22160|TL15A_ARATH	47.4	2e-06	Thylakoid lumenal 15 kDa protein 1, chloroplastic OS=Arabidopsis thaliana GN=At2g44920 PE=1 SV=2	--	--	--	--	--	--	--	--	--	--	-	-	-
CL10549.Contig1_All	315	24	4.4444	72	11.9725	gi|212374928|pdb|3BA1|A	90.9	4e-18	Chain A, Structure Of Hydroxyphenylpyruvate Reductase From Coleus Blu >gi|212374938|pdb|3BAZ|A Chain A, Structure Of Hydroxyphenylpyruvate Reductase From Coleus Blu Complex With Nadp+	--	--	--	--	--	--	--	--	--	--	--	--	--	--	--	--	--	--	GO:0008152//metabolic process	GO:0016616//oxidoreductase activity, acting on the CH-OH group of donors, NAD or NADP as acceptor;GO:0000166//nucleotide binding	-
CL1055.Contig1_All	1933	189	5.7035	1679	45.4969	gi|18414960|ref|NP_567538.1|	935	0	alpha,alpha-trehalose-phosphate synthase [UDP-forming] 5 [Arabidopsis thaliana] >gi|172044488|sp|O23617.2|TPS5_ARATH RecName: Full=Alpha,alpha-trehalose-phosphate synthase [UDP-forming] 5; AltName: Full=Trehalose-6-phosphate synthase 5; Short=AtTPS5 >gi|29029046|gb|AAO64902.1| At4g17770 [Arabidopsis thaliana] >gi|332658548|gb|AEE83948.1| alpha,alpha-trehalose-phosphate synthase [UDP-forming] 5 [A…	gi|115479020|ref|NM_001069639.1|	244	2e-61	Oryza sativa Japonica Group Os09g0397300 (Os09g0397300) mRNA, complete cds	sp|O23617|TPS5_ARATH	935	0	Alpha,alpha-trehalose-phosphate synthase [UDP-forming] 5 OS=Arabidopsis thaliana GN=TPS5 PE=1 SV=2	YBR126c	344	4e-94	COG0380	Trehalose-6-phosphate synthase	K00697	0	971	pop:POPTR_757196	alpha,alpha-trehalose-phosphate synthase (UDP-forming) [EC:2.4.1.15]	GO:0005991//trehalose metabolic process	GO:0005488//binding;GO:0035251//UDP-glucosyltransferase activity;GO:0019203//carbohydrate phosphatase activity	GO:0043231//intracellular membrane-bounded organelle
CL10551.Contig1_All	308	5	0.947	20	3.4013	--	--	--	--	--	--	--	--	--	--	--	--	--	--	--	--	--	--	--	--	--	--	-	-	-
CL10552.Contig1_All	209	12	3.3492	11	2.7568	gi|186478036|ref|NP_171681.3|	72	2e-12	Adenosine-deaminase (editase) domain-containing protein [Arabidopsis thaliana] >gi|332189211|gb|AEE27332.1| Adenosine-deaminase (editase) domain-containing protein [Arabidopsis thaliana]	--	--	--	--	--	--	--	--	--	--	--	--	--	--	--	--	--	--	-	-	GO:0043231//intracellular membrane-bounded organelle
CL10553.Contig1_All	268	30	6.5298	11	2.1499	--	--	--	--	--	--	--	--	--	--	--	--	--	--	--	--	--	--	--	--	--	--	-	-	-
CL10554.Contig1_All	401	41	5.9642	115	15.0216	gi|28558785|gb|AAO45756.1|	100	6e-21	heat shock protein-like protein [Cucumis melo subsp. melo]	--	--	--	--	--	--	--	--	--	--	--	--	--	--	--	--	--	--	-	-	-
CL10555.Contig1_All	427	81	11.0655	11	1.3494	--	--	--	--	--	--	--	--	--	--	--	--	--	--	--	--	--	--	--	--	--	--	-	-	-
CL10556.Contig1_All	253	99	22.8259	101	20.9105	--	--	--	--	--	--	--	--	--	--	--	--	--	--	--	--	--	--	--	--	--	--	-	-	-
CL10557.Contig1_All	323	10	1.806	13	2.1082	--	--	--	--	--	--	--	--	--	--	--	--	--	--	--	--	--	--	--	--	--	--	-	-	-
CL10558.Contig1_All	441	28	3.7037	53	6.2951	--	--	--	--	--	--	--	--	--	--	--	--	--	--	--	--	--	--	--	--	--	--	-	-	-
CL10559.Contig1_All	228	13	3.326	20	4.5947	--	--	--	--	--	--	--	--	--	--	--	--	--	--	--	--	--	--	--	--	--	--	-	-	-
CL1056.Contig1_All	952	192	11.7646	362	19.9175	gi|15221077|ref|NP_172635.1|	136	4e-31	uncharacterized protein [Arabidopsis thaliana] >gi|4835787|gb|AAD30253.1|AC007296_14 ESTs gb|R65381 and gb|T44635 come from this gene [Arabidopsis thaliana] >gi|27808534|gb|AAO24547.1| At1g11700 [Arabidopsis thaliana] >gi|332190651|gb|AEE28772.1| uncharacterized protein [Arabidopsis thaliana]	gi|123671895|emb|AM426583.1|	145	8e-32	Vitis vinifera contig VV78X266542.9, whole genome shotgun sequence	--	--	--	--	--	--	--	--	--	K14325	4e-10	63.2	sbi:SORBI_03g046480	RNA-binding protein with serine-rich domain 1	-	-	-
CL10560.Contig1_All	240	17	4.1319	10	2.1825	--	--	--	--	--	--	--	--	--	--	--	--	--	--	--	--	--	--	--	--	--	--	-	-	-
CL10562.Contig1_All	320	54	9.8437	23	3.7648	--	--	--	--	gi|147845752|emb|AM427583.2|	67.9	5e-09	Vitis vinifera contig VV78X031872.8, whole genome shotgun sequence	--	--	--	--	--	--	--	--	--	--	--	--	--	--	-	-	-
CL10564.Contig1_All	322	63	11.4129	78	12.6882	gi|61611694|gb|AAX47176.1|	67.4	5e-11	expressed protein [Pisum sativum]	gi|189163161|dbj|AP010395.1|	71.9	3e-10	Lotus japonicus genomic DNA, chromosome 5, clone: LjB03D07, BM1847b, complete sequence	--	--	--	--	--	--	--	--	--	--	--	--	--	--	-	-	-
CL10565.Contig1_All	353	10	1.6525	46	6.8257	gi|224122696|ref|XP_002318903.1|	125	2e-28	cc-nbs-lrr resistance protein [Populus trichocarpa] >gi|222859576|gb|EEE97123.1| cc-nbs-lrr resistance protein [Populus trichocarpa]	gi|299473977|gb|HM126540.1|	60	1e-06	Phaseolus vulgaris RGA marker RNF475 genomic sequence	sp|Q7XBQ9|RGA2_SOLBU	91.3	1e-19	Disease resistance protein RGA2 OS=Solanum bulbocastanum GN=RGA2 PE=1 SV=1	--	--	--	--	--	K13457	2e-14	74.7	osa:4342596	disease resistance protein RPM1	-	GO:0000166//nucleotide binding	-
CL10566.Contig1_All	317	13	2.3922	36	5.9485	gi|334184925|ref|NP_001189752.1|	184	3e-46	beige-related and WD-40 repeat-containing protein [Arabidopsis thaliana] >gi|330255474|gb|AEC10568.1| beige-related and WD-40 repeat-containing protein [Arabidopsis thaliana]	gi|295829255|gb|GU948476.1|	151	4e-34	Neslia paniculata clone Np3_AT2G45540_274 AT2G45540-like protein gene, partial cds	--	--	--	--	--	--	--	--	--	--	--	--	--	--	-	-	-
CL10568.Contig1_All	368	15	2.3777	50	7.1168	gi|297723837|ref|NP_001174282.1|	62.8	1e-09	Os05g0223000 [Oryza sativa Japonica Group] >gi|255676143|dbj|BAH93010.1| Os05g0223000 [Oryza sativa Japonica Group]	gi|297723836|ref|NM_001187353.1|	89.7	2e-15	Oryza sativa Japonica Group Os05g0223000 (Os05g0223000) mRNA, partial cds	sp|Q8RZB5|CML10_ORYSJ	62.4	6e-11	Probable calcium-binding protein CML10 OS=Oryza sativa subsp. japonica GN=CML10 PE=2 SV=1	--	--	--	--	--	K13448	5e-13	70.1	rcu:RCOM_0597990	calcium-binding protein CML	GO:0006950//response to stress	GO:0046872//metal ion binding	GO:0043231//intracellular membrane-bounded organelle
CL1057.Contig1_All	1563	160	5.9714	5319	178.252	gi|18409391|ref|NP_564979.1|	548	1e-154	nitrate transporter 1.7 [Arabidopsis thaliana] >gi|75158815|sp|Q8RX77.1|PTR21_ARATH RecName: Full=Nitrate transporter 1.7 >gi|19699104|gb|AAL90918.1| At1g69870/T17F3_10 [Arabidopsis thaliana] >gi|21928025|gb|AAM78041.1| At1g69870/T17F3_10 [Arabidopsis thaliana] >gi|332196872|gb|AEE34993.1| nitrate transporter 1.7 [Arabidopsis thaliana]	gi|226497299|ref|NM_001154343.1|	65.9	1e-07	Zea mays ligA (LOC100281425), mRNA >gi|195613907|gb|EU956666.1| Zea mays clone 1570203 ligA mRNA, complete cds	sp|Q8RX77|PTR21_ARATH	548	4e-156	Nitrate transporter 1.7 OS=Arabidopsis thaliana GN=NRT1.7 PE=1 SV=1	ECU11g1050	73.2	1e-12	COG3104	Dipeptide/tripeptide permease	K14638	3e-84	310	ppp:PHYPADRAFT_134814	solute carrier family 15 (peptide/histidine transporter), member 3/4	-	-	-
CL10570.Contig1_All	999	76	4.4377	256	13.4226	gi|212717123|gb|ACJ37403.1|	108	1e-22	CC-NBS-LRR class disease resistance protein [Glycine max]	--	--	--	--	sp|Q8W4J9|RPP8_ARATH	105	4e-23	Disease resistance protein RPP8 OS=Arabidopsis thaliana GN=RPP8 PE=1 SV=2	--	--	--	--	--	K13457	4e-11	66.6	osa:4342596	disease resistance protein RPM1	-	GO:0016787//hydrolase activity	-
CL10572.Contig1_All	295	12	2.3729	24	4.2614	gi|6560750|gb|AAF16750.1|AC010155_3	131	3e-30	F3M18.3 [Arabidopsis thaliana]	--	--	--	--	--	--	--	--	--	--	--	--	--	--	--	--	--	--	-	-	GO:0043231//intracellular membrane-bounded organelle
CL10573.Contig1_All	375	49	7.6221	21	2.9333	gi|297809525|ref|XP_002872646.1|	90.1	8e-18	esterase/lipase/thioesterase family protein [Arabidopsis lyrata subsp. lyrata] >gi|297318483|gb|EFH48905.1| esterase/lipase/thioesterase family protein [Arabidopsis lyrata subsp. lyrata]	gi|225320611|dbj|AK324700.1|	93.7	1e-16	Solanum lycopersicum cDNA, clone: LEFL1081AH06, HTC in leaf	--	--	--	--	--	--	--	--	--	--	--	--	--	--	-	-	-
CL10574.Contig1_All	410	16	2.2764	61	7.7931	gi|334183339|ref|NP_001185238.1|	195	2e-49	calpain-type cysteine protease [Arabidopsis thaliana] >gi|332195115|gb|AEE33236.1| calpain-type cysteine protease [Arabidopsis thaliana]	gi|334183338|ref|NM_001198309.1|	176	1e-41	Arabidopsis thaliana calpain-type cysteine protease (DEK1) mRNA, complete cds	--	--	--	--	--	--	--	--	--	--	--	--	--	--	GO:0019538//protein metabolic process;GO:0045165//cell fate commitment;GO:0003006//reproductive developmental process	GO:0004197//cysteine-type endopeptidase activity	GO:0016020//membrane
CL10575.Contig1_All	408	44	6.2908	41	5.2636	gi|297833634|ref|XP_002884699.1|	176	1e-43	D-alanine--D-alanine ligase family [Arabidopsis lyrata subsp. lyrata] >gi|297330539|gb|EFH60958.1| D-alanine--D-alanine ligase family [Arabidopsis lyrata subsp. lyrata]	gi|123675462|emb|AM478963.1|	87.7	7e-15	Vitis vinifera contig VV78X048721.12, whole genome shotgun sequence	--	--	--	--	--	--	--	--	--	--	--	--	--	--	GO:0000270//peptidoglycan metabolic process	GO:0016881//acid-amino acid ligase activity;GO:0032559//adenyl ribonucleotide binding	GO:0030312//external encapsulating structure;GO:0009536//plastid
CL10576.Contig1_All	315	17	3.1481	11	1.8291	--	--	--	--	gi|239764757|gb|GQ220325.1|	299	7e-79	Vitis vinifera strain PN40024 mitochondrion, partial genome	--	--	--	--	--	--	--	--	--	--	--	--	--	--	-	-	-
CL10577.Contig1_All	310	53	9.973	39	6.5897	gi|150416419|gb|ABR68792.1|	115	2e-25	MYC2 [Citrus sinensis]	--	--	--	--	sp|Q9FN69|GL3_ARATH	76.6	3e-15	Transcription factor GLABRA 3 OS=Arabidopsis thaliana GN=GL3 PE=1 SV=1	--	--	--	--	--	K13422	9e-06	45.8	rcu:RCOM_0864470	transcription factor MYC2	GO:0008152//metabolic process	-	-
CL10579.Contig1_All	381	56	8.5738	32	4.3993	--	--	--	--	--	--	--	--	--	--	--	--	--	--	--	--	--	--	--	--	--	--	-	-	-
CL1058.Contig1_All	1044	285	15.9242	238	11.941	gi|18412073|ref|NP_565187.1|	352	4e-96	BES1/BZR1 homolog 4 [Arabidopsis thaliana] >gi|61211694|sp|Q9ZV88.1|BEH4_ARATH RecName: Full=BES1/BZR1 homolog protein 4 >gi|3834322|gb|AAC83038.1| EST gb|R30300 comes from this gene [Arabidopsis thaliana] >gi|15215802|gb|AAK91446.1| At1g78700/F9K20_26 [Arabidopsis thaliana] >gi|19699252|gb|AAL90992.1| At1g78700/F9K20_26 [Arabidopsis thaliana] >gi|332198019|gb|AEE36140.1| BES1/BZR1 homolog 4 [Ara…	gi|147767963|emb|AM426448.2|	281	6e-73	Vitis vinifera contig VV78X198422.9, whole genome shotgun sequence	sp|Q9ZV88|BEH4_ARATH	352	1e-97	BES1/BZR1 homolog protein 4 OS=Arabidopsis thaliana GN=BEH4 PE=1 SV=1	--	--	--	--	--	K14503	6e-31	132	vvi:100249673	brassinosteroid resistant 1/2	-	-	-
CL10581.Contig1_All	217	5	1.3441	12	2.8966	gi|18398986|ref|NP_564428.1|	122	1e-27	uncharacterized protein [Arabidopsis thaliana] >gi|17979549|gb|AAL50109.1| At1g33800/F14M2_23 [Arabidopsis thaliana] >gi|20453345|gb|AAM19911.1| At1g33800/F14M2_23 [Arabidopsis thaliana] >gi|332193505|gb|AEE31626.1| uncharacterized protein [Arabidopsis thaliana]	gi|241988719|dbj|AK335976.1|	67.9	3e-09	Triticum aestivum cDNA, clone: SET1_C24, cultivar: Chinese Spring	--	--	--	--	--	--	--	--	--	--	--	--	--	--	-	-	GO:0044464//cell part
CL10582.Contig1_All	3639	2	0.0321	1	0.0144	gi|15232241|ref|NP_191562.1|	836	0	squamosa promoter-binding-like protein 12 [Arabidopsis thaliana] >gi|67461584|sp|Q9S7P5.1|SPL12_ARATH RecName: Full=Squamosa promoter-binding-like protein 12 >gi|6006395|emb|CAB56768.1| squamosa promoter binding protein-like 12 [Arabidopsis thaliana] >gi|6006403|emb|CAB56769.1| squamosa promoter binding protein-like 12 [Arabidopsis thaliana] >gi|7076756|emb|CAB75918.1| squamosa promoter binding p…	gi|145339691|ref|NM_115866.3|	123	1e-24	Arabidopsis thaliana squamosa promoter-binding-like protein 12 (SPL12) mRNA, complete cds	sp|Q9S7P5|SPL12_ARATH	836	0	Squamosa promoter-binding-like protein 12 OS=Arabidopsis thaliana GN=SPL12 PE=1 SV=1	--	--	--	--	--	--	--	--	--	--	-	-	-
CL10584.Contig1_All	400	81	11.8124	30	3.9285	--	--	--	--	--	--	--	--	--	--	--	--	--	--	--	--	--	--	--	--	--	--	-	-	-
CL10586.Contig1_All	3466	14	0.2356	24	0.3627	gi|15218215|ref|NP_175645.1|	1669	0	coatomer subunit beta'-2 [Arabidopsis thaliana] >gi|75169434|sp|Q9C827.1|COB22_ARATH RecName: Full=Coatomer subunit beta'-2; AltName: Full=Beta'-coat protein 2; Short=Beta'-COP 2 >gi|332194671|gb|AEE32792.1| coatomer subunit beta'-2 [Arabidopsis thaliana]	gi|225313745|dbj|AK320691.1|	1443	0	Solanum lycopersicum cDNA, clone: LEFL1012BB03, HTC in leaf	sp|Q9C827|COB22_ARATH	1669	0	Coatomer subunit beta'-2 OS=Arabidopsis thaliana GN=At1g52360 PE=2 SV=1	all0438_2	135	6e-31	COG2319	FOG: WD40 repeat	K05236	4e-74	278	ath:AT2G21390	coatomer protein complex, subunit alpha (xenin)	-	-	-
CL10587.Contig1_All	2011	30	0.8702	8	0.2084	gi|225434702|ref|XP_002279903.1|	955	0	PREDICTED: similar to ATP-dependent helicase [Vitis vinifera]	gi|225434701|ref|XM_002279867.1|	557	1e-155	PREDICTED: Vitis vinifera similar to ATP-dependent helicase (LOC100253599), mRNA	sp|B9DFG3|ISE2_ARATH	124	1e-28	DEAD-box ATP-dependent RNA helicase ISE2, chloroplastic OS=Arabidopsis thaliana GN=ISE2 PE=1 SV=2	SPCC550.03c	368	2e-101	COG4581	Superfamily II RNA helicase	K12599	0	960	rcu:RCOM_0730930	antiviral helicase SKI2 [EC:3.6.4.-]	-	GO:0032559//adenyl ribonucleotide binding;GO:0042623//ATPase activity, coupled	-
CL10588.Contig1_All	564	77	7.9639	224	20.8033	gi|118483216|gb|ABK93511.1|	60.8	1e-08	unknown [Populus trichocarpa]	--	--	--	--	--	--	--	--	--	--	--	--	--	--	--	--	--	--	-	-	-
CL10589.Contig1_All	571	19	1.941	98	8.9899	gi|110738055|dbj|BAF00962.1|	325	2e-88	protein kinase like protein [Arabidopsis thaliana]	gi|147767336|emb|AM426277.2|	182	2e-43	Vitis vinifera contig VV78X046508.6, whole genome shotgun sequence	sp|Q5XF57|Y5576_ARATH	145	1e-35	Probable receptor-like serine/threonine-protein kinase At5g57670 OS=Arabidopsis thaliana GN=At5g57670 PE=2 SV=1	YAR019c	79	5e-15	COG0515	Serine/threonine protein kinase	K13430	2e-33	139	zma:100283091	serine/threonine-protein kinase PBS1 [EC:2.7.11.1]	GO:0006464//protein modification process	GO:0004672//protein kinase activity;GO:0032559//adenyl ribonucleotide binding	-
CL1059.Contig1_All	1612	68	2.4607	371	12.0551	gi|114213458|dbj|BAF31132.1|	562	1e-159	catalytic subunit of protein phosphatase 1 [Vicia faba]	gi|115476729|ref|NM_001068496.1|	242	8e-61	Oryza sativa Japonica Group Os08g0455600 (Os08g0455600) mRNA, complete cds	sp|P48489|PP1_ORYSJ	541	4e-154	Serine/threonine-protein phosphatase PP1 OS=Oryza sativa subsp. japonica GN=Os03g0268000 PE=2 SV=2	YER133w	490	3e-138	COG0639	Diadenosine tetraphosphatase and related serine/threonine protein phosphatases	K06269	7e-159	558	rcu:RCOM_0608890	protein phosphatase 1, catalytic subunit [EC:3.1.3.16]	-	-	-
CL1059.Contig2_All	1467	15	0.5964	57	2.0352	gi|114213458|dbj|BAF31132.1|	477	1e-133	catalytic subunit of protein phosphatase 1 [Vicia faba]	gi|115476729|ref|NM_001068496.1|	242	7e-61	Oryza sativa Japonica Group Os08g0455600 (Os08g0455600) mRNA, complete cds	sp|P48489|PP1_ORYSJ	456	1e-128	Serine/threonine-protein phosphatase PP1 OS=Oryza sativa subsp. japonica GN=Os03g0268000 PE=2 SV=2	YER133w	427	3e-119	COG0639	Diadenosine tetraphosphatase and related serine/threonine protein phosphatases	K06269	6e-133	471	rcu:RCOM_0608890	protein phosphatase 1, catalytic subunit [EC:3.1.3.16]	-	-	-
CL10590.Contig1_All	259	25	5.6306	5	1.0112	gi|145329987|ref|NP_001077979.1|	95.9	1e-19	UDP-glucoronosyl/UDP-glucosyl transferase-like protein [Arabidopsis thaliana] >gi|330253257|gb|AEC08351.1| UDP-glucoronosyl/UDP-glucosyl transferase-like protein [Arabidopsis thaliana]	gi|123667080|emb|AM455875.1|	63.9	6e-08	Vitis vinifera, whole genome shotgun sequence, contig VV78X233185.16, clone ENTAV 115	sp|O64733|U87A2_ARATH	95.9	5e-21	UDP-glycosyltransferase 87A2 OS=Arabidopsis thaliana GN=UGT87A2 PE=2 SV=1	--	--	--	--	--	K13691	1e-10	62.4	pop:POPTR_718172	pathogen-inducible salicylic acid glucosyltransferase [EC:2.4.1.-]	-	GO:0035251//UDP-glucosyltransferase activity	-
CL10591.Contig1_All	273	13	2.7778	32	6.1397	gi|225427898|ref|XP_002276690.1|	83.2	9e-16	PREDICTED: hypothetical protein [Vitis vinifera]	--	--	--	--	--	--	--	--	--	--	--	--	--	--	--	--	--	--	-	-	-
CL10592.Contig1_All	291	11	2.205	12	2.16	gi|171921103|gb|ACB59201.1|	135	2e-31	protein kinase family protein [Brassica oleracea]	gi|29788885|gb|AC126785.11|	107	5e-21	Medicago truncatula clone mth2-9i24, complete sequence	sp|O04086|Y1105_ARATH	54.7	1e-08	Probable receptor-like protein kinase At1g11050 OS=Arabidopsis thaliana GN=At1g11050 PE=2 SV=1	--	--	--	--	--	K13418	1e-07	52	vvi:100247683	somatic embryogenesis receptor kinase 1 [EC:2.7.10.1 2.7.11.1]	GO:0006464//protein modification process	GO:0004702//receptor signaling protein serine/threonine kinase activity;GO:0032559//adenyl ribonucleotide binding	-
CL10593.Contig1_All	283	22	4.5347	10	1.8509	--	--	--	--	--	--	--	--	--	--	--	--	--	--	--	--	--	--	--	--	--	--	-	-	-
CL10594.Contig1_All	332	36	6.3252	26	4.102	gi|156066424|gb|ABU43071.1|	196	6e-50	wilt-resistance protein [Gossypium barbadense]	gi|156066423|gb|EF554788.1|	198	2e-48	Gossypium barbadense wilt-resistance protein mRNA, partial cds	sp|Q0V7T5|Y1864_ARATH	157	2e-39	Probable receptor-like protein kinase At1g80640 OS=Arabidopsis thaliana GN=At1g80640 PE=2 SV=1	--	--	--	--	--	K13430	4e-17	83.6	zma:100283091	serine/threonine-protein kinase PBS1 [EC:2.7.11.1]	GO:0006464//protein modification process	GO:0004702//receptor signaling protein serine/threonine kinase activity;GO:0032559//adenyl ribonucleotide binding	-
CL10595.Contig1_All	450	34	4.4074	7	0.8148	gi|15241248|ref|NP_200466.1|	80.5	7e-15	oxidative stress 3 [Arabidopsis thaliana] >gi|332009397|gb|AED96780.1| oxidative stress 3 [Arabidopsis thaliana]	gi|147852631|emb|AM478166.2|	71.9	4e-10	Vitis vinifera contig VV78X136477.5, whole genome shotgun sequence	--	--	--	--	--	--	--	--	--	--	--	--	--	--	-	-	-
CL10596.Contig1_All	3548	0	0	0	0	gi|224137802|ref|XP_002322655.1|	1456	0	autoinhibited calcium ATPase [Populus trichocarpa] >gi|222867285|gb|EEF04416.1| autoinhibited calcium ATPase [Populus trichocarpa]	gi|224086937|ref|XM_002307975.1|	412	1e-112	Populus trichocarpa autoinhibited calcium ATPase, mRNA	sp|O22218|ACA4_ARATH	1428	0	Calcium-transporting ATPase 4, plasma membrane-type OS=Arabidopsis thaliana GN=ACA4 PE=1 SV=1	MTH1001	407	7e-113	COG0474	Cation transport ATPase	K01537	0	1436	vvi:100246545	Ca2+-transporting ATPase [EC:3.6.3.8]	-	-	-
CL10598.Contig1_All	3460	1531	25.8114	1808	27.3706	gi|22330675|ref|NP_177811.2|	1422	0	exocyst complex component 2 [Arabidopsis thaliana] >gi|24638217|sp|Q8S3U9.1|EXOC2_ARATH RecName: Full=Exocyst complex component 2; AltName: Full=Exocyst complex component Sec5 >gi|19387170|gb|AAL87121.1|AF479278_1 SEC5a [Arabidopsis thaliana] >gi|29029068|gb|AAO64913.1| At1g76850 [Arabidopsis thaliana] >gi|332197774|gb|AEE35895.1| exocyst complex component 2 [Arabidopsis thaliana]	gi|30699202|ref|NM_106336.3|	301	2e-78	Arabidopsis thaliana exocyst complex component 2 (SEC5A) mRNA, complete cds	sp|Q8S3U9|EXOC2_ARATH	1422	0	Exocyst complex component 2 OS=Arabidopsis thaliana GN=SEC5A PE=1 SV=1	--	--	--	--	--	--	--	--	--	--	GO:0000904//cell morphogenesis involved in differentiation;GO:0009856//pollination	-	GO:0044444//cytoplasmic part;GO:0016020//membrane
CL10599.Contig1_All	724	442	35.612	32	2.3151	gi|47498983|gb|AAT28307.1|	220	1e-56	leucine-rich repeat receptor-like protein kinase [Pyrus pyrifolia]	--	--	--	--	sp|P47735|RLK5_ARATH	211	3e-55	Receptor-like protein kinase 5 OS=Arabidopsis thaliana GN=RLK5 PE=1 SV=1	RSp0842	60.5	3e-09	COG4886	Leucine-rich repeat (LRR) protein	K08286	6e-55	211	ath:AT4G28490	protein-serine/threonine kinase [EC:2.7.11.-]	GO:0006468//protein amino acid phosphorylation	GO:0016301//kinase activity	GO:0044464//cell part
CL106.Contig1_All	2427	64	1.5382	5	0.1079	gi|224923759|gb|ACN67534.1|	417	1e-173	cellulose synthase-like protein H1 [Hordeum vulgare subsp. vulgare]	gi|241984982|dbj|AK332242.1|	93.7	7e-16	Triticum aestivum cDNA, clone: WT003_I02, cultivar: Chinese Spring	sp|Q339N5|CSLH1_ORYSJ	419	3e-171	Cellulose synthase-like protein H1 OS=Oryza sativa subsp. japonica GN=CSLH1 PE=2 SV=2	alr3757	73.9	1e-12	COG1215	Glycosyltransferases, probably involved in cell wall biogenesis	K10999	3e-106	249	zma:542514	cellulose synthase A [EC:2.4.1.12]	-	GO:0016740//transferase activity	-
CL106.Contig2_All	2489	209	4.8982	12	0.2525	gi|224923759|gb|ACN67534.1|	647	0	cellulose synthase-like protein H1 [Hordeum vulgare subsp. vulgare]	gi|241984982|dbj|AK332242.1|	93.7	7e-16	Triticum aestivum cDNA, clone: WT003_I02, cultivar: Chinese Spring	sp|Q339N5|CSLH1_ORYSJ	635	0	Cellulose synthase-like protein H1 OS=Oryza sativa subsp. japonica GN=CSLH1 PE=2 SV=2	alr3757	107	1e-22	COG1215	Glycosyltransferases, probably involved in cell wall biogenesis	K10999	9e-114	409	zma:542514	cellulose synthase A [EC:2.4.1.12]	-	GO:0016740//transferase activity	GO:0044464//cell part
CL1060.Contig1_All	1685	273	9.4509	305	9.4812	gi|240256408|ref|NP_199468.5|	243	5e-63	uncharacterized protein [Arabidopsis thaliana] >gi|332008015|gb|AED95398.1| uncharacterized protein [Arabidopsis thaliana]	gi|32480691|gb|AC144516.5|	115	1e-22	Medicago truncatula clone mth2-28p22, complete sequence	--	--	--	--	--	--	--	--	--	--	--	--	--	--	-	-	-
CL10600.Contig1_All	3489	8574	143.349	8962	134.545	gi|124360685|gb|ABN08674.1|	870	0	Epsin, N-terminal; ENTH/VHS [Medicago truncatula]	gi|210142116|dbj|AK246035.1|	375	1e-100	Glycine max cDNA, clone: GMFL01-49-F18	sp|Q67YI9|EPN2_ARATH	816	0	Clathrin interactor EPSIN 2 OS=Arabidopsis thaliana GN=EPSIN2 PE=1 SV=1	AGl2640gl	52	7e-06	COG4991	Uncharacterized protein with a bacterial SH3 domain homologue	K12471	0	979	vvi:100267012	epsin	-	GO:0005515//protein binding;GO:0008289//lipid binding	GO:0016020//membrane;GO:0043231//intracellular membrane-bounded organelle
CL10601.Contig1_All	289	16	3.2295	9	1.6312	gi|18402922|ref|NP_566678.1|	127	3e-29	proton gradient regulation 7 [Arabidopsis thaliana] >gi|332642954|gb|AEE76475.1| proton gradient regulation 7 [Arabidopsis thaliana]	--	--	--	--	--	--	--	--	--	--	--	--	--	--	--	--	--	--	-	GO:0000166//nucleotide binding	GO:0043231//intracellular membrane-bounded organelle
CL10603.Contig1_All	244	79	18.8864	32	6.8695	--	--	--	--	--	--	--	--	--	--	--	--	--	--	--	--	--	--	--	--	--	--	-	-	-
CL10604.Contig1_All	824	160	11.3267	157	9.9801	gi|297822515|ref|XP_002879140.1|	128	1e-28	F1F0-ATPase inhibitor protein [Arabidopsis lyrata subsp. lyrata] >gi|297324979|gb|EFH55399.1| F1F0-ATPase inhibitor protein [Arabidopsis lyrata subsp. lyrata]	gi|223974176|gb|BT065400.1|	91.7	9e-16	Zea mays full-length cDNA clone ZM_BFb0139L03 mRNA, complete cds	sp|Q9ZUX4|UMP2_ARATH	126	1e-29	Uncharacterized protein At2g27730, mitochondrial OS=Arabidopsis thaliana GN=At2g27730 PE=1 SV=1	--	--	--	--	--	--	--	--	--	--	-	-	-
CL10605.Contig1_All	243	12	2.8806	11	2.3711	--	--	--	--	--	--	--	--	--	--	--	--	--	--	--	--	--	--	--	--	--	--	-	-	-
CL10606.Contig1_All	449	125	16.2396	38	4.433	gi|317513779|gb|ADV31547.1|	136	1e-31	phospholipase D beta [Dimocarpus longan]	gi|115480464|ref|NM_001070361.1|	73.8	1e-10	Oryza sativa Japonica Group Os09g0543100 (Os09g0543100) mRNA, complete cds	sp|Q9T053|PLDG1_ARATH	115	1e-26	Phospholipase D gamma 1 OS=Arabidopsis thaliana GN=PLDGAMMA1 PE=1 SV=1	--	--	--	--	--	K01115	2e-28	121	vvi:100252995	phospholipase D [EC:3.1.4.4]	-	-	-
CL10608.Contig1_All	329	52	9.2198	15	2.3881	gi|317106657|dbj|BAJ53161.1|	199	7e-51	JHL10I11.7 [Jatropha curcas]	gi|270137565|gb|BT104517.1|	151	4e-34	Picea glauca clone GQ02811_F10 mRNA sequence	--	--	--	--	DR0159	60.8	6e-10	COG0572	Uridine kinase	--	--	--	--	--	GO:0006164//purine nucleotide biosynthetic process;GO:0006397//mRNA processing	GO:0019206//nucleoside kinase activity;GO:0009975//cyclase activity;GO:0019204//nucleotide phosphatase activity;GO:0032559//adenyl ribonucleotide binding	GO:0034708
CL10609.Contig1_All	560	30	3.125	35	3.2737	gi|334184648|ref|NP_001189662.1|	154	7e-37	uncharacterized protein [Arabidopsis thaliana] >gi|330253675|gb|AEC08769.1| uncharacterized protein [Arabidopsis thaliana]	gi|123717168|emb|AM457877.1|	93.7	2e-16	Vitis vinifera, whole genome shotgun sequence, contig VV78X154858.10, clone ENTAV 115	--	--	--	--	--	--	--	--	--	--	--	--	--	--	-	-	-
CL1061.Contig1_All	2935	153	3.0409	106	1.8917	gi|297849570|ref|XP_002892666.1|	376	1e-102	transcription factor jumonji domain-containing protein [Arabidopsis lyrata subsp. lyrata] >gi|297338508|gb|EFH68925.1| transcription factor jumonji domain-containing protein [Arabidopsis lyrata subsp. lyrata]	gi|123673008|emb|AM446036.1|	121	4e-24	Vitis vinifera contig VV78X152709.16, whole genome shotgun sequence	--	--	--	--	--	--	--	--	--	K11449	2e-113	407	vvi:100261347	jumonji domain-containing protein 1 [EC:1.14.11.-]	GO:0048827//phyllome development;GO:0048229//gametophyte development;GO:0070076//histone lysine demethylation;GO:0009791//post-embryonic development;GO:0006306//DNA methylation	GO:0032452//histone demethylase activity;GO:0046872//metal ion binding	-
CL10610.Contig1_All	208	17	4.7676	15	3.7774	gi|297806381|ref|XP_002871074.1|	65.5	2e-10	short-chain dehydrogenase/reductase family protein [Arabidopsis lyrata subsp. lyrata] >gi|297316911|gb|EFH47333.1| short-chain dehydrogenase/reductase family protein [Arabidopsis lyrata subsp. lyrata]	gi|224061534|ref|XM_002300492.1|	71.9	2e-10	Populus trichocarpa predicted protein, mRNA	--	--	--	--	--	--	--	--	--	--	--	--	--	--	GO:0008152//metabolic process	GO:0003824//catalytic activity	GO:0043231//intracellular membrane-bounded organelle
CL10611.Contig1_All	374	37	5.7709	36	5.0419	--	--	--	--	--	--	--	--	--	--	--	--	--	--	--	--	--	--	--	--	--	--	-	-	-
CL10612.Contig1_All	3536	0	0	0	0	gi|224123398|ref|XP_002330305.1|	319	2e-85	cytochrome P450 [Populus trichocarpa] >gi|222871340|gb|EEF08471.1| cytochrome P450 [Populus trichocarpa]	gi|225428624|ref|XR_078093.1|	77.8	6e-11	PREDICTED: Vitis vinifera misc_RNA (LOC100252120), miscRNA	sp|Q9SZ46|C82C4_ARATH	275	1e-73	Cytochrome P450 82C4 OS=Arabidopsis thaliana GN=CYP82C4 PE=2 SV=1	BH0579	112	6e-24	COG2124	Cytochrome P450	K00517	2e-73	275	ath:AT4G31940	[EC:1.14.-.-]	-	-	-
CL10613.Contig1_All	362	42	6.7679	9	1.3023	--	--	--	--	gi|160955193|emb|CU225408.1|	63.9	9e-08	Populus EST from leave	--	--	--	--	--	--	--	--	--	--	--	--	--	--	-	-	-
CL10614.Contig1_All	3413	3084	52.7097	2782	42.6956	gi|124359697|gb|ABD32367.2|	723	0	cig3, related [Medicago truncatula]	gi|147784050|emb|AM457847.2|	117	7e-23	Vitis vinifera contig VV78X010707.6, whole genome shotgun sequence	--	--	--	--	--	--	--	--	--	K14409	9e-75	280	ppp:PHYPADRAFT_96795	protein SMG7	-	-	-
CL10615.Contig1_All	412	16	2.2653	55	6.9924	gi|297806331|ref|XP_002871049.1|	255	1e-67	kinase family protein [Arabidopsis lyrata subsp. lyrata] >gi|297316886|gb|EFH47308.1| kinase family protein [Arabidopsis lyrata subsp. lyrata]	gi|147800621|emb|AM476497.2|	196	1e-47	Vitis vinifera contig VV78X054114.4, whole genome shotgun sequence	sp|Q9LFA2|KIPK_ARATH	251	7e-68	Serine/threonine-protein kinase KIPK OS=Arabidopsis thaliana GN=KIPK PE=1 SV=1	SPAC17G8.14c_2	87	9e-18	COG0515	Serine/threonine protein kinase	K08286	2e-61	231	ath:AT5G47750	protein-serine/threonine kinase [EC:2.7.11.-]	-	-	-
CL10616.Contig1_All	453	24	3.0905	52	6.0127	gi|92885110|gb|ABE87630.1|	101	4e-21	Disease resistance protein [Medicago truncatula]	--	--	--	--	sp|Q9FJB5|RP8L3_ARATH	46.2	7e-06	Disease resistance RPP8-like protein 3 OS=Arabidopsis thaliana GN=RPP8L3 PE=2 SV=1	--	--	--	--	--	--	--	--	--	--	-	GO:0005488//binding	-
CL10617.Contig1_All	359	19	3.0872	63	9.192	gi|6523547|emb|CAB62280.1|	45.8	1e-07	hydroxyproline-rich glycoprotein DZ-HRGP [Volvox carteri f. nagariensis]	--	--	--	--	sp|P21997|SSGP_VOLCA	45.4	1e-08	Sulfated surface glycoprotein 185 OS=Volvox carteri PE=1 SV=1	--	--	--	--	--	K01115	7e-07	49.7	vcn:VOLCADRAFT_99471	phospholipase D [EC:3.1.4.4]	-	GO:0016740//transferase activity	GO:0044464//cell part
CL10618.Contig1_All	330	12	2.1212	35	5.5554	gi|224120480|ref|XP_002331058.1|	195	1e-49	arogenate dehydrogenase [Populus trichocarpa] >gi|222872988|gb|EEF10119.1| arogenate dehydrogenase [Populus trichocarpa]	gi|335315251|gb|GU275185.1|	131	4e-28	Populus balsamifera isolate STO11 haplotype B arogenate dehydrogenase gene, partial sequence	sp|Q944B6|TYRA1_ARATH	193	2e-50	Arogenate dehydrogenase 1, chloroplastic OS=Arabidopsis thaliana GN=TYRAAT1 PE=1 SV=1	--	--	--	--	--	K15227	4e-51	196	rcu:RCOM_0003340	arogenate dehydrogenase (NADP+), plant [EC:1.3.1.78]	-	-	-
CL10619.Contig1_All	4858	151	1.8131	110	1.186	gi|56157408|gb|AAV80420.1|	387	1e-106	Prf interactor 30137 [Solanum lycopersicum]	gi|110740522|dbj|AK226202.1|	109	2e-20	Arabidopsis thaliana mRNA for regulator of chromosome condensation-like protein, complete cds, clone: RAFL04-12-N15	sp|P0C7P8|Y1615_ARATH	188	2e-47	Uncharacterized basic helix-loop-helix protein At1g06150 OS=Arabidopsis thaliana GN=At1g06150 PE=2 SV=1	SPBC557.03c	61.6	1e-08	COG5184	Alpha-tubulin suppressor and related RCC1 domain-containing proteins	K11493	2e-08	60.5	ota:Ot03g05690	regulator of chromosome condensation	-	GO:0017016//Ras GTPase binding	-
CL1062.Contig1_All	1812	564	18.1566	522	15.0895	gi|212717143|gb|ACJ37413.1|	391	1e-107	serine/threonine protein kinase-like protein [Glycine max]	gi|212717142|gb|EU888324.1|	105	1e-19	Glycine max clone 8070615 serine/threonine protein kinase-like protein mRNA, complete cds	sp|Q8LPB4|PSKR1_DAUCA	251	7e-67	Phytosulfokine receptor 1 OS=Daucus carota GN=PSKR PE=1 SV=1	Cgl2127_1	97.8	5e-20	COG0515	Serine/threonine protein kinase	K13415	1e-60	232	sbi:SORBI_03g032990	protein brassinosteroid insensitive 1 [EC:2.7.10.1 2.7.11.1]	-	-	-
CL10620.Contig1_All	595	19	1.8627	82	7.2187	gi|30688284|ref|NP_189269.2|	308	3e-83	Melibiase family protein [Arabidopsis thaliana] >gi|332643630|gb|AEE77151.1| Melibiase family protein [Arabidopsis thaliana]	gi|297814863|ref|XM_002875269.1|	123	2e-25	Arabidopsis lyrata subsp. lyrata glycosyl hydrolase family protein 27, mRNA	sp|Q42656|AGAL_COFAR	50.4	7e-07	Alpha-galactosidase OS=Coffea arabica PE=1 SV=1	--	--	--	--	--	K07407	1e-08	57.4	pop:POPTR_249183	alpha-galactosidase [EC:3.2.1.22]	GO:0044238//primary metabolic process	GO:0030246//carbohydrate binding;GO:0043167//ion binding;GO:0015925;GO:0042623//ATPase activity, coupled;GO:0032559//adenyl ribonucleotide binding	GO:0043231//intracellular membrane-bounded organelle
CL10621.Contig1_All	291	25	5.0114	14	2.52	gi|343887282|dbj|BAK61828.1|	58.9	2e-08	hypothetical protein [Citrus unshiu]	--	--	--	--	--	--	--	--	--	--	--	--	--	--	--	--	--	--	-	-	-
CL10622.Contig1_All	312	21	3.9262	18	3.0219	gi|297833634|ref|XP_002884699.1|	150	4e-36	D-alanine--D-alanine ligase family [Arabidopsis lyrata subsp. lyrata] >gi|297330539|gb|EFH60958.1| D-alanine--D-alanine ligase family [Arabidopsis lyrata subsp. lyrata]	gi|110665779|gb|AC150384.17|	95.6	2e-17	Medicago truncatula clone mth2-144c22, complete sequence	--	--	--	--	--	--	--	--	--	--	--	--	--	--	GO:0000270//peptidoglycan metabolic process	GO:0016881//acid-amino acid ligase activity;GO:0032559//adenyl ribonucleotide binding	GO:0030312//external encapsulating structure;GO:0009536//plastid
CL10623.Contig1_All	1684	244	8.452	105	3.266	gi|297845164|ref|XP_002890463.1|	568	1e-161	F-box family protein [Arabidopsis lyrata subsp. lyrata] >gi|297336305|gb|EFH66722.1| F-box family protein [Arabidopsis lyrata subsp. lyrata]	gi|225459578|ref|XR_078210.1|	464	1e-127	PREDICTED: Vitis vinifera misc_RNA (LOC100247171), miscRNA	sp|Q9XI00|SKI32_ARATH	564	4e-161	F-box protein 7 OS=Arabidopsis thaliana GN=SKIP32 PE=1 SV=1	--	--	--	--	--	K10295	8e-161	564	ath:AT1G21760	F-box protein 9	-	-	-
CL10625.Contig1_All	304	18	3.4539	19	3.2737	gi|15233322|ref|NP_188864.1|	90.5	6e-18	UDP-glycosyltransferase-like protein [Arabidopsis thaliana] >gi|75311175|sp|Q9LHJ2.1|U82A1_ARATH RecName: Full=UDP-glycosyltransferase 82A1 >gi|9294091|dbj|BAB01943.1| UDP-glucose glucosyltransferase-like protein [Arabidopsis thaliana] >gi|332643091|gb|AEE76612.1| UDP-glycosyltransferase-like protein [Arabidopsis thaliana]	--	--	--	--	sp|Q9LHJ2|U82A1_ARATH	90.5	2e-19	UDP-glycosyltransferase 82A1 OS=Arabidopsis thaliana GN=UGT82A1 PE=2 SV=1	--	--	--	--	--	--	--	--	--	--	-	GO:0008194//UDP-glycosyltransferase activity;GO:0016758//transferase activity, transferring hexosyl groups	-
CL10626.Contig1_All	440	19	2.5189	46	5.4761	gi|224128466|ref|XP_002320339.1|	223	8e-58	tubulin gamma complex-associated protein [Populus trichocarpa] >gi|222861112|gb|EEE98654.1| tubulin gamma complex-associated protein [Populus trichocarpa]	gi|224128465|ref|XM_002320303.1|	214	5e-53	Populus trichocarpa tubulin gamma complex-associated protein (TUBGCP5), mRNA	sp|Q9SC88|GCP4_MEDTR	189	7e-49	Gamma-tubulin complex component 4 homolog OS=Medicago truncatula GN=85P PE=2 SV=1	--	--	--	--	--	--	--	--	--	--	GO:0007010//cytoskeleton organization	-	GO:0044430//cytoskeletal part;GO:0015630//microtubule cytoskeleton
CL10629.Contig1_All	347	23	3.8664	26	3.9247	gi|297835244|ref|XP_002885504.1|	71.6	3e-12	pentatricopeptide repeat-containing protein [Arabidopsis lyrata subsp. lyrata] >gi|297331344|gb|EFH61763.1| pentatricopeptide repeat-containing protein [Arabidopsis lyrata subsp. lyrata]	--	--	--	--	sp|Q9ASZ8|PPR37_ARATH	70.1	3e-13	Pentatricopeptide repeat-containing protein At1g12620 OS=Arabidopsis thaliana GN=At1g12620 PE=2 SV=1	--	--	--	--	--	--	--	--	--	--	-	-	-
CL1063.Contig1_All	1278	297	13.5562	226	9.2628	gi|30685896|ref|NP_197156.2|	207	2e-52	uncharacterized protein [Arabidopsis thaliana] >gi|30725414|gb|AAP37729.1| At5g16520 [Arabidopsis thaliana] >gi|332004921|gb|AED92304.1| uncharacterized protein [Arabidopsis thaliana]	gi|110350028|gb|AC182571.2|	60	5e-06	Mimulus guttatus clone MGBa-65G3, complete sequence	--	--	--	--	--	--	--	--	--	--	--	--	--	--	-	-	GO:0044464//cell part
CL10630.Contig1_All	209	12	3.3492	5	1.2531	--	--	--	--	--	--	--	--	--	--	--	--	--	--	--	--	--	--	--	--	--	--	-	-	-
CL10631.Contig1_All	326	27	4.8312	37	5.9449	--	--	--	--	--	--	--	--	--	--	--	--	--	--	--	--	--	--	--	--	--	--	-	-	-
CL10632.Contig1_All	790	78	5.7594	34	2.2543	gi|334182499|ref|NP_001184972.1|	379	1e-104	armadillo repeat-containing kinesin-like protein 3 [Arabidopsis thaliana] >gi|332190760|gb|AEE28881.1| armadillo repeat-containing kinesin-like protein 3 [Arabidopsis thaliana]	gi|334182498|ref|NM_001198043.1|	240	2e-60	Arabidopsis thaliana armadillo repeat-containing kinesin-like protein 3 (ARK3) mRNA, complete cds	sp|Q9FZ06|ARK3_ARATH	379	8e-106	Armadillo repeat-containing kinesin-like protein 3 OS=Arabidopsis thaliana GN=ARK3 PE=1 SV=1	SPAC1834.07	121	1e-27	COG5059	Kinesin-like protein	K10394	6e-29	125	ppp:PHYPADRAFT_786	kinesin family member 3/17	-	-	-
CL10633.Contig1_All	452	49	6.3237	34	3.9401	gi|295646609|gb|ADF55750.1|	145	2e-34	phospholipase A2 beta [Citrus sinensis]	gi|255546208|ref|XM_002514118.1|	81.8	5e-13	Ricinus communis Phospholipase A23, mRNA	sp|Q9XG80|PLA21_ORYSJ	126	4e-30	Probable phospholipase A2 homolog 1 OS=Oryza sativa subsp. japonica GN=PLA2-I PE=2 SV=1	--	--	--	--	--	K01047	7e-07	50.4	vvi:100243777	phospholipase A2 [EC:3.1.1.4]	GO:0006629//lipid metabolic process;GO:0009314//response to radiation;GO:0010118//stomatal movement;GO:0019637//organophosphate metabolic process	GO:0046872//metal ion binding;GO:0004091//carboxylesterase activity	GO:0043231//intracellular membrane-bounded organelle
CL10634.Contig1_All	3357	3209	55.761	2698	42.0972	gi|30695777|ref|NP_199801.2|	1397	0	Beta-glucosidase, GBA2 type family protein [Arabidopsis thaliana] >gi|34365725|gb|AAQ65174.1| At5g49900 [Arabidopsis thaliana] >gi|332008486|gb|AED95869.1| Beta-glucosidase, GBA2 type family protein [Arabidopsis thaliana]	gi|123707779|emb|AM475070.1|	416	1e-113	Vitis vinifera, whole genome shotgun sequence, contig VV78X022021.5, clone ENTAV 115	--	--	--	--	alr2816	253	2e-66	COG4354	Predicted bile acid beta-glucosidase	--	--	--	--	--	-	-	-
CL10636.Contig1_All	617	55	5.1998	131	11.1211	gi|297823773|ref|XP_002879769.1|	234	8e-61	guanylate-binding family protein [Arabidopsis lyrata subsp. lyrata] >gi|297325608|gb|EFH56028.1| guanylate-binding family protein [Arabidopsis lyrata subsp. lyrata]	gi|115470894|ref|NM_001065581.1|	139	3e-30	Oryza sativa Japonica Group Os07g0181700 (Os07g0181700) mRNA, complete cds	--	--	--	--	--	--	--	--	--	--	--	--	--	--	-	GO:0017111//nucleoside-triphosphatase activity;GO:0032561//guanyl ribonucleotide binding	GO:0031410//cytoplasmic vesicle
CL10637.Contig1_All	226	36	9.2919	22	5.0989	--	--	--	--	--	--	--	--	--	--	--	--	--	--	--	--	--	--	--	--	--	--	-	-	-
CL10639.Contig1_All	1301	631	28.2921	1245	50.125	gi|82621186|gb|ABB86281.1|	474	1e-132	transcription factor APFI-like [Solanum tuberosum]	gi|292786295|dbj|AK338482.1|	339	4e-90	Lotus japonicus cDNA, clone: LjFL2-023-CB03, HTC	sp|Q9FMV1|UMP7_ARATH	139	3e-33	Uncharacterized protein At5g63510, mitochondrial OS=Arabidopsis thaliana GN=At5g63510 PE=1 SV=1	aq_1660	161	3e-39	COG0663	Carbonic anhydrases/acetyltransferases, isoleucine patch superfamily	--	--	--	--	--	-	-	-
CL1064.Contig1_All	1438	321	13.0214	424	15.4444	gi|307136300|gb|ADN34124.1|	270	5e-71	serine-rich protein [Cucumis melo subsp. melo]	gi|147776838|emb|AM461551.2|	93.7	4e-16	Vitis vinifera contig VV78X253653.6, whole genome shotgun sequence	--	--	--	--	--	--	--	--	--	K13171	2e-10	65.1	vcn:VOLCADRAFT_121090	serine/arginine repetitive matrix protein 1	-	-	-
CL10640.Contig1_All	253	51	11.7588	20	4.1407	--	--	--	--	--	--	--	--	--	--	--	--	--	--	--	--	--	--	--	--	--	--	-	-	-
CL10641.Contig1_All	526	123	13.6406	25	2.4895	gi|225463434|ref|XP_002272279.1|	90.9	8e-18	PREDICTED: hypothetical protein [Vitis vinifera]	gi|147857733|emb|AM447362.2|	69.9	2e-09	Vitis vinifera contig VV78X207753.10, whole genome shotgun sequence	--	--	--	--	--	--	--	--	--	--	--	--	--	--	-	-	-
CL10642.Contig1_All	210	74	20.5554	18	4.4897	--	--	--	--	--	--	--	--	--	--	--	--	--	--	--	--	--	--	--	--	--	--	-	-	-
CL10643.Contig1_All	1691	39	1.3453	32	0.9912	gi|15238106|ref|NP_199559.1|	313	6e-84	RGPR-related protein [Arabidopsis thaliana] >gi|332008141|gb|AED95524.1| RGPR-related protein [Arabidopsis thaliana]	gi|185115750|dbj|AP007990.2|	109	8e-21	Lotus japonicus genomic DNA, chromosome 4, clone: LjT08A19, TM1321, complete sequence	--	--	--	--	--	--	--	--	--	--	--	--	--	--	-	-	-
CL10644.Contig1_All	1754	184	6.1193	78	2.3293	gi|18415262|ref|NP_567580.1|	556	1e-157	nodulin MtN21 /EamA-like transporter family protein [Arabidopsis thaliana] >gi|16974593|gb|AAL31201.1| AT4g19180/T18B16_150 [Arabidopsis thaliana] >gi|23506177|gb|AAN31100.1| At4g19180/T18B16_150 [Arabidopsis thaliana] >gi|332658756|gb|AEE84156.1| nodulin MtN21 /EamA-like transporter family protein [Arabidopsis thaliana]	gi|224129995|ref|XM_002328819.1|	303	3e-79	Populus trichocarpa mtn21-like protein (N21L2), mRNA	sp|Q6J163|5NG4_PINTA	251	9e-67	Auxin-induced protein 5NG4 OS=Pinus taeda PE=2 SV=1	APE1345	52.4	2e-06	COG0697	Permeases of the drug/metabolite transporter (DMT) superfamily	--	--	--	--	--	-	-	-
CL10645.Contig1_All	3359	0	0	36	0.5614	gi|224123398|ref|XP_002330305.1|	407	1e-112	cytochrome P450 [Populus trichocarpa] >gi|222871340|gb|EEF08471.1| cytochrome P450 [Populus trichocarpa]	gi|189162487|dbj|AP009710.1|	83.8	9e-13	Lotus japonicus genomic DNA, chromosome 3, clone: LjT23H01, TM1768, complete sequence	sp|Q9SZ46|C82C4_ARATH	329	7e-90	Cytochrome P450 82C4 OS=Arabidopsis thaliana GN=CYP82C4 PE=2 SV=1	BH0579	121	7e-27	COG2124	Cytochrome P450	K00517	1e-89	329	ath:AT4G31940	[EC:1.14.-.-]	-	-	-
CL10648.Contig1_All	589	56	5.5461	82	7.2922	gi|297809977|ref|XP_002872872.1|	225	3e-58	transducin family protein [Arabidopsis lyrata subsp. lyrata] >gi|297318709|gb|EFH49131.1| transducin family protein [Arabidopsis lyrata subsp. lyrata]	gi|123711351|emb|AM447583.1|	83.8	2e-13	Vitis vinifera, whole genome shotgun sequence, contig VV78X216174.26, clone ENTAV 115	--	--	--	--	--	--	--	--	--	--	--	--	--	--	-	-	GO:0031461//cullin-RING ubiquitin ligase complex
CL10649.Contig1_All	2134	79	2.1595	48	1.1782	gi|225446357|ref|XP_002272844.1|	677	0	PREDICTED: similar to hydroxyproline-rich glycoprotein family protein [Vitis vinifera]	gi|292786240|dbj|AK338427.1|	188	1e-44	Lotus japonicus cDNA, clone: LjFL2-021-DH05, HTC	sp|Q9LJ64|PLRX1_ARATH	69.3	2e-12	Pollen-specific leucine-rich repeat extensin-like protein 1 OS=Arabidopsis thaliana GN=PEX1 PE=2 SV=1	STM0960	68.6	4e-11	COG1674	DNA segregation ATPase FtsK/SpoIIIE and related proteins	K01115	3e-09	61.6	vcn:VOLCADRAFT_99471	phospholipase D [EC:3.1.4.4]	-	-	-
CL1065.Contig1_All	1096	197	10.485	232	11.0877	gi|30687441|ref|NP_194428.2|	221	1e-108	uncharacterized protein [Arabidopsis thaliana] >gi|63003790|gb|AAY25424.1| At4g26980 [Arabidopsis thaliana] >gi|90093278|gb|ABD85152.1| At4g26980 [Arabidopsis thaliana] >gi|332659880|gb|AEE85280.1| uncharacterized protein [Arabidopsis thaliana]	gi|123672759|emb|AM441937.1|	87.7	2e-14	Vitis vinifera, whole genome shotgun sequence, contig VV78X002902.7, clone ENTAV 115	--	--	--	--	--	--	--	--	--	--	--	--	--	--	-	-	-
CL10651.Contig1_All	534	35	3.8233	68	6.6701	--	--	--	--	--	--	--	--	--	--	--	--	--	--	--	--	--	--	--	--	--	--	-	-	-
CL10652.Contig1_All	201	10	2.9021	19	4.9513	--	--	--	--	--	--	--	--	--	--	--	--	--	--	--	--	--	--	--	--	--	--	-	-	-
CL10654.Contig1_All	334	64	11.1775	14	2.1956	--	--	--	--	--	--	--	--	--	--	--	--	--	--	--	--	--	--	--	--	--	--	-	-	-
CL10656.Contig1_All	991	49	2.8843	36	1.9028	gi|186529839|ref|NP_001119383.1|	91.7	1e-17	SCP1-like small phosphatase 4 [Arabidopsis thaliana] >gi|332007998|gb|AED95381.1| SCP1-like small phosphatase 4 [Arabidopsis thaliana]	gi|147839778|emb|AM468347.2|	159	6e-36	Vitis vinifera contig VV78X165552.10, whole genome shotgun sequence	--	--	--	--	YHR004c	51.2	3e-06	COG5190	TFIIF-interacting CTD phosphatases, including NLI-interacting factor	--	--	--	--	--	-	GO:0042578//phosphoric ester hydrolase activity	GO:0043231//intracellular membrane-bounded organelle
CL10657.Contig1_All	223	46	12.0328	124	29.1259	--	--	--	--	--	--	--	--	--	--	--	--	--	--	--	--	--	--	--	--	--	--	-	-	-
CL10658.Contig1_All	287	22	4.4715	11	2.0076	--	--	--	--	--	--	--	--	--	--	--	--	--	--	--	--	--	--	--	--	--	--	-	-	-
CL10659.Contig1_All	245	17	4.0476	34	7.269	gi|42566126|ref|NP_191728.2|	166	1e-40	nucleotidyltransferase [Arabidopsis thaliana] >gi|332646720|gb|AEE80241.1| nucleotidyltransferase [Arabidopsis thaliana]	gi|186511302|ref|NM_116034.4|	161	3e-37	Arabidopsis thaliana nucleotidyltransferase (AT3G61690) mRNA, complete cds	--	--	--	--	--	--	--	--	--	--	--	--	--	--	-	-	-
CL1066.Contig1_All	3022	1113	21.4839	1201	20.8167	gi|15221411|ref|NP_177623.1|	1250	0	plastid transcriptionally active 2 [Arabidopsis thaliana] >gi|75194055|sp|Q9S7Q2.1|PP124_ARATH RecName: Full=Pentatricopeptide repeat-containing protein At1g74850, chloroplastic; AltName: Full=Protein PLASTID TRANSCRIPTIONALLY ACTIVE 2; Flags: Precursor >gi|5882738|gb|AAD55291.1|AC008263_22 Contains 3 PF|01535 DUF17 domains [Arabidopsis thaliana] >gi|332197518|gb|AEE35639.1| plastid transcription…	gi|123691777|emb|AM468246.1|	680	0	Vitis vinifera, whole genome shotgun sequence, contig VV78X265708.8, clone ENTAV 115	sp|Q9S7Q2|PP124_ARATH	1250	0	Pentatricopeptide repeat-containing protein At1g74850, chloroplastic OS=Arabidopsis thaliana GN=PTAC2 PE=2 SV=1	--	--	--	--	--	K15078	2e-18	92.4	vvi:100250139	structure-specific endonuclease subunit SLX1 [EC:3.6.1.-]	-	-	-
CL10660.Contig1_All	207	12	3.3816	17	4.3017	--	--	--	--	gi|330250293|gb|CP002685.1|	60	7e-07	Arabidopsis thaliana chromosome 2, complete sequence	--	--	--	--	--	--	--	--	--	--	--	--	--	--	-	-	-
CL10663.Contig1_All	547	82	8.7446	9	0.8618	--	--	--	--	--	--	--	--	--	--	--	--	--	--	--	--	--	--	--	--	--	--	-	-	-
CL10666.Contig1_All	369	26	4.1102	54	7.6653	gi|15240153|ref|NP_201497.1|	149	1e-35	Prolyl oligopeptidase family protein [Arabidopsis thaliana] >gi|9758541|dbj|BAB08935.1| protease-like [Arabidopsis thaliana] >gi|332010901|gb|AED98284.1| Prolyl oligopeptidase family protein [Arabidopsis thaliana]	gi|158341699|gb|AC212845.1|	83.8	1e-13	Populus trichocarpa clone POP021-P21, complete sequence	--	--	--	--	--	--	--	--	--	--	--	--	--	--	GO:0019538//protein metabolic process	GO:0004175//endopeptidase activity	GO:0043231//intracellular membrane-bounded organelle
CL10667.Contig1_All	219	15	3.9954	16	3.8268	gi|115471969|ref|NP_001059583.1|	58.9	2e-08	Os07g0463400 [Oryza sativa Japonica Group] >gi|113611119|dbj|BAF21497.1| Os07g0463400 [Oryza sativa Japonica Group]	--	--	--	--	sp|Q9LN71|RING1_ARATH	52.4	6e-08	E3 ubiquitin-protein ligase At1g12760 OS=Arabidopsis thaliana GN=At1g12760 PE=2 SV=1	--	--	--	--	--	K13148	1e-07	52.4	vvi:100261060	integrator complex subunit 11 [EC:3.1.27.-]	-	GO:0046914//transition metal ion binding	GO:0043231//intracellular membrane-bounded organelle
CL10668.Contig1_All	266	13	2.8508	12	2.363	gi|308550954|gb|ADO34791.1|	60.8	5e-09	beta-galactosidase STBG6 [Solanum lycopersicum]	gi|61162200|dbj|AB190366.1|	101	3e-19	Pyrus pyrifolia PpGAL5 mRNA for beta-D-galactosidase, complete cds	sp|Q10RB4|BGAL5_ORYSJ	57	2e-09	Beta-galactosidase 5 OS=Oryza sativa subsp. japonica GN=Os03g0165400 PE=2 SV=1	--	--	--	--	--	--	--	--	--	--	-	-	-
CL10669.Contig1_All	3460	3612	60.8954	3123	47.2779	gi|87240431|gb|ABD32289.1|	1186	0	tRNA-binding arm; t-snare [Medicago truncatula]	gi|334184029|ref|NM_001198513.1|	264	5e-67	Arabidopsis thaliana golgin candidate 5 (GC5) mRNA, complete cds	sp|Q0WVL7|GOGC5_ARATH	1107	0	Golgin candidate 5 OS=Arabidopsis thaliana GN=GC5 PE=1 SV=1	aq_1006	112	3e-24	COG0419	ATPase involved in DNA repair	K10400	7e-19	94.4	cme:CMO070C	kinesin family member 15	-	-	-
CL1067.Contig1_All	1948	384	11.4989	538	14.4663	gi|15230158|ref|NP_188497.1|	109	2e-22	ankyrin repeat-containing protein [Arabidopsis thaliana] >gi|332642609|gb|AEE76130.1| ankyrin repeat-containing protein [Arabidopsis thaliana]	--	--	--	--	--	--	--	--	--	--	--	--	--	--	--	--	--	--	-	-	-
CL10670.Contig1_All	447	17	2.2185	36	4.2185	gi|240254612|ref|NP_181490.5|	114	4e-25	uncharacterized protein [Arabidopsis thaliana] >gi|330254602|gb|AEC09696.1| uncharacterized protein [Arabidopsis thaliana]	gi|147805166|emb|AM424601.2|	129	2e-27	Vitis vinifera contig VV78X237783.6, whole genome shotgun sequence	--	--	--	--	--	--	--	--	--	--	--	--	--	--	-	-	GO:0043231//intracellular membrane-bounded organelle
CL10671.Contig1_All	284	13	2.6702	15	2.7665	gi|115448815|ref|NP_001048187.1|	113	6e-25	Os02g0760200 [Oryza sativa Japonica Group] >gi|113537718|dbj|BAF10101.1| Os02g0760200 [Oryza sativa Japonica Group]	--	--	--	--	--	--	--	--	--	--	--	--	--	--	--	--	--	--	-	-	-
CL10672.Contig1_All	302	16	3.0905	28	4.8564	gi|2736075|gb|AAB94051.1|	144	5e-34	PAP-specific phosphatase [Arabidopsis thaliana]	gi|292782897|dbj|AK338263.1|	121	4e-25	Lotus japonicus cDNA, clone: LjFL2-015-DC04, HTC	sp|Q38945|DPNPH_ARATH	144	1e-35	PAP-specific phosphatase HAL2-like OS=Arabidopsis thaliana GN=AHL PE=2 SV=1	SPCC1753.04	57.8	5e-09	COG1218	3'-Phosphoadenosine 5'-phosphosulfate (PAPS) 3'-phosphatase	K01082	1e-36	148	vvi:100264076	3'(2'), 5'-bisphosphate nucleotidase [EC:3.1.3.7]	GO:0044237//cellular metabolic process	GO:0016312//inositol bisphosphate phosphatase activity;GO:0008252//nucleotidase activity	-
CL10673.Contig1_All	3679	3720	58.9828	5247	74.704	gi|124365585|gb|ABN09819.1|	1182	0	Not CCR4-Not complex component, N-terminal; tRNA-binding arm [Medicago truncatula]	gi|225441646|ref|XR_078117.1|	710	0	PREDICTED: Vitis vinifera misc_RNA (LOC100253711), miscRNA	sp|Q52JK6|VIP2_NICBE	86.7	8e-17	Probable NOT transcription complex subunit VIP2 (Fragment) OS=Nicotiana benthamiana GN=VIP2 PE=1 SV=1	SPAC1B3.05	206	3e-52	COG5665	CCR4-NOT transcriptional regulation complex, NOT5 subunit	K12580	0	1254	rcu:RCOM_1121820	CCR4-NOT transcription complex subunit 3	GO:0010468//regulation of gene expression	-	GO:0043231//intracellular membrane-bounded organelle
CL10674.Contig1_All	300	15	2.9166	9	1.5714	gi|255573765|ref|XP_002527803.1|	71.6	3e-12	conserved hypothetical protein [Ricinus communis] >gi|223532799|gb|EEF34575.1| conserved hypothetical protein [Ricinus communis]	--	--	--	--	sp|P48785|PRH_ARATH	49.7	4e-07	Pathogenesis-related homeodomain protein OS=Arabidopsis thaliana GN=PRH PE=2 SV=1	--	--	--	--	--	--	--	--	--	--	GO:0010468//regulation of gene expression	GO:0046872//metal ion binding;GO:0003677//DNA binding	GO:0005622//intracellular
CL10675.Contig1_All	302	22	4.2494	37	6.4174	--	--	--	--	--	--	--	--	--	--	--	--	--	--	--	--	--	--	--	--	--	--	-	-	-
CL1068.Contig1_All	1070	122	6.651	168	8.2241	gi|559921|emb|CAA56570.1|	490	1e-137	axi 1 [Nicotiana tabacum]	gi|147784531|emb|AM469142.2|	182	4e-43	Vitis vinifera contig VV78X207178.12, whole genome shotgun sequence	sp|Q8W486|Y1491_ARATH	173	2e-43	DUF246 domain-containing protein At1g04910 OS=Arabidopsis thaliana GN=At1g04910 PE=1 SV=1	--	--	--	--	--	--	--	--	--	--	-	-	-
CL10681.Contig1_All	586	368	36.6322	14	1.2514	gi|2388584|gb|AAB71465.1|	51.6	7e-06	EST gb|ATTS1136 comes from this gene [Arabidopsis thaliana]	--	--	--	--	sp|Q4VZL0|YCF1_CUCSA	47	7e-06	Putative membrane protein ycf1 OS=Cucumis sativus GN=ycf1-A PE=3 SV=2	SMc00431	67	2e-11	COG3791	Uncharacterized conserved protein	--	--	--	--	--	-	-	-
CL10682.Contig1_All	249	13	3.0455	17	3.5761	--	--	--	--	--	--	--	--	--	--	--	--	--	--	--	--	--	--	--	--	--	--	-	-	-
CL10683.Contig1_All	404	28	4.0429	71	9.2053	gi|15229135|ref|NP_189853.1|	248	1e-65	chromatin remodeling 38 [Arabidopsis thaliana] >gi|332644224|gb|AEE77745.1| chromatin remodeling 38 [Arabidopsis thaliana]	gi|224101204|ref|XM_002312148.1|	198	3e-48	Populus trichocarpa chromatin remodeling complex subunit (CHR945-2), mRNA	sp|Q9XFH4|DDM1_ARATH	63.9	3e-11	ATP-dependent DNA helicase DDM1 OS=Arabidopsis thaliana GN=DDM1 PE=1 SV=1	SPAC15A10.03c	85.1	3e-17	COG0553	Superfamily II DNA/RNA helicases, SNF2 family	K10875	1e-16	82.4	ath:AT3G19210	DNA repair and recombination protein RAD54 and RAD54-like protein [EC:3.6.4.-]	GO:0016458//gene silencing;GO:0006351//transcription, DNA-dependent	GO:0017111//nucleoside-triphosphatase activity;GO:0003676//nucleic acid binding;GO:0001071;GO:0032559//adenyl ribonucleotide binding	GO:0031981//nuclear lumen
CL10684.Contig1_All	208	24	6.7307	8	2.0146	--	--	--	--	gi|270047523|gb|AC238503.8|	58	3e-06	Solanum lycopersicum strain Heinz 1706 chromosome 1 clone hba-10f3 map 1, complete sequence	--	--	--	--	--	--	--	--	--	--	--	--	--	--	-	-	-
CL10685.Contig1_All	202	19	5.4867	10	2.5931	gi|290488896|gb|ADD30832.1|	143	8e-34	photosystem I P700 apoprotein A1 [Ficus sp. Moore 315]	gi|89574460|gb|DQ226511.1|	369	1e-100	Morus indica chloroplast, complete genome	sp|Q09X17|PSAA_MORIN	143	2e-35	Photosystem I P700 chlorophyll a apoprotein A1 OS=Morus indica GN=psaA PE=3 SV=1	--	--	--	--	--	K02689	5e-34	139	ppp:PhpapaCp039	photosystem I P700 chlorophyll a apoprotein A1	-	-	-
CL10686.Contig1_All	3475	4302	72.2151	4304	64.8754	gi|307136002|gb|ADN33858.1|	1644	0	ATP-dependent clp protease [Cucumis melo subsp. melo]	gi|210145600|dbj|AK244291.1|	1455	0	Glycine max cDNA, clone: GMFL01-02-J19	sp|P31542|CLPAB_SOLLC	1600	0	ATP-dependent Clp protease ATP-binding subunit clpA homolog CD4B, chloroplastic OS=Solanum lycopersicum GN=CD4B PE=3 SV=1	alr2999	1256	0	COG0542	ATPases with chaperone activity, ATP-binding subunit	K03696	0	1642	vvi:100250896	ATP-dependent Clp protease ATP-binding subunit ClpC	GO:0017038//protein import;GO:0006605//protein targeting;GO:0015995//chlorophyll biosynthetic process;GO:0009657//plastid organization;GO:0006281//DNA repair	GO:0003676//nucleic acid binding;GO:0032559//adenyl ribonucleotide binding;GO:0042623//ATPase activity, coupled;GO:0016788//hydrolase activity, acting on ester bonds	GO:0009706//chloroplast inner membrane;GO:0009532//plastid stroma;GO:0030312//external encapsulating structure;GO:0009534//chloroplast thylakoid
CL10687.Contig1_All	3567	2499	40.8673	2981	43.7745	gi|79512687|ref|NP_196834.3|	1280	0	ADP-ribosylation factor GTPase-activating protein AGD3 [Arabidopsis thaliana] >gi|75321812|sp|Q5W7F2.1|AGD3_ARATH RecName: Full=ADP-ribosylation factor GTPase-activating protein AGD3; Short=ARF GAP AGD3; AltName: Full=Protein ARF-GAP DOMAIN 3; Short=AtAGD3; AltName: Full=Protein SCARFACE; AltName: Full=Protein VASCULAR NETWORK 3 >gi|55583334|dbj|BAD69588.1| ARF-GAP [Arabidopsis thaliana] >gi|3320…	gi|79512686|ref|NM_121333.3|	785	0	Arabidopsis thaliana ADP-ribosylation factor GTPase-activating protein AGD3 (SFC) mRNA, complete cds	sp|Q5W7F2|AGD3_ARATH	1280	0	ADP-ribosylation factor GTPase-activating protein AGD3 OS=Arabidopsis thaliana GN=AGD3 PE=1 SV=1	YIL044c	81.3	1e-14	COG5347	GTPase-activating protein that regulates ARFs (ADP-ribosylation factors), involved in ARF-mediated vesicular transport	K12489	0	1416	vvi:100259206	Arf-GAP with coiled-coil, ANK repeat and PH domain-containing protein	GO:0003002;GO:0006996//organelle organization;GO:0032012//regulation of ARF protein signal transduction;GO:0009887//organ morphogenesis;GO:0006464//protein modification process;GO:0009725//response to hormone stimulus	GO:0046914//transition metal ion binding;GO:0016301//kinase activity;GO:0005083//small GTPase regulator activity;GO:0005543//phospholipid binding;GO:0032559//adenyl ribonucleotide binding	GO:0016020//membrane;GO:0005798//Golgi-associated vesicle
CL10688.Contig1_All	333	48	8.4083	14	2.2021	--	--	--	--	--	--	--	--	--	--	--	--	--	--	--	--	--	--	--	--	--	--	-	-	-
CL10689.Contig1_All	405	66	9.5061	16	2.0693	gi|225349390|gb|ACN87589.1|	232	1e-60	kinase-like protein [Corylus avellana]	gi|225349389|gb|FJ185574.1|	127	8e-27	Corylus avellana isolate cav.x.I.105 kinase-like protein gene, partial cds	sp|Q39202|RLK1_ARATH	202	6e-53	G-type lectin S-receptor-like serine/threonine-protein kinase RLK1 OS=Arabidopsis thaliana GN=RLK1 PE=2 SV=2	Cgl2127_1	69.3	2e-12	COG0515	Serine/threonine protein kinase	K13417	3e-32	134	ath:AT2G13790	somatic embryogenesis receptor kinase 4 [EC:2.7.10.1 2.7.11.1]	-	-	-
CL1069.Contig1_All	1331	587	25.726	533	20.9755	gi|242199346|gb|ACS87994.1|	375	1e-103	UDP-glucosyltransferase family 1 protein [Citrus sinensis]	--	--	--	--	sp|Q9LMF0|U85A5_ARATH	216	2e-56	UDP-glycosyltransferase 85A5 OS=Arabidopsis thaliana GN=UGT85A5 PE=2 SV=1	--	--	--	--	--	K13030	8e-42	169	sbi:SORBI_01g001220	cyanohydrin beta-glucosyltransferase [EC:2.4.1.85]	-	GO:0016740//transferase activity	-
CL10690.Contig1_All	368	92	14.5832	59	8.3978	gi|15231684|ref|NP_190847.1|	89.7	1e-17	peptidoglycan-binding LysM domain-containing protein [Arabidopsis thaliana] >gi|27808562|gb|AAO24561.1| At3g52790 [Arabidopsis thaliana] >gi|332645473|gb|AEE78994.1| peptidoglycan-binding LysM domain-containing protein [Arabidopsis thaliana]	--	--	--	--	--	--	--	--	--	--	--	--	--	--	--	--	--	--	-	-	-
CL10691.Contig1_All	3442	0	0	12	0.1826	gi|51980218|gb|AAU20773.1|	947	0	late elongated hypocotyl [Castanea sativa]	gi|51980217|gb|AY611029.1|	359	1e-95	Castanea sativa late elongated hypocotyl (LHY) mRNA, complete cds	sp|Q6R0H1|LHY_ARATH	481	8e-136	Protein LHY OS=Arabidopsis thaliana GN=LHY PE=1 SV=2	SPAC140.02	58.5	7e-08	COG0724	RNA-binding proteins (RRM domain)	K12133	2e-135	481	ath:AT1G01060	LATE ELONGATED HYPOCOTYL	-	-	-
CL10692.Contig1_All	901	31	2.007	708	41.1596	gi|224068322|ref|XP_002302704.1|	405	1e-112	GH3 family protein [Populus trichocarpa] >gi|222844430|gb|EEE81977.1| GH3 family protein [Populus trichocarpa]	gi|115485722|ref|NM_001074537.1|	105	7e-20	Oryza sativa Japonica Group Os11g0528700 (Os11g0528700) mRNA, complete cds	sp|P0C0M3|GH311_ORYSJ	295	3e-80	Probable indole-3-acetic acid-amido synthetase GH3.11 OS=Oryza sativa subsp. japonica GN=GH3.11 PE=2 SV=1	DR2133	53.1	6e-07	COG4372	Uncharacterized protein conserved in bacteria with the myosin-like domain	K14487	3e-114	409	rcu:RCOM_1439710	auxin responsive GH3 gene family	GO:0048878//chemical homeostasis;GO:0009725//response to hormone stimulus;GO:0009314//response to radiation	GO:0016881//acid-amino acid ligase activity	GO:0009526//plastid envelope
CL10693.Contig1_All	839	27	1.8772	172	10.7381	gi|124359893|gb|ABN07919.1|	219	3e-56	Zinc finger, N-recognin; WD40-like [Medicago truncatula]	--	--	--	--	sp|Q9SRU2|BIG_ARATH	163	1e-40	Auxin transport protein BIG OS=Arabidopsis thaliana GN=BIG PE=2 SV=2	--	--	--	--	--	K10691	3e-69	259	rcu:RCOM_0790950	E3 ubiquitin-protein ligase UBR4 [EC:6.3.2.19]	-	-	-
CL10694.Contig1_All	316	11	2.0306	18	2.9837	gi|297829672|ref|XP_002882718.1|	180	4e-45	oxidoreductase [Arabidopsis lyrata subsp. lyrata] >gi|297328558|gb|EFH58977.1| oxidoreductase [Arabidopsis lyrata subsp. lyrata]	gi|332002898|gb|CP002688.1|	63.9	8e-08	Arabidopsis thaliana chromosome 5, complete sequence	sp|P51092|LDOX_PETHY	88.6	7e-19	Leucoanthocyanidin dioxygenase OS=Petunia hybrida GN=ANT17 PE=2 SV=1	--	--	--	--	--	K05277	4e-19	90.1	pop:POPTR_646527	leucoanthocyanidin dioxygenase [EC:1.14.11.19]	GO:0008152//metabolic process	GO:0046914//transition metal ion binding;GO:0016706//oxidoreductase activity, acting on paired donors, with incorporation or reduction of molecular oxygen, 2-oxoglutarate as one donor, and incorporation of one atom each of oxygen into both donors;GO:0016701//oxidoreductase activity, acting on single donors with incorporation of molecular oxygen	-
CL10695.Contig1_All	434	15	2.0161	34	4.1035	gi|115485873|ref|NP_001068080.1|	175	1e-43	Os11g0551800 [Oryza sativa Japonica Group] >gi|113645302|dbj|BAF28443.1| Os11g0551800 [Oryza sativa Japonica Group]	gi|255549193|ref|XM_002515605.1|	73.8	1e-10	Ricinus communis fad NAD binding oxidoreductases, putative, mRNA	sp|Q9T096|YIPL6_ARATH	169	5e-43	Protein yippee-like At4g27745 OS=Arabidopsis thaliana GN=At4g27745 PE=3 SV=2	--	--	--	--	--	--	--	--	--	--	-	-	-
CL10696.Contig1_All	3346	0	0	0	0	gi|334188167|ref|NP_001190461.1|	483	1e-135	COP1-interacting protein-like protein [Arabidopsis thaliana] >gi|332007561|gb|AED94944.1| COP1-interacting protein-like protein [Arabidopsis thaliana]	gi|147853131|emb|AM443677.2|	131	4e-27	Vitis vinifera contig VV78X061361.8, whole genome shotgun sequence	--	--	--	--	--	--	--	--	--	K03243	2e-06	52.8	rcu:RCOM_0643750	translation initiation factor 5B	-	-	-
CL10698.Contig1_All	209	7	1.9537	5	1.2531	gi|115434740|ref|NP_001042128.1|	100	4e-21	Os01g0168300 [Oryza sativa Japonica Group] >gi|13486677|dbj|BAB39914.1| P0028E10.18 [Oryza sativa Japonica Group] >gi|113531659|dbj|BAF04042.1| Os01g0168300 [Oryza sativa Japonica Group]	gi|241984813|dbj|AK332073.1|	99.6	9e-19	Triticum aestivum cDNA, clone: WT003_B06, cultivar: Chinese Spring	--	--	--	--	--	--	--	--	--	--	--	--	--	--	-	-	GO:0031410//cytoplasmic vesicle;GO:0043231//intracellular membrane-bounded organelle
CL10699.Contig1_All	526	549	60.8834	78	7.7673	gi|322424205|gb|ADX01384.1|	84.7	5e-16	germacrene D synthase [Citrus hystrix]	--	--	--	--	sp|O23945|PINS_FRAVE	70.9	4e-13	Pinene synthase OS=Fragaria vesca PE=1 SV=2	--	--	--	--	--	K14184	5e-11	64.7	ath:AT5G23960	beta-caryophyllene/alpha-humulene synthase [EC:4.2.3.57 4.2.3.-]	-	-	-
CL107.Contig1_All	1927	219	6.6294	303	8.2361	gi|297827115|ref|XP_002881440.1|	602	0	kelch repeat-containing protein [Arabidopsis lyrata subsp. lyrata] >gi|297327279|gb|EFH57699.1| kelch repeat-containing protein [Arabidopsis lyrata subsp. lyrata]	gi|225313875|dbj|AK327622.1|	337	2e-89	Solanum lycopersicum cDNA, clone: LEFL2034E23, HTC in fruit	sp|Q9MA55|ACBP4_ARATH	100	4e-21	Acyl-CoA-binding domain-containing protein 4 OS=Arabidopsis thaliana GN=ACBP4 PE=1 SV=1	--	--	--	--	--	K14966	2e-32	138	vcn:VOLCADRAFT_121332	host cell factor	-	GO:0005488//binding	-
CL1070.Contig1_All	1845	5716	180.721	313	8.8861	gi|240256381|ref|NP_568561.4|	346	6e-94	HXXXD-type acyl-transferase-like protein [Arabidopsis thaliana] >gi|15450469|gb|AAK96528.1| AT5g39050/MXF12_60 [Arabidopsis thaliana] >gi|25090341|gb|AAN72280.1| At5g39050/MXF12_60 [Arabidopsis thaliana] >gi|332007008|gb|AED94391.1| HXXXD-type acyl-transferase-like protein [Arabidopsis thaliana]	--	--	--	--	sp|Q9FNP9|AGCT_ARATH	272	4e-73	Agmatine coumaroyltransferase OS=Arabidopsis thaliana GN=ACT PE=1 SV=1	--	--	--	--	--	K13065	1e-20	99.4	zma:100279386	shikimate O-hydroxycinnamoyltransferase [EC:2.3.1.133]	-	GO:0016740//transferase activity	-
CL10701.Contig1_All	3386	124	2.1362	233	3.6044	gi|15218215|ref|NP_175645.1|	1669	0	coatomer subunit beta'-2 [Arabidopsis thaliana] >gi|75169434|sp|Q9C827.1|COB22_ARATH RecName: Full=Coatomer subunit beta'-2; AltName: Full=Beta'-coat protein 2; Short=Beta'-COP 2 >gi|332194671|gb|AEE32792.1| coatomer subunit beta'-2 [Arabidopsis thaliana]	gi|225313745|dbj|AK320691.1|	1443	0	Solanum lycopersicum cDNA, clone: LEFL1012BB03, HTC in leaf	sp|Q9C827|COB22_ARATH	1669	0	Coatomer subunit beta'-2 OS=Arabidopsis thaliana GN=At1g52360 PE=2 SV=1	all0438_2	135	6e-31	COG2319	FOG: WD40 repeat	K05236	3e-74	278	ath:AT2G21390	coatomer protein complex, subunit alpha (xenin)	-	-	-
CL10702.Contig1_All	315	22	4.074	39	6.4851	gi|76262498|gb|ABA41399.1|	60.1	9e-09	pherophorin-C1 protein precursor [Chlamydomonas reinhardtii]	--	--	--	--	sp|P21997|SSGP_VOLCA	53.9	2e-08	Sulfated surface glycoprotein 185 OS=Volvox carteri PE=1 SV=1	--	--	--	--	--	K01115	1e-08	55.5	vcn:VOLCADRAFT_99471	phospholipase D [EC:3.1.4.4]	-	GO:0003824//catalytic activity	-
CL10704.Contig1_All	278	28	5.8752	11	2.0726	--	--	--	--	--	--	--	--	--	--	--	--	--	--	--	--	--	--	--	--	--	--	-	-	-
CL10705.Contig1_All	306	60	11.4378	32	5.4776	--	--	--	--	--	--	--	--	--	--	--	--	--	--	--	--	--	--	--	--	--	--	-	-	-
CL10706.Contig1_All	231	11	2.7778	16	3.628	--	--	--	--	--	--	--	--	--	--	--	--	--	--	--	--	--	--	--	--	--	--	-	-	-
CL10707.Contig1_All	357	25	4.0849	25	3.668	gi|2213419|emb|CAA72719.1|	100	4e-21	nematode responsive protein [Arabidopsis thaliana]	gi|210141930|dbj|AK245849.1|	105	3e-20	Glycine max cDNA, clone: GMFL01-43-E01	sp|O82804|ELF3_ARATH	100	1e-22	Protein EARLY FLOWERING 3 OS=Arabidopsis thaliana GN=ELF3 PE=1 SV=1	--	--	--	--	--	K12125	2e-22	100	ath:AT2G25930	protein EARLY FLOWERING 3	GO:0009648//photoperiodism;GO:0009725//response to hormone stimulus;GO:0000902//cell morphogenesis;GO:0009908//flower development;GO:0007602//phototransduction;GO:0050879//multicellular organismal movement;GO:0048511//rhythmic process;GO:0006950//response to stress	GO:0005515//protein binding	GO:0043231//intracellular membrane-bounded organelle
CL10708.Contig1_All	365	28	4.4748	9	1.2916	--	--	--	--	--	--	--	--	--	--	--	--	--	--	--	--	--	--	--	--	--	--	-	-	-
CL10709.Contig1_All	285	22	4.5029	5	0.9189	--	--	--	--	--	--	--	--	--	--	--	--	--	--	--	--	--	--	--	--	--	--	-	-	-
CL1071.Contig1_All	2985	498	9.7319	1031	18.0916	gi|18412763|ref|NP_567278.1|	1488	0	callose synthase 11 [Arabidopsis thaliana] >gi|75199658|sp|Q9S9U0.1|CALSB_ARATH RecName: Full=Callose synthase 11; AltName: Full=1,3-beta-glucan synthase; AltName: Full=Protein GLUCAN SYNTHASE-LIKE 1 >gi|5732072|gb|AAD48971.1|AF162444_3 contains similarity to glucan synthases [Arabidopsis thaliana] >gi|7267256|emb|CAB81039.1| AT4g04970 [Arabidopsis thaliana] >gi|332657051|gb|AEE82451.1| callose s…	gi|123687769|emb|AM434689.1|	523	1e-145	Vitis vinifera, whole genome shotgun sequence, contig VV78X116962.28, clone ENTAV 115	sp|Q9S9U0|CALSB_ARATH	1488	0	Callose synthase 11 OS=Arabidopsis thaliana GN=CALS11 PE=2 SV=1	--	--	--	--	--	K11000	0	1569	rcu:RCOM_1174510	callose synthase [EC:2.4.1.-]	GO:0051707//response to other organism;GO:0052482;GO:0048229//gametophyte development;GO:0006074;GO:0002218//activation of innate immune response;GO:0009887//organ morphogenesis;GO:0010260//organ senescence	GO:0035251//UDP-glucosyltransferase activity	GO:0043234//protein complex;GO:0031410//cytoplasmic vesicle;GO:0016020//membrane
CL10710.Contig1_All	3555	2722	44.6644	3713	54.7076	gi|68989120|dbj|BAE06227.1|	1600	0	heat shock protein [Solanum lycopersicum]	gi|210144362|dbj|AK287144.1|	1078	0	Glycine max cDNA, clone: GMFL01-45-D14	sp|P42730|HS101_ARATH	848	0	Heat shock protein 101 OS=Arabidopsis thaliana GN=HSP101 PE=2 SV=2	alr5084	1167	0	COG0542	ATPases with chaperone activity, ATP-binding subunit	K03695	0	1645	vvi:100252611	ATP-dependent Clp protease ATP-binding subunit ClpB	GO:0006950//response to stress;GO:0009657//plastid organization;GO:0043170	GO:0017111//nucleoside-triphosphatase activity;GO:0032559//adenyl ribonucleotide binding	GO:0009532//plastid stroma
CL10713.Contig1_All	292	8	1.5982	14	2.5114	--	--	--	--	--	--	--	--	--	--	--	--	--	--	--	--	--	--	--	--	--	--	-	-	-
CL10714.Contig1_All	352	258	42.7553	14	2.0833	gi|321496076|gb|ADW93915.1|	70.5	6e-12	copper transporter [Vitis vinifera]	gi|321496079|gb|HQ108190.1|	61.9	3e-07	Vitis vinifera copper transporter (CTr6) mRNA, complete cds	sp|Q9STG2|COPT2_ARATH	69.3	5e-13	Copper transporter 2 OS=Arabidopsis thaliana GN=COPT2 PE=2 SV=1	--	--	--	--	--	K14686	4e-13	70.5	vvi:100248391	solute carrier family 31 (copper transporter), member 1	GO:0035434;GO:0048513//organ development;GO:0003006//reproductive developmental process	GO:0005375//copper ion transmembrane transporter activity	GO:0043231//intracellular membrane-bounded organelle;GO:0031225//anchored to membrane
CL10716.Contig1_All	249	5	1.1713	13	2.7347	--	--	--	--	--	--	--	--	--	--	--	--	--	--	--	--	--	--	--	--	--	--	-	-	-
CL10718.Contig1_All	321	20	3.6344	14	2.2845	gi|226503311|ref|NP_001146852.1|	65.5	2e-10	acyl carrier protein [Zea mays] >gi|195604234|gb|ACG23947.1| acyl carrier protein [Zea mays]	gi|226500731|ref|NM_001158139.1|	67.9	5e-09	Zea mays LOC100285245 (umc2240), mRNA >gi|195648091|gb|EU971396.1| Zea mays clone 363650 acyl carrier protein mRNA, complete cds	sp|Q9FGJ4|ACPM3_ARATH	60.8	2e-10	Acyl carrier protein 3, mitochondrial OS=Arabidopsis thaliana GN=MTACP2 PE=2 SV=1	--	--	--	--	--	K03955	1e-12	68.9	rcu:RCOM_0860860	NADH dehydrogenase (ubiquinone) 1 alpha/beta subcomplex 1 [EC:1.6.5.3 1.6.99.3]	GO:0006631//fatty acid metabolic process	GO:0005488//binding;GO:0022892	-
CL10719.Contig1_All	3183	2313	42.3888	2578	42.4237	gi|88933965|sp|Q8L6J5.2|RPO1B_TOBAC	1364	0	RecName: Full=DNA-directed RNA polymerase 1B, mitochondrial; AltName: Full=NictaRpoT1-tom; AltName: Full=T7 bacteriophage-type single subunit RNA polymerase 1B; Flags: Precursor	gi|15823749|dbj|AB058954.1|	484	1e-133	Nicotiana sylvestris NsRpoT-A mRNA for T7 bacteriophage-type single subunit RNA polymerase, complete cds	sp|Q8L6J5|RPO1B_TOBAC	1364	0	DNA-directed RNA polymerase 1B, mitochondrial OS=Nicotiana tabacum GN=RPOT1-TOM PE=2 SV=2	YFL036w	512	1e-144	COG5108	Mitochondrial DNA-directed RNA polymerase	K10908	0	1398	vvi:100263361	DNA-directed RNA polymerase, mitochondrial [EC:2.7.7.6]	-	-	-
CL1072.Contig1_All	1641	304	10.8063	399	12.7358	gi|226496131|ref|NP_001148525.1|	690	0	endoplasmic oxidoreductin-1 [Zea mays] >gi|195620010|gb|ACG31835.1| endoplasmic oxidoreductin-1 precursor [Zea mays]	gi|292780125|dbj|AK337949.1|	504	1e-139	Lotus japonicus cDNA, clone: LjFL2-004-BF04, HTC	sp|Q9C7S7|ERO1_ARATH	671	0	Endoplasmic oxidoreductin-1 OS=Arabidopsis thaliana GN=AERO1 PE=1 SV=1	SPCC1450.14c	197	4e-50	COG5061	Oxidoreductin, endoplasmic reticulum membrane-associated protein involved in disulfide bond formation	K00391	8e-76	282	osa:4334011	[EC:1.8.4.-]	-	-	-
CL10723.Contig1_All	3197	72	1.3137	82	1.3435	gi|15230025|ref|NP_187218.1|	526	1e-148	RING/U-box protein [Arabidopsis thaliana] >gi|332640753|gb|AEE74274.1| RING/U-box protein [Arabidopsis thaliana]	gi|300681497|emb|FN564431.1|	81.8	3e-12	Triticum aestivum chromosome 3B-specific BAC library, contig ctg0528b	sp|Q8H0U8|RH42_ARATH	69.7	9e-12	DEAD-box ATP-dependent RNA helicase 42 OS=Arabidopsis thaliana GN=RH42 PE=1 SV=2	YOR054c	69.3	4e-11	COG0452	Phosphopantothenoylcysteine synthetase/decarboxylase	K11294	1e-14	80.1	vvi:100262769	nucleolin	-	GO:0005488//binding	-
CL10726.Contig1_All	290	7	1.408	7	1.2643	gi|297610014|ref|NP_001064026.2|	73.2	1e-12	Os10g0106900 [Oryza sativa Japonica Group] >gi|255679164|dbj|BAF25940.2| Os10g0106900 [Oryza sativa Japonica Group]	gi|224923127|gb|AC235363.1|	58	4e-06	Glycine max strain Williams 82 clone GM_WBb0100F03, complete sequence	--	--	--	--	--	--	--	--	--	--	--	--	--	--	GO:0006259//DNA metabolic process	GO:0016209//antioxidant activity;GO:0003676//nucleic acid binding	-
CL10727.Contig1_All	217	294	79.0315	33	7.9656	--	--	--	--	--	--	--	--	--	--	--	--	--	--	--	--	--	--	--	--	--	--	-	-	-
CL10728.Contig1_All	220	17	4.5075	70	16.6663	gi|226490392|dbj|BAH56489.1|	126	1e-28	pectin methylesterase 1 [Prunus persica]	--	--	--	--	sp|O48711|PME12_ARATH	103	2e-23	Probable pectinesterase/pectinesterase inhibitor 12 OS=Arabidopsis thaliana GN=PME12 PE=2 SV=1	--	--	--	--	--	K01051	2e-17	84.7	rcu:RCOM_0708460	pectinesterase [EC:3.1.1.11]	GO:0071555	GO:0030234//enzyme regulator activity;GO:0004091//carboxylesterase activity	GO:0005618//cell wall
CL10729.Contig1_All	409	27	3.8508	28	3.5859	gi|124360267|gb|ABN08280.1|	71.6	3e-12	Tetratricopeptide-like helical [Medicago truncatula]	--	--	--	--	sp|Q5BIV3|PPR35_ARATH	46.6	5e-06	Pentatricopeptide repeat-containing protein At1g11900 OS=Arabidopsis thaliana GN=At1g11900 PE=2 SV=1	--	--	--	--	--	--	--	--	--	--	-	-	-
CL1073.Contig1_All	1672	156	5.4425	313	9.8055	gi|254808770|gb|ACT82840.1|	132	1e-29	transcription factor MYB884 [Glycine max]	gi|147771946|emb|AM427211.2|	65.9	1e-07	Vitis vinifera contig VV78X046097.11, whole genome shotgun sequence	sp|Q9C7B1|TRP3_ARATH	57.8	2e-08	Telomere repeat-binding protein 3 OS=Arabidopsis thaliana GN=TRP3 PE=1 SV=1	--	--	--	--	--	K09422	5e-06	50.4	sbi:SORBI_01g013670	myb proto-oncogene protein, plant	-	-	-
CL10731.Contig1_All	238	4	0.9804	6	1.3205	--	--	--	--	--	--	--	--	--	--	--	--	--	--	--	--	--	--	--	--	--	--	-	-	-
CL10734.Contig1_All	517	123	13.878	12	1.2158	gi|192383221|gb|ACF04633.1|	111	5e-24	exocyst subunit Exo70-interacting protein Roh1 [Nicotiana tabacum]	gi|192383220|gb|EU596604.1|	65.9	3e-08	Nicotiana tabacum exocyst subunit Exo70-interacting protein Roh1 mRNA, partial cds	sp|P21997|SSGP_VOLCA	57.4	4e-09	Sulfated surface glycoprotein 185 OS=Volvox carteri PE=1 SV=1	Rv1078	47.8	1e-05	COG1714	Predicted membrane protein/domain	K01115	3e-08	55.5	vcn:VOLCADRAFT_99471	phospholipase D [EC:3.1.4.4]	-	-	-
CL10736.Contig1_All	274	11	2.3418	10	1.9117	gi|297846530|ref|XP_002891146.1|	134	3e-31	pentatricopeptide repeat-containing protein [Arabidopsis lyrata subsp. lyrata] >gi|297336988|gb|EFH67405.1| pentatricopeptide repeat-containing protein [Arabidopsis lyrata subsp. lyrata]	gi|123715162|emb|AM481661.1|	58	4e-06	Vitis vinifera contig VV78X020330.8, whole genome shotgun sequence	sp|Q9C866|PPR65_ARATH	134	1e-32	Pentatricopeptide repeat-containing protein At1g31430 OS=Arabidopsis thaliana GN=PCMP-E55 PE=2 SV=1	--	--	--	--	--	K15078	1e-22	102	vvi:100250139	structure-specific endonuclease subunit SLX1 [EC:3.6.1.-]	-	-	GO:0043231//intracellular membrane-bounded organelle
CL10737.Contig1_All	408	58	8.2924	28	3.5947	gi|226504976|ref|NP_001150501.1|	120	7e-27	LOC100284132 [Zea mays] >gi|195639658|gb|ACG39297.1| 3-beta hydroxysteroid dehydrogenase/isomerase [Zea mays]	--	--	--	--	--	--	--	--	--	--	--	--	--	--	--	--	--	--	GO:0033692	GO:0005488//binding;GO:0016616//oxidoreductase activity, acting on the CH-OH group of donors, NAD or NADP as acceptor	-
CL10738.Contig1_All	933	41	2.5634	10	0.5614	gi|307135856|gb|ADN33725.1|	347	1e-94	mannose-P-dolichol utilization defect 1 protein [Cucumis melo subsp. melo]	gi|116642060|emb|CT830631.1|	143	3e-31	Oryza sativa (indica cultivar-group) cDNA clone:OSIGCSN070C22, full insert sequence	sp|Q9LTI3|MPU1_ARATH	320	5e-88	Mannose-P-dolichol utilization defect 1 protein homolog OS=Arabidopsis thaliana GN=At5g59470 PE=2 SV=1	--	--	--	--	--	K09660	3e-96	349	rcu:RCOM_1589330	mannose-P-dolichol utilization defect 1	-	-	-
CL10739.Contig1_All	3077	120	2.2749	165	2.8088	gi|240256109|ref|NP_194845.4|	1092	0	DDB1- and CUL4-associated factor-1 [Arabidopsis thaliana] >gi|290463428|sp|Q9M086.2|DCAF1_ARATH RecName: Full=DDB1- and CUL4-associated factor homolog 1; AltName: Full=Protein DDB1-CUL4 ASSOCIATED FACTOR 1; Short=Protein DCAF1 >gi|332660467|gb|AEE85867.1| DDB1- and CUL4-associated factor-1 [Arabidopsis thaliana]	gi|123668225|emb|AM436998.1|	252	2e-63	Vitis vinifera contig VV78X098497.33, whole genome shotgun sequence	sp|Q9M086|DCAF1_ARATH	1092	0	DDB1- and CUL4-associated factor homolog 1 OS=Arabidopsis thaliana GN=DCAF1 PE=1 SV=2	--	--	--	--	--	K11789	0	1459	vvi:100254299	HIV-1 Vpr-binding protein	-	GO:0005488//binding	-
CL1074.Contig1_All	1633	246	8.7874	511	16.3907	gi|15241441|ref|NP_196962.1|	867	0	polyribonucleotide nucleotidyltransferase [Arabidopsis thaliana] >gi|4971998|emb|CAB43864.1| polynucleotide phosphorylase [Arabidopsis thaliana] >gi|4972000|emb|CAB43865.1| polynucleotide phosphorylase [Arabidopsis thaliana] >gi|7573307|emb|CAB87625.1| polynucleotide phosphorylase [Arabidopsis thaliana] >gi|332004667|gb|AED92050.1| polyribonucleotide nucleotidyltransferase [Arabidopsis thaliana]	gi|186522880|ref|NM_121462.3|	182	6e-43	Arabidopsis thaliana polyribonucleotide nucleotidyltransferase (AT5G14580) mRNA, complete cds	sp|Q84T68|EXOS5_ORYSJ	53.5	3e-07	Exosome complex exonuclease RRP46 homolog OS=Oryza sativa subsp. japonica GN=RRP46 PE=1 SV=2	BS_pnpA	419	7e-117	COG1185	Polyribonucleotide nucleotidyltransferase (polynucleotide phosphorylase)	K00962	0	910	vvi:100257571	polyribonucleotide nucleotidyltransferase [EC:2.7.7.8]	-	-	-
CL10740.Contig1_All	228	16	4.0935	34	7.811	gi|297806821|ref|XP_002871294.1|	80.5	6e-15	mitochondrial transcription termination factor family protein [Arabidopsis lyrata subsp. lyrata] >gi|297317131|gb|EFH47553.1| mitochondrial transcription termination factor family protein [Arabidopsis lyrata subsp. lyrata]	--	--	--	--	--	--	--	--	--	--	--	--	--	K14837	4e-15	77	rcu:RCOM_1278180	nucleolar protein 12	-	-	GO:0044464//cell part
CL10743.Contig1_All	434	17	2.2849	56	6.7587	gi|30694458|ref|NP_191207.2|	202	1e-51	myosin heavy chain-like protein [Arabidopsis thaliana] >gi|29028898|gb|AAO64828.1| At3g56480 [Arabidopsis thaliana] >gi|332646005|gb|AEE79526.1| myosin heavy chain-like protein [Arabidopsis thaliana]	gi|41688330|dbj|AP006645.1|	91.7	5e-16	Lotus japonicus genomic DNA, chromosome 1, clone: LjT04I09, TM0269a, complete sequence	--	--	--	--	--	--	--	--	--	--	--	--	--	--	-	-	GO:0016020//membrane
CL10744.Contig1_All	3125	5706	106.511	6409	107.424	gi|145332385|ref|NP_001078149.1|	723	0	uncharacterized protein [Arabidopsis thaliana] >gi|332641928|gb|AEE75449.1| uncharacterized protein [Arabidopsis thaliana]	gi|147797921|emb|AM439221.2|	186	8e-44	Vitis vinifera contig VV78X010956.3, whole genome shotgun sequence	--	--	--	--	--	--	--	--	--	--	--	--	--	--	-	-	GO:0043231//intracellular membrane-bounded organelle;GO:0044444//cytoplasmic part
CL10745.Contig1_All	481	518	62.8199	456	49.6572	gi|187609561|gb|ACD13288.1|	179	2e-44	cold shock domain protein 1 [Oryza sativa Japonica Group]	gi|297720830|ref|NM_001185849.1|	194	5e-47	Oryza sativa Japonica Group Os02g0121100 (Os02g0121100) mRNA, complete cds	sp|P27484|GRP2_NICSY	159	5e-40	Glycine-rich protein 2 OS=Nicotiana sylvestris GN=GRP-2 PE=2 SV=1	BU489	84	1e-16	COG1278	Cold shock proteins	K09250	8e-41	163	ath:AT4G36020	cellular nucleic acid-binding protein	-	-	-
CL10748.Contig1_All	311	123	23.0705	104	17.516	--	--	--	--	--	--	--	--	--	--	--	--	--	--	--	--	--	--	--	--	--	--	-	-	-
CL10749.Contig1_All	300	12	2.3333	13	2.2698	--	--	--	--	--	--	--	--	--	--	--	--	--	--	--	--	--	--	--	--	--	--	-	-	-
CL1075.Contig1_All	1892	2443	75.3208	2552	70.6516	gi|18378982|ref|NP_563657.1|	501	1e-140	ATP-dependent Clp protease, protease subunit [Arabidopsis thaliana] >gi|75313059|sp|Q9S834.1|CLPP5_ARATH RecName: Full=ATP-dependent Clp protease proteolytic subunit 5, chloroplastic; AltName: Full=Endopeptidase ClpP5; Short=nClpP5; AltName: Full=nClpP1; Flags: Precursor >gi|9972387|gb|AAG10637.1|AC022521_15 ATP-dependent Clp protease subunit ClpP [Arabidopsis thaliana] >gi|4887543|emb|CAB43488.1…	gi|145334998|ref|NM_100137.3|	511	1e-142	Arabidopsis thaliana ATP-dependent Clp protease, protease subunit (CLPP5) mRNA, complete cds	sp|Q9S834|CLPP5_ARATH	501	5e-142	ATP-dependent Clp protease proteolytic subunit 5, chloroplastic OS=Arabidopsis thaliana GN=CLPP5 PE=1 SV=1	alr1238	252	1e-66	COG0740	Protease subunit of ATP-dependent Clp proteases	K01358	1e-141	501	ath:AT1G02560	ATP-dependent Clp protease, protease subunit [EC:3.4.21.92]	GO:0019538//protein metabolic process	GO:0004175//endopeptidase activity	-
CL10752.Contig1_All	368	32	5.0724	14	1.9927	--	--	--	--	--	--	--	--	--	--	--	--	--	--	--	--	--	--	--	--	--	--	-	-	-
CL10753.Contig1_All	3176	276	5.0692	472	7.7844	gi|30689808|ref|NP_850422.1|	907	0	RNA recognition motif-containing protein [Arabidopsis thaliana] >gi|20147226|gb|AAM10328.1| At2g44720/F16B22.21 [Arabidopsis thaliana] >gi|23308467|gb|AAN18203.1| At2g44720/F16B22.21 [Arabidopsis thaliana] >gi|330255364|gb|AEC10458.1| RNA recognition motif-containing protein [Arabidopsis thaliana]	gi|225453326|ref|XM_002270304.1|	799	0	PREDICTED: Vitis vinifera heterogeneous nuclear ribonucleoprotein-like (LOC100232913), mRNA	sp|P42731|PABP2_ARATH	78.2	3e-14	Polyadenylate-binding protein 2 OS=Arabidopsis thaliana GN=PAB2 PE=1 SV=1	SPAC140.02	88.2	8e-17	COG0724	RNA-binding proteins (RRM domain)	K11294	5e-21	101	zma:100273020	nucleolin	-	GO:0003676//nucleic acid binding	GO:0031410//cytoplasmic vesicle
CL10754.Contig1_All	300	27	5.2499	35	6.111	--	--	--	--	--	--	--	--	--	--	--	--	--	--	--	--	--	--	--	--	--	--	-	-	-
CL10755.Contig1_All	528	55	6.0763	39	3.869	--	--	--	--	--	--	--	--	--	--	--	--	--	--	--	--	--	--	--	--	--	--	-	-	-
CL10757.Contig1_All	3416	194	3.3128	89	1.3647	gi|15218215|ref|NP_175645.1|	1669	0	coatomer subunit beta'-2 [Arabidopsis thaliana] >gi|75169434|sp|Q9C827.1|COB22_ARATH RecName: Full=Coatomer subunit beta'-2; AltName: Full=Beta'-coat protein 2; Short=Beta'-COP 2 >gi|332194671|gb|AEE32792.1| coatomer subunit beta'-2 [Arabidopsis thaliana]	gi|225313745|dbj|AK320691.1|	1443	0	Solanum lycopersicum cDNA, clone: LEFL1012BB03, HTC in leaf	sp|Q9C827|COB22_ARATH	1669	0	Coatomer subunit beta'-2 OS=Arabidopsis thaliana GN=At1g52360 PE=2 SV=1	all0438_2	135	6e-31	COG2319	FOG: WD40 repeat	K05236	3e-74	278	ath:AT2G21390	coatomer protein complex, subunit alpha (xenin)	GO:0015031//protein transport	GO:0004683//calmodulin-dependent protein kinase activity;GO:0005488//binding	GO:0030120//vesicle coat
CL10758.Contig1_All	225	11	2.8518	10	2.328	--	--	--	--	--	--	--	--	--	--	--	--	--	--	--	--	--	--	--	--	--	--	-	-	-
CL1076.Contig1_All	2348	748	18.583	644	14.3665	gi|1707657|emb|CAA96305.1|	700	0	DnaJ homologue [Pisum sativum]	gi|210143624|dbj|AK286406.1|	547	1e-152	Glycine max cDNA, clone: GMFL01-27-I04	sp|Q38813|DNAJ1_ARATH	192	7e-49	Chaperone protein dnaJ 1, mitochondrial OS=Arabidopsis thaliana GN=ATJ1 PE=2 SV=2	sll0897	394	5e-109	COG0484	DnaJ-class molecular chaperone with C-terminal Zn finger domain	K03686	0	738	vvi:100268143	molecular chaperone DnaJ	-	-	-
CL10763.Contig1_All	258	10766	2434.15	18324	3720.17	gi|117607067|gb|ABK42077.1|	112	2e-24	ubiquitin extension protein [Capsicum annuum]	gi|16660461|gb|AF429430.1|AF429430	202	1e-49	Olea europaea polyubiquitin OUB2 mRNA, complete cds	sp|P0CH32|UBQ4_ARATH	108	9e-25	Polyubiquitin 4 OS=Arabidopsis thaliana GN=UBQ4 PE=1 SV=1	YLL039c	107	5e-24	COG5272	Ubiquitin	K08770	2e-24	108	ota:Ot12g01240	ubiquitin C	-	-	-
CL10764.Contig1_All	289	782	157.842	498	90.2598	--	--	--	--	--	--	--	--	--	--	--	--	--	--	--	--	--	--	--	--	--	--	-	-	-
CL10768.Contig1_All	252	32	7.4073	18	3.7414	--	--	--	--	--	--	--	--	--	--	--	--	--	--	--	--	--	--	--	--	--	--	-	-	-
CL10769.Contig1_All	3215	1179	21.3917	1514	24.6665	gi|240254270|ref|NP_564680.4|	937	0	E3 ubiquitin-protein ligase BRE1-like 2 [Arabidopsis thaliana] >gi|257051000|sp|Q9C895.2|BRE1B_ARATH RecName: Full=E3 ubiquitin-protein ligase BRE1-like 2; AltName: Full=Protein HISTONE MONOUBIQUITINATION 2; Short=AtHUB2 >gi|332195089|gb|AEE33210.1| E3 ubiquitin-protein ligase BRE1-like 2 [Arabidopsis thaliana]	gi|334183330|ref|NM_001198305.1|	103	9e-19	Arabidopsis thaliana E3 ubiquitin-protein ligase BRE1-like 2 (HUB2) mRNA, complete cds	sp|Q9C895|BRE1B_ARATH	937	0	E3 ubiquitin-protein ligase BRE1-like 2 OS=Arabidopsis thaliana GN=HUB2 PE=1 SV=2	AF1032	100	2e-20	COG0419	ATPase involved in DNA repair	K10696	0	1136	vvi:100251829	E3 ubiquitin-protein ligase BRE1 [EC:6.3.2.19]	-	GO:0005515//protein binding;GO:0003824//catalytic activity;GO:0046914//transition metal ion binding	-
CL1077.Contig1_All	1496	165	6.4338	507	17.7517	gi|11994591|dbj|BAB02646.1|	562	1e-159	Ac transposase-like protein [Arabidopsis thaliana]	gi|94402935|gb|AC182659.2|	109	7e-21	Populus trichocarpa clone Pop1-125A14, complete sequence	sp|P08770|TRA1_MAIZE	198	7e-51	Putative AC transposase OS=Zea mays PE=2 SV=2	--	--	--	--	--	--	--	--	--	--	-	GO:0003676//nucleic acid binding;GO:0005515//protein binding	-
CL10773.Contig1_All	265	32	7.044	32	6.3251	--	--	--	--	--	--	--	--	--	--	--	--	--	--	--	--	--	--	--	--	--	--	-	-	-
CL10775.Contig1_All	443	54	7.1105	102	12.0603	gi|15230825|ref|NP_189162.1|	149	1e-35	serine/threonine-protein kinase OXI1 [Arabidopsis thaliana] >gi|75273965|sp|Q9LSF1.1|OXI1_ARATH RecName: Full=Serine/threonine-protein kinase OXI1; AltName: Full=Protein OXIDATIVE SIGNAL-INDUCIBLE 1 >gi|9294182|dbj|BAB02084.1| protein kinases-like protein [Arabidopsis thaliana] >gi|119935818|gb|ABM06002.1| At3g25250 [Arabidopsis thaliana] >gi|332643479|gb|AEE77000.1| serine/threonine-protein kina…	--	--	--	--	sp|Q9LSF1|OXI1_ARATH	149	8e-37	Serine/threonine-protein kinase OXI1 OS=Arabidopsis thaliana GN=OXI1 PE=1 SV=1	YBL105c_2	53.5	1e-07	COG0515	Serine/threonine protein kinase	K08282	5e-10	60.8	ath:AT3G45780	non-specific serine/threonine protein kinase [EC:2.7.11.1]	-	GO:0004672//protein kinase activity;GO:0000166//nucleotide binding	-
CL10776.Contig1_All	2905	50	1.004	48	0.8655	gi|188036451|gb|ACD45980.1|	820	0	stress-induced receptor-like kinase 2 [Glycine max]	gi|123714513|emb|AM438956.1|	73.8	8e-10	Vitis vinifera contig VV78X125026.19, whole genome shotgun sequence	sp|C0LGG4|Y1518_ARATH	761	0	Probable LRR receptor-like serine/threonine-protein kinase At1g51860 OS=Arabidopsis thaliana GN=At1g51860 PE=2 SV=2	ML0016_1	97.8	9e-20	COG0515	Serine/threonine protein kinase	K04733	3e-64	244	ath:AT5G38990	interleukin-1 receptor-associated kinase 4 [EC:2.7.11.1]	-	-	-
CL10777.Contig1_All	3177	5698	104.621	8176	134.799	gi|186511808|ref|NP_567452.2|	872	0	Topoisomerase II-associated protein PAT1 [Arabidopsis thaliana] >gi|332658134|gb|AEE83534.1| Topoisomerase II-associated protein PAT1 [Arabidopsis thaliana]	gi|147807947|emb|AM484571.2|	379	1e-101	Vitis vinifera contig VV78X010579.6, whole genome shotgun sequence	--	--	--	--	--	--	--	--	--	K12617	0	1180	vvi:100255521	DNA topoisomerase 2-associated protein PAT1	-	-	-
CL10778.Contig1_All	1635	320	11.4168	296	9.4828	gi|339778387|gb|AEK06075.1|	103	6e-21	phytochrome-interacting factor 3.1 [Populus balsamifera]	gi|42570192|ref|NM_179295.2|	63.9	4e-07	Arabidopsis thaliana transcription factor PIF3 (PIF3) mRNA, complete cds	sp|Q8GZM7|PIF1_ARATH	97.1	3e-20	Transcription factor PIF1 OS=Arabidopsis thaliana GN=PIF1 PE=1 SV=1	--	--	--	--	--	K15053	2e-23	108	rcu:RCOM_1343110	charged multivesicular body protein 7	-	-	-
CL10779.Contig1_All	898	58	3.7676	60	3.4998	gi|209970622|gb|ACJ03072.1|	147	5e-38	HB06p [Malus floribunda]	--	--	--	--	sp|Q9C7S5|PSYR1_ARATH	94.7	6e-20	Tyrosine-sulfated glycopeptide receptor 1 OS=Arabidopsis thaliana GN=PSYR1 PE=2 SV=1	MA2301_1	72.4	1e-12	COG4886	Leucine-rich repeat (LRR) protein	K13420	9e-19	91.7	ath:AT5G46330	LRR receptor-like serine/threonine-protein kinase FLS2 [EC:2.7.11.1]	-	-	-
CL1078.Contig1_All	920	173	10.9691	240	13.6643	--	--	--	--	--	--	--	--	--	--	--	--	--	--	--	--	--	--	--	--	--	--	-	-	-
CL10780.Contig1_All	413	105	14.8304	14	1.7756	--	--	--	--	--	--	--	--	--	--	--	--	--	--	--	--	--	--	--	--	--	--	-	-	-
CL10781.Contig1_All	217	212	56.9887	138	33.3106	--	--	--	--	--	--	--	--	--	--	--	--	--	--	--	--	--	--	--	--	--	--	-	-	-
CL10782.Contig1_All	312	15	2.8045	21	3.5256	gi|15230158|ref|NP_188497.1|	95.1	2e-19	ankyrin repeat-containing protein [Arabidopsis thaliana] >gi|332642609|gb|AEE76130.1| ankyrin repeat-containing protein [Arabidopsis thaliana]	--	--	--	--	--	--	--	--	--	--	--	--	--	--	--	--	--	--	-	-	-
CL10783.Contig1_All	2329	67	1.6781	103	2.3165	gi|15240317|ref|NP_198008.1|	997	0	TCP-1/cpn60 chaperonin family protein [Arabidopsis thaliana] >gi|332006171|gb|AED93554.1| TCP-1/cpn60 chaperonin family protein [Arabidopsis thaliana]	gi|210144150|dbj|AK286932.1|	823	0	Glycine max cDNA, clone: GMFL01-40-H12	sp|Q9LKI7|TCPG_THAWE	649	0	T-complex protein 1 subunit gamma OS=Thalassiosira weissflogii PE=2 SV=1	SPBC1A4.08c	645	0	COG0459	Chaperonin GroEL (HSP60 family)	K09495	0	1029	vvi:100264926	T-complex protein 1 subunit gamma	GO:0044267//cellular protein metabolic process	GO:0005515//protein binding;GO:0032559//adenyl ribonucleotide binding	GO:0044424//intracellular part
CL10785.Contig1_All	277	31	6.5282	14	2.6473	--	--	--	--	gi|199579869|gb|AC189185.2|	61.9	3e-07	Brassica rapa subsp. pekinensis clone KBrB001H24, complete sequence	--	--	--	--	--	--	--	--	--	--	--	--	--	--	-	-	-
CL10786.Contig1_All	420	494	68.6104	34	4.2403	gi|162461600|ref|NP_001105417.1|	76.3	1e-13	extensin precursor [Zea mays] >gi|119712|sp|P14918.1|EXTN_MAIZE RecName: Full=Extensin; AltName: Full=Proline-rich glycoprotein; Flags: Precursor >gi|226756|prf||1604465A cell wall protein	gi|270146630|gb|BT113582.1|	73.8	1e-10	Picea glauca clone GQ03414_B16 mRNA sequence	sp|P14918|EXTN_MAIZE	76.3	6e-15	Extensin OS=Zea mays GN=HRGP PE=2 SV=1	YPO2725	62	3e-10	COG3501	Uncharacterized protein conserved in bacteria	K01115	1e-10	62.4	vcn:VOLCADRAFT_99471	phospholipase D [EC:3.1.4.4]	-	-	-
CL10787.Contig1_All	924	107	6.755	54	3.0611	gi|240254288|ref|NP_176008.4|	293	2e-78	Leucine-rich repeat transmembrane protein kinase [Arabidopsis thaliana] >gi|332195225|gb|AEE33346.1| Leucine-rich repeat transmembrane protein kinase [Arabidopsis thaliana]	gi|225444262|ref|XR_077799.1|	141	1e-30	PREDICTED: Vitis vinifera misc_RNA (LOC100256326), miscRNA	sp|C0LGH3|Y5614_ARATH	289	1e-78	Probable LRR receptor-like serine/threonine-protein kinase At1g56140 OS=Arabidopsis thaliana GN=At1g56140 PE=1 SV=2	BS_yloP_1	67	4e-11	COG0515	Serine/threonine protein kinase	K13418	9e-43	171	ath:AT1G71830	somatic embryogenesis receptor kinase 1 [EC:2.7.10.1 2.7.11.1]	GO:0006464//protein modification process	GO:0004713//protein tyrosine kinase activity;GO:0016628//oxidoreductase activity, acting on the CH-CH group of donors, NAD or NADP as acceptor;GO:0032559//adenyl ribonucleotide binding	-
CL10788.Contig1_All	273	89	19.0169	116	22.2566	--	--	--	--	--	--	--	--	--	--	--	--	--	--	--	--	--	--	--	--	--	--	-	-	-
CL10789.Contig1_All	282	40	8.2742	26	4.8293	gi|334187347|ref|NP_680777.2|	129	1e-29	pentatricopeptide repeat-containing protein [Arabidopsis thaliana] >gi|223635624|sp|Q3E9N1.2|PP359_ARATH RecName: Full=Pentatricopeptide repeat-containing protein At4g39952, mitochondrial; Flags: Precursor >gi|332661744|gb|AEE87144.1| pentatricopeptide repeat-containing protein [Arabidopsis thaliana]	gi|147804810|emb|AM429766.2|	105	2e-20	Vitis vinifera contig VV78X151638.7, whole genome shotgun sequence	sp|Q3E9N1|PP359_ARATH	129	4e-31	Pentatricopeptide repeat-containing protein At4g39952, mitochondrial OS=Arabidopsis thaliana GN=PCMP-E98 PE=2 SV=2	--	--	--	--	--	K15078	1e-15	78.6	vvi:100250139	structure-specific endonuclease subunit SLX1 [EC:3.6.1.-]	-	-	GO:0043231//intracellular membrane-bounded organelle
CL1079.Contig1_All	1541	147	5.5645	253	8.5996	gi|334187306|ref|NP_195623.3|	443	1e-123	phosphatase IMPL2 [Arabidopsis thaliana] >gi|332661619|gb|AEE87019.1| phosphatase IMPL2 [Arabidopsis thaliana]	gi|292756635|dbj|AK337493.1|	194	2e-46	Lotus japonicus cDNA, clone: LjFL1-064-DD02, HTC	sp|Q6NPM8|IMPL2_ARATH	443	1e-124	Bifunctional phosphatase IMPL2, chloroplastic OS=Arabidopsis thaliana GN=IMPL2 PE=1 SV=1	AGl1926	202	1e-51	COG0483	Archaeal fructose-1,6-bisphosphatase and related enzymes of inositol monophosphatase family	K10047	1e-18	92	pop:POPTR_808295	inositol-phosphate phosphatase / L-galactose 1-phosphate phosphatase [EC:3.1.3.25 3.1.3.-]	-	GO:0016791//phosphatase activity	-
CL10790.Contig1_All	290	35	7.0402	12	2.1674	--	--	--	--	--	--	--	--	--	--	--	--	--	--	--	--	--	--	--	--	--	--	-	-	-
CL10791.Contig1_All	300	22	4.2777	11	1.9206	--	--	--	--	--	--	--	--	--	--	--	--	--	--	--	--	--	--	--	--	--	--	-	-	-
CL10793.Contig1_All	851	24	1.6451	20	1.231	gi|15227587|ref|NP_180525.1|	248	7e-65	Josephin-like protein [Arabidopsis thaliana] >gi|29336590|sp|O82391.1|JOSL_ARATH RecName: Full=Josephin-like protein >gi|330253190|gb|AEC08284.1| Josephin-like protein [Arabidopsis thaliana]	gi|199580350|gb|AC232577.1|	101	1e-18	Brassica rapa subsp. pekinensis clone KBrS012H21, complete sequence	sp|O82391|JOSL_ARATH	248	3e-66	Josephin-like protein OS=Arabidopsis thaliana GN=At2g29640 PE=2 SV=1	--	--	--	--	--	K15235	4e-70	262	rcu:RCOM_0611500	josephin [EC:3.4.19.12]	-	-	-
CL10794.Contig1_All	3009	2098	40.672	2531	44.0588	gi|224093154|ref|XP_002309811.1|	1602	0	bromodomain protein [Populus trichocarpa] >gi|222852714|gb|EEE90261.1| bromodomain protein [Populus trichocarpa]	gi|224133125|ref|XM_002327931.1|	1402	0	Populus trichocarpa bromodomain protein (BRD911), mRNA	sp|P54774|CDC48_SOYBN	226	4e-59	Cell division cycle protein 48 homolog OS=Glycine max GN=CDC48 PE=2 SV=1	SPAC31G5.19	468	4e-131	COG0464	ATPases of the AAA+ class	K13525	5e-59	227	sbi:SORBI_01g046840	transitional endoplasmic reticulum ATPase	-	-	-
CL10795.Contig1_All	978	639	38.1131	441	23.6191	gi|15238005|ref|NP_197267.1|	174	2e-42	glycine/proline-rich protein [Arabidopsis thaliana] >gi|9755790|emb|CAC01909.1| glycine/proline-rich protein [Arabidopsis thaliana] >gi|45752720|gb|AAS76258.1| At5g17650 [Arabidopsis thaliana] >gi|332005069|gb|AED92452.1| glycine/proline-rich protein [Arabidopsis thaliana]	--	--	--	--	sp|P37705|GRP3_DAUCA	134	6e-32	Glycine-rich protein A3 OS=Daucus carota PE=2 SV=1	Rv1078	73.9	4e-13	COG1714	Predicted membrane protein/domain	K12831	2e-16	84	cre:CHLREDRAFT_196073	splicing factor 3B subunit 4	-	-	-
CL10797.Contig1_All	609	15	1.4368	56	4.8165	gi|15236071|ref|NP_193473.1|	272	3e-72	O-fucosyltransferase family protein [Arabidopsis thaliana] >gi|95147298|gb|ABF57284.1| At4g17430 [Arabidopsis thaliana] >gi|332658490|gb|AEE83890.1| O-fucosyltransferase family protein [Arabidopsis thaliana]	gi|123652572|emb|AM444587.1|	79.8	3e-12	Vitis vinifera, whole genome shotgun sequence, contig VV78X000772.7, clone ENTAV 115	--	--	--	--	--	--	--	--	--	--	--	--	--	--	-	-	GO:0043231//intracellular membrane-bounded organelle
CL10798.Contig1_All	376	16	2.4822	49	6.8261	--	--	--	--	--	--	--	--	--	--	--	--	--	--	--	--	--	--	--	--	--	--	-	-	-
CL10799.Contig1_All	214	8	2.1807	10	2.4476	--	--	--	--	--	--	--	--	--	--	--	--	--	--	--	--	--	--	--	--	--	--	-	-	-
CL108.Contig1_All	3543	148	2.4367	1610	23.8022	gi|224132090|ref|XP_002321253.1|	1672	0	multidrug resistance protein ABC transporter family [Populus trichocarpa] >gi|222862026|gb|EEE99568.1| multidrug resistance protein ABC transporter family [Populus trichocarpa]	gi|210140855|dbj|AK244774.1|	347	4e-92	Glycine max cDNA, clone: GMFL01-13-K15	sp|Q9M1C7|AB9C_ARATH	1527	0	ABC transporter C family member 9 OS=Arabidopsis thaliana GN=ABCC9 PE=2 SV=1	YDR135c	699	0	COG1132	ABC-type multidrug transport system, ATPase and permease components	K05666	8e-165	579	olu:OSTLU_35503	ATP-binding cassette, subfamily C (CFTR/MRP), member 2	GO:0006810//transport;GO:0051707//response to other organism	GO:0015405//P-P-bond-hydrolysis-driven transmembrane transporter activity;GO:0016491//oxidoreductase activity;GO:0017111//nucleoside-triphosphatase activity;GO:0032559//adenyl ribonucleotide binding	GO:0043234//protein complex;GO:0031224//intrinsic to membrane
CL1080.Contig1_All	1540	281	10.6438	409	13.9112	gi|18405190|ref|NP_564674.1|	593	1e-168	Zn-finger in Ran binding domain-containing protein [Arabidopsis thaliana] >gi|332195056|gb|AEE33177.1| Zn-finger in Ran binding domain-containing protein [Arabidopsis thaliana]	gi|147807625|emb|AM488177.2|	224	2e-55	Vitis vinifera contig VV78X180474.7, whole genome shotgun sequence	sp|Q8S9K3|VAR3_ARATH	148	7e-36	Zinc finger protein VAR3, chloroplastic OS=Arabidopsis thaliana GN=VAR3 PE=1 SV=2	--	--	--	--	--	K02350	0	716	rcu:RCOM_1431670	DNA polymerase zeta subunit [EC:2.7.7.7]	GO:0006259//DNA metabolic process	GO:0046914//transition metal ion binding;GO:0003676//nucleic acid binding;GO:0034061	GO:0044464//cell part
CL10801.Contig1_All	283	18	3.7102	17	3.1465	--	--	--	--	--	--	--	--	--	--	--	--	--	--	--	--	--	--	--	--	--	--	-	-	-
CL10803.Contig1_All	3200	3545	64.6218	3662	59.942	gi|30687254|ref|NP_189032.2|	903	0	RNA recognition motif (RRM)-containing protein [Arabidopsis thaliana] >gi|334185580|ref|NP_001189958.1| RNA recognition motif (RRM)-containing protein [Arabidopsis thaliana] >gi|332643307|gb|AEE76828.1| RNA recognition motif (RRM)-containing protein [Arabidopsis thaliana] >gi|332643309|gb|AEE76830.1| RNA recognition motif (RRM)-containing protein [Arabidopsis thaliana]	gi|148372212|gb|EF623856.1|	375	1e-100	Glycine max cultivar Williams 82 clone BAC 56G2, complete sequence	sp|Q8H0U8|RH42_ARATH	96.7	7e-20	DEAD-box ATP-dependent RNA helicase 42 OS=Arabidopsis thaliana GN=RH42 PE=1 SV=2	PA2976	65.1	7e-10	COG1530	Ribonucleases G and E	K11984	6e-26	117	ppp:PHYPADRAFT_233757	U4/U6.U5 tri-snRNP-associated protein 1	-	-	-
CL10804.Contig1_All	419	22	3.0628	103	12.8761	gi|42567862|ref|NP_197034.2|	86.3	1e-16	pentatricopeptide repeat-containing protein [Arabidopsis thaliana] >gi|223635759|sp|Q9LXF2.2|PP385_ARATH RecName: Full=Pentatricopeptide repeat-containing protein At5g15300 >gi|332004762|gb|AED92145.1| pentatricopeptide repeat-containing protein [Arabidopsis thaliana]	gi|147771060|emb|AM447201.2|	87.7	7e-15	Vitis vinifera contig VV78X018022.9, whole genome shotgun sequence	sp|Q9LXF2|PP385_ARATH	86.3	5e-18	Pentatricopeptide repeat-containing protein At5g15300 OS=Arabidopsis thaliana GN=PCMP-E40 PE=2 SV=2	--	--	--	--	--	K03798	9e-13	69.7	rcu:RCOM_0340700	cell division protease FtsH [EC:3.4.24.-]	-	-	-
CL10805.Contig1_All	218	10	2.6758	15	3.6041	--	--	--	--	--	--	--	--	--	--	--	--	--	--	--	--	--	--	--	--	--	--	-	-	-
CL10806.Contig1_All	240	18	4.375	12	2.619	--	--	--	--	--	--	--	--	--	--	--	--	--	--	--	--	--	--	--	--	--	--	-	-	-
CL10807.Contig1_All	302	8	1.5452	21	3.6423	gi|15229764|ref|NP_187753.1|	124	4e-28	pentatricopeptide repeat-containing protein [Arabidopsis thaliana] >gi|332641528|gb|AEE75049.1| pentatricopeptide repeat-containing protein [Arabidopsis thaliana]	gi|224073069|ref|XM_002303924.1|	63.9	7e-08	Populus trichocarpa predicted protein, mRNA	sp|P93011|PP182_ARATH	91.3	1e-19	Pentatricopeptide repeat-containing protein At2g33760 OS=Arabidopsis thaliana GN=PCMP-H6 PE=2 SV=1	--	--	--	--	--	K03798	3e-12	67.4	rcu:RCOM_0340700	cell division protease FtsH [EC:3.4.24.-]	-	GO:0003824//catalytic activity	-
CL10808.Contig1_All	209	10	2.791	8	2.005	--	--	--	--	--	--	--	--	--	--	--	--	--	--	--	--	--	--	--	--	--	--	-	-	-
CL10809.Contig1_All	280	4	0.8333	26	4.8638	gi|226508934|ref|NP_001152708.1|	83.6	7e-16	LOC100286349 [Zea mays] >gi|195659221|gb|ACG49078.1| calmodulin-related protein 2, touch-induced [Zea mays]	--	--	--	--	sp|Q9ZQE6|CML1_ARATH	82.8	4e-17	Calmodulin-like protein 1 OS=Arabidopsis thaliana GN=CML1 PE=2 SV=1	SPAC3A12.14	67.8	5e-12	COG5126	Ca2+-binding protein (EF-Hand superfamily)	K13448	8e-18	85.9	pop:POPTR_767565	calcium-binding protein CML	-	-	-
CL1081.Contig1_All	1245	275	12.8847	230	9.6766	gi|317106612|dbj|BAJ53119.1|	424	1e-117	JHL07K02.9 [Jatropha curcas]	gi|297793742|ref|XM_002864710.1|	109	6e-21	Arabidopsis lyrata subsp. lyrata short-chain dehydrogenase/reductase family protein, mRNA	sp|Q9M2E2|SDR1_ARATH	164	1e-40	(+)-neomenthol dehydrogenase OS=Arabidopsis thaliana GN=SDR1 PE=1 SV=1	all0352	114	4e-25	COG1028	Dehydrogenases with different specificities (related to short-chain alcohol dehydrogenases)	K15095	2e-44	177	pop:POPTR_644424	(+)-neomenthol dehydrogenase [EC:1.1.1.208]	GO:0008152//metabolic process	GO:0003824//catalytic activity	-
CL10810.Contig1_All	213	5	1.3693	11	2.7051	--	--	--	--	--	--	--	--	--	--	--	--	--	--	--	--	--	--	--	--	--	--	-	-	-
CL10811.Contig1_All	273	10	2.1367	23	4.4129	gi|302828406|ref|XP_002945770.1|	77	7e-14	pathogenesis-related protein 1-like protein [Volvox carteri f. nagariensis] >gi|300268585|gb|EFJ52765.1| pathogenesis-related protein 1-like protein [Volvox carteri f. nagariensis]	gi|270152604|gb|BT119490.1|	58	4e-06	Picea glauca clone GQ04106_F11 mRNA sequence	sp|P21997|SSGP_VOLCA	73.6	2e-14	Sulfated surface glycoprotein 185 OS=Volvox carteri PE=1 SV=1	Rv3876	58.2	4e-09	COG0455	ATPases involved in chromosome partitioning	K01115	6e-14	73.2	vcn:VOLCADRAFT_99471	phospholipase D [EC:3.1.4.4]	-	-	-
CL10812.Contig1_All	218	10	2.6758	9	2.1625	--	--	--	--	--	--	--	--	--	--	--	--	--	--	--	--	--	--	--	--	--	--	-	-	-
CL10815.Contig1_All	258	5	1.1305	17	3.4514	--	--	--	--	--	--	--	--	--	--	--	--	--	--	--	--	--	--	--	--	--	--	-	-	-
CL10816.Contig1_All	250	65	15.1665	90	18.8567	gi|5802244|gb|AAD51625.1|AF169022_1	157	3e-38	seed maturation protein PM37 [Glycine max]	gi|242389756|emb|FP100787.1|	182	9e-44	Phyllostachys edulis cDNA clone: bphyem203h17, full insert sequence	sp|Q04960|DNJH_CUCSA	157	2e-39	DnaJ protein homolog OS=Cucumis sativus GN=DNAJ1 PE=2 SV=1	SPy1759	89	2e-18	COG0484	DnaJ-class molecular chaperone with C-terminal Zn finger domain	K09503	1e-39	158	zma:100382437	DnaJ homolog subfamily A member 2	-	-	-
CL10818.Contig1_All	511	51	5.8219	46	4.7152	gi|334183367|ref|NP_564709.2|	246	1e-64	Leucine-rich repeat transmembrane protein kinase [Arabidopsis thaliana] >gi|264664587|sp|C0LGH3.2|Y5614_ARATH RecName: Full=Probable LRR receptor-like serine/threonine-protein kinase At1g56140; Flags: Precursor >gi|332195227|gb|AEE33348.1| Leucine-rich repeat transmembrane protein kinase [Arabidopsis thaliana]	gi|225444262|ref|XR_077799.1|	184	5e-44	PREDICTED: Vitis vinifera misc_RNA (LOC100256326), miscRNA	sp|C0LGH3|Y5614_ARATH	246	6e-66	Probable LRR receptor-like serine/threonine-protein kinase At1g56140 OS=Arabidopsis thaliana GN=At1g56140 PE=1 SV=2	SA1063_1	77.4	1e-14	COG0515	Serine/threonine protein kinase	K13430	7e-36	147	zma:100283091	serine/threonine-protein kinase PBS1 [EC:2.7.11.1]	-	-	-
CL10819.Contig1_All	318	14	2.5681	22	3.6238	--	--	--	--	--	--	--	--	--	--	--	--	--	--	--	--	--	--	--	--	--	--	-	-	-
CL1082.Contig1_All	2281	649	16.5971	625	14.3522	gi|225452330|ref|XP_002272711.1|	917	0	PREDICTED: similar to stpk1 protein kinase [Vitis vinifera]	gi|225452329|ref|XM_002272675.1|	535	1e-149	PREDICTED: Vitis vinifera similar to stpk1 protein kinase (LOC100268156), mRNA	sp|P15792|KPK1_PHAVU	837	0	Protein kinase PVPK-1 OS=Phaseolus vulgaris PE=2 SV=1	SPAC17G8.14c_2	115	2e-25	COG0515	Serine/threonine protein kinase	K08286	0	694	ath:AT5G47750	protein-serine/threonine kinase [EC:2.7.11.-]	GO:0006464//protein modification process	GO:0004672//protein kinase activity;GO:0032559//adenyl ribonucleotide binding	GO:0031981//nuclear lumen
CL10823.Contig1_All	636	132	12.1068	46	3.7885	gi|76446335|gb|ABA42952.1|	114	1e-24	RING-H2 finger protein [Citrus trifoliata]	gi|147843497|emb|AM424120.2|	109	3e-21	Vitis vinifera contig VV78X194150.19, whole genome shotgun sequence	sp|Q9ZU51|RHA2B_ARATH	68.9	2e-12	Probable E3 ubiquitin-protein ligase RHA2B OS=Arabidopsis thaliana GN=RHA2B PE=1 SV=2	ECU07g0330	50.4	2e-06	COG5540	RING-finger-containing ubiquitin ligase	K13148	2e-08	56.2	vvi:100261060	integrator complex subunit 11 [EC:3.1.27.-]	-	-	-
CL10825.Contig1_All	332	32	5.6224	31	4.8909	--	--	--	--	gi|262073165|gb|AC238626.1|	60	1e-06	Carica papaya BAC clone 80F18, complete sequence	--	--	--	--	--	--	--	--	--	--	--	--	--	--	-	-	-
CL10827.Contig1_All	3141	3252	60.3942	1947	32.4684	gi|239983848|sp|Q0D5G4.2|Y7633_ORYSJ	778	0	RecName: Full=B3 domain-containing protein Os07g0563300	gi|123699239|emb|AM488723.1|	182	1e-42	Vitis vinifera, whole genome shotgun sequence, contig VV78X113969.14, clone ENTAV 115	sp|Q0D5G4|Y7633_ORYSJ	778	0	B3 domain-containing protein Os07g0563300 OS=Oryza sativa subsp. japonica GN=Os07g0563300 PE=2 SV=2	--	--	--	--	--	K09287	3e-12	72.4	ath:AT1G13260	RAV-like factor	GO:0010468//regulation of gene expression;GO:0006351//transcription, DNA-dependent	GO:0046914//transition metal ion binding;GO:0003676//nucleic acid binding	GO:0043231//intracellular membrane-bounded organelle
CL10828.Contig1_All	201	32	9.2868	15	3.9089	--	--	--	--	gi|17736862|dbj|AP004495.1|	65.9	1e-08	Lotus japonicus genomic DNA, chromosome 1, clone: LjT08B24, TM0027, complete sequence	--	--	--	--	--	--	--	--	--	--	--	--	--	--	-	-	-
CL10829.Contig1_All	1361	395	16.9298	52	2.0013	gi|224138208|ref|XP_002326545.1|	361	2e-98	jumonji domain protein [Populus trichocarpa] >gi|222833867|gb|EEE72344.1| jumonji domain protein [Populus trichocarpa]	gi|224138207|ref|XM_002326509.1|	71.9	1e-09	Populus trichocarpa jumonji domain protein (JMJ911), mRNA	--	--	--	--	--	--	--	--	--	--	--	--	--	--	-	-	-
CL1083.Contig1_All	1281	181	8.2422	367	15.0065	gi|15235584|ref|NP_192453.1|	430	1e-119	temperature sensing protein-like protein [Arabidopsis thaliana] >gi|7267304|emb|CAB81086.1| D123-like protein [Arabidopsis thaliana] >gi|332657120|gb|AEE82520.1| temperature sensing protein-like protein [Arabidopsis thaliana]	gi|147791991|emb|AM480085.2|	71.9	1e-09	Vitis vinifera contig VV78X100922.4, whole genome shotgun sequence	--	--	--	--	--	--	--	--	--	--	--	--	--	--	-	-	-
CL10830.Contig1_All	366	7	1.1157	45	6.4401	gi|15238694|ref|NP_197889.1|	87	7e-17	uncharacterized protein [Arabidopsis thaliana] >gi|332006013|gb|AED93396.1| uncharacterized protein [Arabidopsis thaliana]	--	--	--	--	sp|P21997|SSGP_VOLCA	69.3	5e-13	Sulfated surface glycoprotein 185 OS=Volvox carteri PE=1 SV=1	mll2069	54.3	5e-08	COG2319	FOG: WD40 repeat	K11367	5e-13	70.1	vcn:VOLCADRAFT_120343	chromodomain-helicase-DNA-binding protein 1 [EC:3.6.4.12]	GO:0043170	GO:0016787//hydrolase activity	GO:0043231//intracellular membrane-bounded organelle
CL10832.Contig1_All	3105	11247	211.294	25773	434.776	gi|195976673|dbj|BAG68575.1|	1093	0	arginine decarboxylase [Prunus persica]	gi|183178877|gb|EU431331.1|	313	5e-82	Malus hupehensis arginine decarboxylase mRNA, complete cds	sp|Q96412|SPE1_DIACA	1009	0	Arginine decarboxylase OS=Dianthus caryophyllus GN=ADC PE=2 SV=1	all3401	468	3e-131	COG1166	Arginine decarboxylase (spermidine biosynthesis)	K01583	0	1088	rcu:RCOM_1450830	arginine decarboxylase [EC:4.1.1.19]	GO:0006525//arginine metabolic process;GO:0006596//polyamine biosynthetic process	GO:0016831//carboxy-lyase activity	-
CL10833.Contig1_All	806	121	8.7572	180	11.6977	gi|30682929|ref|NP_193198.2|	184	2e-45	uncharacterized protein [Arabidopsis thaliana] >gi|332658067|gb|AEE83467.1| uncharacterized protein [Arabidopsis thaliana]	gi|147794686|emb|AM429195.2|	151	1e-33	Vitis vinifera contig VV78X075663.15, whole genome shotgun sequence	sp|Q9FJX6|FH6_ARATH	48.9	3e-06	Formin-like protein 6 OS=Arabidopsis thaliana GN=FH6 PE=1 SV=1	--	--	--	--	--	K13171	6e-09	58.9	vvi:100262120	serine/arginine repetitive matrix protein 1	-	-	-
CL10834.Contig1_All	395	703	103.817	16	2.1217	--	--	--	--	--	--	--	--	--	--	--	--	--	--	--	--	--	--	--	--	--	--	-	-	-
CL10835.Contig1_All	245	0	0	3	0.6414	--	--	--	--	--	--	--	--	--	--	--	--	--	--	--	--	--	--	--	--	--	--	-	-	-
CL10836.Contig1_All	224	10	2.6041	9	2.1045	--	--	--	--	--	--	--	--	--	--	--	--	--	--	--	--	--	--	--	--	--	--	-	-	-
CL10837.Contig1_All	250	92	21.4665	55	11.5235	--	--	--	--	--	--	--	--	--	--	--	--	--	--	--	--	--	--	--	--	--	--	-	-	-
CL10838.Contig1_All	3148	0	0	0	0	gi|224123398|ref|XP_002330305.1|	530	1e-149	cytochrome P450 [Populus trichocarpa] >gi|222871340|gb|EEF08471.1| cytochrome P450 [Populus trichocarpa]	gi|189162487|dbj|AP009710.1|	83.8	9e-13	Lotus japonicus genomic DNA, chromosome 3, clone: LjT23H01, TM1768, complete sequence	sp|Q9SZ46|C82C4_ARATH	448	9e-126	Cytochrome P450 82C4 OS=Arabidopsis thaliana GN=CYP82C4 PE=2 SV=1	BH0579	121	7e-27	COG2124	Cytochrome P450	K00517	2e-125	448	ath:AT4G31940	[EC:1.14.-.-]	-	-	-
CL10839.Contig1_All	3285	8621	153.086	11779	187.817	gi|337732515|gb|AEI71779.1|	654	0	JOKA2 [Nicotiana tabacum]	gi|166977617|gb|EU373052.1|	139	2e-29	Gossypium hirsutum gland development related protein 62-like mRNA, partial sequence	--	--	--	--	--	--	--	--	--	--	--	--	--	--	-	-	-
CL1084.Contig1_All	2402	703	17.0724	957	20.869	gi|18411065|ref|NP_565129.1|	827	0	O-fucosyltransferase-like protein [Arabidopsis thaliana] >gi|332197696|gb|AEE35817.1| O-fucosyltransferase-like protein [Arabidopsis thaliana]	gi|123687317|emb|AM453874.1|	289	6e-75	Vitis vinifera, whole genome shotgun sequence, contig VV78X217587.7, clone ENTAV 115	sp|Q8W486|Y1491_ARATH	266	4e-71	DUF246 domain-containing protein At1g04910 OS=Arabidopsis thaliana GN=At1g04910 PE=1 SV=1	--	--	--	--	--	--	--	--	--	--	-	-	-
CL10840.Contig1_All	237	5	1.2306	28	6.1883	--	--	--	--	--	--	--	--	--	--	--	--	--	--	--	--	--	--	--	--	--	--	-	-	-
CL10841.Contig1_All	440	28	3.7121	38	4.5237	gi|18409727|ref|NP_566975.1|	260	3e-69	delta(14)-sterol reductase [Arabidopsis thaliana] >gi|20138022|sp|Q9LDR4.2|ERG24_ARATH RecName: Full=Delta(14)-sterol reductase; AltName: Full=C-14 sterol reductase; AltName: Full=Protein FACKEL; AltName: Full=Sterol C14-reductase >gi|8980706|gb|AAF82283.1|AF256536_1 sterol C-14 reductase FACKEL [Arabidopsis thaliana] >gi|8980704|gb|AAF82282.1| sterol C-14 reductase FACKEL [Arabidopsis thaliana] …	gi|225440993|ref|XM_002283540.1|	151	6e-34	PREDICTED: Vitis vinifera similar to FK (FACKEL); delta14-sterol reductase (LOC100247778), mRNA	sp|Q9LDR4|ERG24_ARATH	260	2e-70	Delta(14)-sterol reductase OS=Arabidopsis thaliana GN=FK PE=1 SV=2	--	--	--	--	--	K00222	1e-71	265	pop:POPTR_826487	delta14-sterol reductase [EC:1.3.1.70]	GO:0006694//steroid biosynthetic process;GO:0003006//reproductive developmental process	GO:0016628//oxidoreductase activity, acting on the CH-CH group of donors, NAD or NADP as acceptor	GO:0031410//cytoplasmic vesicle
CL10843.Contig1_All	246	36	8.5365	452	96.2423	gi|62867353|dbj|BAD95979.1|	145	2e-34	Ser/Thr protein kinase [Lotus japonicus]	gi|229609820|gb|FJ901238.1|	89.7	1e-15	Vitis vinifera CBL-interacting protein kinase 10 (CIPK10) mRNA, complete cds	sp|Q9LZW4|CIPKE_ARATH	140	1e-34	CBL-interacting serine/threonine-protein kinase 14 OS=Arabidopsis thaliana GN=CIPK14 PE=1 SV=1	YBL016w	59.3	2e-09	COG0515	Serine/threonine protein kinase	K00924	3e-27	117	osa:4342410	[EC:2.7.1.-]	GO:0006464//protein modification process	GO:0004674//protein serine/threonine kinase activity;GO:0032559//adenyl ribonucleotide binding	GO:0043231//intracellular membrane-bounded organelle
CL10845.Contig1_All	262	25	5.5661	15	2.9988	--	--	--	--	--	--	--	--	--	--	--	--	--	--	--	--	--	--	--	--	--	--	-	-	-
CL10848.Contig1_All	307	14	2.6601	29	4.9479	gi|15218284|ref|NP_172453.1|	114	5e-25	pentatricopeptide repeat-containing protein [Arabidopsis thaliana] >gi|75276860|sp|O04504.1|PPR27_ARATH RecName: Full=Pentatricopeptide repeat-containing protein At1g09820 >gi|2160173|gb|AAB60736.1| Similar to N. tabacum salt-inducible protein (gb|U08285) [Arabidopsis thaliana] >gi|332190378|gb|AEE28499.1| pentatricopeptide repeat-containing protein [Arabidopsis thaliana]	gi|290775080|gb|AC240205.2|	69.9	1e-09	Solanum lycopersicum strain Heinz 1706 chromosome 1 clone hba-34l1 map 1, complete sequence	sp|O04504|PPR27_ARATH	114	2e-26	Pentatricopeptide repeat-containing protein At1g09820 OS=Arabidopsis thaliana GN=At1g09820 PE=2 SV=1	--	--	--	--	--	--	--	--	--	--	-	-	-
CL10849.Contig1_All	307	12	2.2801	15	2.5593	--	--	--	--	--	--	--	--	--	--	--	--	--	--	--	--	--	--	--	--	--	--	-	-	-
CL1085.Contig1_All	1709	155	5.2906	210	6.4364	gi|18400085|ref|NP_564471.1|	511	1e-144	uncharacterized protein [Arabidopsis thaliana] >gi|15982773|gb|AAL09734.1| At1g36320/F7F23_4 [Arabidopsis thaliana] >gi|21655273|gb|AAM65348.1| At1g36320/F7F23_4 [Arabidopsis thaliana] >gi|332193739|gb|AEE31860.1| uncharacterized protein [Arabidopsis thaliana]	gi|123663052|emb|AM452645.1|	157	4e-35	Vitis vinifera, whole genome shotgun sequence, contig VV78X209159.4, clone ENTAV 115	sp|Q84WN0|Y4920_ARATH	315	6e-86	Uncharacterized protein At4g37920, chloroplastic OS=Arabidopsis thaliana GN=At4g37920 PE=1 SV=2	--	--	--	--	--	--	--	--	--	--	-	-	-
CL1085.Contig2_All	1836	97	3.0819	47	1.3409	gi|18400085|ref|NP_564471.1|	449	1e-125	uncharacterized protein [Arabidopsis thaliana] >gi|15982773|gb|AAL09734.1| At1g36320/F7F23_4 [Arabidopsis thaliana] >gi|21655273|gb|AAM65348.1| At1g36320/F7F23_4 [Arabidopsis thaliana] >gi|332193739|gb|AEE31860.1| uncharacterized protein [Arabidopsis thaliana]	gi|123663052|emb|AM452645.1|	157	4e-35	Vitis vinifera, whole genome shotgun sequence, contig VV78X209159.4, clone ENTAV 115	sp|Q84WN0|Y4920_ARATH	263	3e-70	Uncharacterized protein At4g37920, chloroplastic OS=Arabidopsis thaliana GN=At4g37920 PE=1 SV=2	--	--	--	--	--	--	--	--	--	--	-	-	GO:0043231//intracellular membrane-bounded organelle
CL10850.Contig1_All	787	66	4.8919	73	4.8586	gi|77556245|gb|ABA99041.1|	135	6e-31	F-box domain containing protein, expressed [Oryza sativa Japonica Group]	gi|255538043|ref|XM_002510041.1|	77.8	1e-11	Ricinus communis conserved hypothetical protein, mRNA	sp|Q84WW1|FB140_ARATH	114	8e-26	F-box protein At3g12350 OS=Arabidopsis thaliana GN=At3g12350 PE=1 SV=1	--	--	--	--	--	--	--	--	--	--	-	GO:0005488//binding	-
CL10851.Contig1_All	257	46	10.4409	17	3.4648	--	--	--	--	--	--	--	--	--	--	--	--	--	--	--	--	--	--	--	--	--	--	-	-	-
CL10853.Contig1_All	725	29	2.3333	129	9.32	gi|209970625|gb|ACJ03073.1|	213	2e-54	HB09p [Malus floribunda]	--	--	--	--	sp|Q9FIZ3|GSO2_ARATH	143	8e-35	LRR receptor-like serine/threonine-protein kinase GSO2 OS=Arabidopsis thaliana GN=GSO2 PE=2 SV=2	SPBC19C7.03_1	57.8	2e-08	COG4886	Leucine-rich repeat (LRR) protein	K13420	1e-30	130	rcu:RCOM_0633880	LRR receptor-like serine/threonine-protein kinase FLS2 [EC:2.7.11.1]	-	GO:0003824//catalytic activity	-
CL10854.Contig1_All	1095	89	4.7412	24	1.148	gi|60476854|gb|AAX21543.1|	326	3e-88	Ca(2+)-dependent DNase [Populus tomentosa]	gi|60476853|gb|AY819661.1|	63.9	3e-07	Populus tomentosa Ca(2+)-dependent DNase (CDD) mRNA, complete cds	sp|Q39635|Y38K_CORSE	303	1e-82	Uncharacterized 38.1 kDa protein OS=Corydalis sempervirens PE=2 SV=1	HI1296	61.6	2e-09	COG1525	Micrococcal nuclease (thermonuclease) homologs	--	--	--	--	--	GO:0006412//translation	GO:0016788//hydrolase activity, acting on ester bonds;GO:0000166//nucleotide binding	-
CL10855.Contig1_All	489	135	16.1041	190	20.352	gi|42565877|ref|NP_190863.3|	76.3	2e-13	CBS / octicosapeptide/Phox/Bemp1 domain-containing protein [Arabidopsis thaliana] >gi|334185937|ref|NP_001190074.1| CBS / octicosapeptide/Phox/Bemp1 domain-containing protein [Arabidopsis thaliana] >gi|332645495|gb|AEE79016.1| CBS / octicosapeptide/Phox/Bemp1 domain-containing protein [Arabidopsis thaliana] >gi|332645496|gb|AEE79017.1| CBS / octicosapeptide/Phox/Bemp1 domain-containing protein [A…	gi|50539617|emb|AL954825.3|	89.7	2e-15	Oryza sativa chromosome 12, . BAC OJ2007_H06 of library Monsanto from chromosome 12 of cultivar Nipponbare of ssp. japonica of Oryza sativa (rice), complete sequence	--	--	--	--	--	--	--	--	--	--	--	--	--	--	-	-	-
CL10856.Contig1_All	288	13	2.6331	27	4.9106	--	--	--	--	--	--	--	--	--	--	--	--	--	--	--	--	--	--	--	--	--	--	-	-	-
CL10857.Contig1_All	240	4	0.9722	14	3.0555	--	--	--	--	--	--	--	--	--	--	--	--	--	--	--	--	--	--	--	--	--	--	-	-	-
CL10858.Contig1_All	281	14	2.9063	44	8.2018	gi|297823015|ref|XP_002879390.1|	155	1e-37	calcium-binding EF hand family protein [Arabidopsis lyrata subsp. lyrata] >gi|297325229|gb|EFH55649.1| calcium-binding EF hand family protein [Arabidopsis lyrata subsp. lyrata]	gi|292756488|dbj|AK337346.1|	151	4e-34	Lotus japonicus cDNA, clone: LjFL1-057-AC08, HTC	sp|Q8S8L9|Y2245_ARATH	151	7e-38	Uncharacterized TPR repeat-containing protein At2g32450 OS=Arabidopsis thaliana GN=At2g32450 PE=1 SV=1	--	--	--	--	--	--	--	--	--	--	-	-	-
CL10859.Contig1_All	518	30	3.3783	83	8.3929	gi|15237977|ref|NP_199503.1|	276	9e-74	Intron maturase, type II family protein [Arabidopsis thaliana] >gi|332008065|gb|AED95448.1| Intron maturase, type II family protein [Arabidopsis thaliana]	gi|115483527|ref|NM_001071966.1|	91.7	6e-16	Oryza sativa Japonica Group Os10g0567500 (Os10g0567500) mRNA, complete cds	sp|P38456|YMF11_MARPO	75.5	1e-14	Uncharacterized mitochondrial protein ymf11 OS=Marchantia polymorpha GN=YMF11 PE=4 SV=1	Q0050	64.3	1e-10	COG3344	Retron-type reverse transcriptase	K03006	1e-06	50.1	ath:AT4G35800	DNA-directed RNA polymerase II subunit RPB1 [EC:2.7.7.6]	-	-	-
CL1086.Contig1_All	3500	24	0.4	6	0.0898	gi|15226533|ref|NP_182245.1|	191	8e-47	uncharacterized protein [Arabidopsis thaliana] >gi|330255722|gb|AEC10816.1| uncharacterized protein [Arabidopsis thaliana]	--	--	--	--	--	--	--	--	--	--	--	--	--	--	--	--	--	--	-	-	-
CL1086.Contig2_All	3405	59	1.0108	20	0.3077	gi|6554201|gb|AAF16647.1|AC011661_25	191	8e-47	T23J18.9 [Arabidopsis thaliana]	--	--	--	--	--	--	--	--	--	--	--	--	--	--	--	--	--	--	-	-	-
CL10860.Contig1_All	204	7	2.0016	17	4.365	--	--	--	--	--	--	--	--	--	--	--	--	--	--	--	--	--	--	--	--	--	--	-	-	-
CL10863.Contig1_All	347	11	1.8492	16	2.4152	--	--	--	--	--	--	--	--	--	--	--	--	--	--	--	--	--	--	--	--	--	--	-	-	-
CL10865.Contig1_All	220	20	5.303	37	8.8093	--	--	--	--	--	--	--	--	--	--	--	--	--	--	--	--	--	--	--	--	--	--	-	-	-
CL10866.Contig1_All	375	48	7.4666	16	2.2349	--	--	--	--	--	--	--	--	--	--	--	--	--	--	--	--	--	--	--	--	--	--	-	-	-
CL10869.Contig1_All	393	74	10.9838	46	6.131	gi|323449313|gb|EGB05202.1|	50.4	7e-06	expressed protein [Aureococcus anophagefferens]	--	--	--	--	--	--	--	--	--	--	--	--	--	K03514	2e-09	58.5	pop:POPTR_579472	DNA polymerase sigma subunit [EC:2.7.7.7]	-	-	-
CL1087.Contig1_All	569	138	14.1475	70	6.4439	--	--	--	--	--	--	--	--	--	--	--	--	--	--	--	--	--	--	--	--	--	--	-	-	-
CL10871.Contig1_All	3069	4189	79.6207	4240	72.3655	gi|313104128|sp|O04979.2|LONP2_SPIOL	1510	0	RecName: Full=Lon protease homolog 2, peroxisomal	gi|2208926|dbj|D85610.1|	773	0	Spinacia oleracea mRNA for ATP-dependent protease Lon, complete cds	sp|O04979|LONP2_SPIOL	1510	0	Lon protease homolog 2, peroxisomal OS=Spinacia oleracea PE=2 SV=2	SMc01905	564	3e-160	COG0466	ATP-dependent Lon protease, bacterial type	K01338	0	1579	vvi:100262630	ATP-dependent Lon protease [EC:3.4.21.53]	GO:0016558//protein import into peroxisome matrix;GO:0019538//protein metabolic process;GO:0048528//post-embryonic root development	GO:0003676//nucleic acid binding;GO:0004175//endopeptidase activity;GO:0042623//ATPase activity, coupled;GO:0032559//adenyl ribonucleotide binding	GO:0044439//peroxisomal part
CL10873.Contig1_All	3513	1060	17.6011	2016	30.059	gi|307136393|gb|ADN34203.1|	2105	0	aquarius [Cucumis melo subsp. melo]	gi|123682881|emb|AM446349.1|	898	0	Vitis vinifera contig VV78X154367.29, whole genome shotgun sequence	sp|Q9FJR0|RENT1_ARATH	110	5e-24	Regulator of nonsense transcripts 1 homolog OS=Arabidopsis thaliana GN=UPF1 PE=1 SV=2	SPAC6G9.10c	102	5e-21	COG1112	Superfamily I DNA and RNA helicases and helicase subunits	K12874	0	2123	vvi:100243162	intron-binding protein aquarius	-	-	GO:0016020//membrane
CL10874.Contig1_All	249	43	10.0735	16	3.3658	--	--	--	--	--	--	--	--	--	--	--	--	--	--	--	--	--	--	--	--	--	--	-	-	-
CL10875.Contig1_All	224	48	12.4999	47	10.9904	--	--	--	--	--	--	--	--	--	--	--	--	--	--	--	--	--	--	--	--	--	--	-	-	-
CL10876.Contig1_All	3049	1493	28.5637	2971	51.0397	gi|18422091|ref|NP_568592.1|	1351	0	DNA repair helicase XPB1 [Arabidopsis thaliana] >gi|57013137|sp|Q38861.3|XPB1_ARATH RecName: Full=DNA repair helicase XPB1; AltName: Full=ERCC3 homolog 1; AltName: Full=Protein araXPB; AltName: Full=RAD25 homolog 1; Short=AtXPB1; AltName: Full=XPB homolog 1 >gi|14517424|gb|AAK62602.1| AT5g41370/MYC6_8 [Arabidopsis thaliana] >gi|21360401|gb|AAM47316.1| AT5g41370/MYC6_8 [Arabidopsis thaliana] >gi|3…	gi|292684176|dbj|AK339738.1|	1338	0	Lotus japonicus cDNA, clone: LjFL3-072-AB06, HTC	sp|Q38861|XPB1_ARATH	1351	0	DNA repair helicase XPB1 OS=Arabidopsis thaliana GN=XPB1 PE=2 SV=3	YIL143c	760	0	COG1061	DNA or RNA helicases of superfamily II	K10843	0	1405	vvi:100250174	DNA excision repair protein ERCC-3 [EC:3.6.4.12]	GO:0042221//response to chemical stimulus;GO:0009411//response to UV;GO:0006281//DNA repair	GO:0003676//nucleic acid binding;GO:0003678//DNA helicase activity;GO:0042623//ATPase activity, coupled;GO:0032559//adenyl ribonucleotide binding	GO:0043231//intracellular membrane-bounded organelle
CL10877.Contig1_All	269	17	3.6865	8	1.5578	--	--	--	--	--	--	--	--	--	--	--	--	--	--	--	--	--	--	--	--	--	--	-	-	-
CL10878.Contig1_All	3949	1456	21.5073	1597	21.1827	gi|18402946|ref|NP_566681.1|	780	0	dentin sialophosphoprotein-like protein [Arabidopsis thaliana] >gi|332642967|gb|AEE76488.1| dentin sialophosphoprotein-like protein [Arabidopsis thaliana]	gi|260064233|gb|AC238465.1|	101	5e-18	Solanum lycopersicum chromosome 3 clone C03HBa0241F16, complete sequence	sp|O80560|IP5PC_ARATH	56.2	1e-07	Type I inositol-1,4,5-trisphosphate 5-phosphatase 12 OS=Arabidopsis thaliana GN=5PTASE12 PE=1 SV=1	SPAC140.02	58.2	1e-07	COG0724	RNA-binding proteins (RRM domain)	K11294	5e-11	68.6	sbi:SORBI_07g005510	nucleolin	-	-	-
CL10879.Contig1_All	517	14	1.5796	127	12.867	--	--	--	--	--	--	--	--	--	--	--	--	--	--	--	--	--	--	--	--	--	--	-	-	-
CL1088.Contig1_All	1837	302	9.5898	694	19.7885	gi|30688255|ref|NP_181570.2|	548	1e-154	uncharacterized protein [Arabidopsis thaliana] >gi|330254727|gb|AEC09821.1| uncharacterized protein [Arabidopsis thaliana]	gi|123666767|emb|AM449013.1|	60	7e-06	Vitis vinifera, whole genome shotgun sequence, contig VV78X272199.4, clone ENTAV 115	--	--	--	--	YBL084c	53.1	2e-06	COG0457	FOG: TPR repeat	--	--	--	--	--	-	-	-
CL10882.Contig1_All	245	15	3.5714	24	5.1311	gi|15231175|ref|NP_190797.1|	54.7	4e-07	protein IQ-domain 3 [Arabidopsis thaliana] >gi|332645406|gb|AEE78927.1| protein IQ-domain 3 [Arabidopsis thaliana]	gi|147809622|emb|AM424825.2|	60	9e-07	Vitis vinifera contig VV78X067790.25, whole genome shotgun sequence	--	--	--	--	--	--	--	--	--	--	--	--	--	--	-	-	-
CL10884.Contig1_All	277	20	4.2118	13	2.4583	--	--	--	--	--	--	--	--	--	--	--	--	--	--	--	--	--	--	--	--	--	--	-	-	-
CL10887.Contig1_All	2004	166	4.832	501	13.0949	gi|307136088|gb|ADN33936.1|	245	2e-63	cystathionine gamma-synthase [Cucumis melo subsp. melo]	gi|210145790|dbj|AK244481.1|	287	2e-74	Glycine max cDNA, clone: GMFL01-04-K22	sp|P55217|METB_ARATH	67.8	2e-11	Cystathionine gamma-synthase, chloroplastic OS=Arabidopsis thaliana GN=CGS1 PE=2 SV=3	VNG2421G	83.2	2e-15	COG2873	O-acetylhomoserine sulfhydrylase	K01761	9e-72	269	rcu:RCOM_1313240	methionine-gamma-lyase [EC:4.4.1.11]	GO:0009087//methionine catabolic process	GO:0016765//transferase activity, transferring alkyl or aryl (other than methyl) groups;GO:0048037//cofactor binding;GO:0016846//carbon-sulfur lyase activity	GO:0044444//cytoplasmic part
CL10888.Contig1_All	340	89	15.2695	28	4.3136	--	--	--	--	--	--	--	--	--	--	--	--	--	--	--	--	--	--	--	--	--	--	-	-	-
CL1089.Contig1_All	1236	110	5.1914	208	8.8147	gi|9651530|gb|AAF91178.1|AF203700_1	727	0	ClpB [Phaseolus lunatus]	gi|210141976|dbj|AK245895.1|	797	0	Glycine max cDNA, clone: GMFL01-45-F03	sp|P42730|HS101_ARATH	419	2e-117	Heat shock protein 101 OS=Arabidopsis thaliana GN=HSP101 PE=2 SV=2	alr5084	602	6e-172	COG0542	ATPases with chaperone activity, ATP-binding subunit	K03695	0	651	ppp:PHYPADRAFT_193192	ATP-dependent Clp protease ATP-binding subunit ClpB	-	-	-
CL10890.Contig1_All	1098	124	6.5877	136	6.4878	gi|300608166|emb|CAZ86693.1|	208	5e-86	epoxide hydrolase 2 [Prunus persica]	gi|46090792|dbj|AB107593.1|	61.9	1e-06	Citrus jambhiri RlemEH mRNA for soluble epoxide hydrolase, complete cds	--	--	--	--	AGc3327A	95.1	1e-28	COG0596	Predicted hydrolases or acyltransferases (alpha/beta hydrolase superfamily)	--	--	--	--	--	-	-	-
CL10895.Contig1_All	265	10	2.2012	14	2.7672	gi|334187347|ref|NP_680777.2|	98.6	2e-20	pentatricopeptide repeat-containing protein [Arabidopsis thaliana] >gi|223635624|sp|Q3E9N1.2|PP359_ARATH RecName: Full=Pentatricopeptide repeat-containing protein At4g39952, mitochondrial; Flags: Precursor >gi|332661744|gb|AEE87144.1| pentatricopeptide repeat-containing protein [Arabidopsis thaliana]	--	--	--	--	sp|Q3E9N1|PP359_ARATH	98.6	7e-22	Pentatricopeptide repeat-containing protein At4g39952, mitochondrial OS=Arabidopsis thaliana GN=PCMP-E98 PE=2 SV=2	--	--	--	--	--	K15078	1e-07	52.4	vvi:100250139	structure-specific endonuclease subunit SLX1 [EC:3.6.1.-]	-	-	GO:0043231//intracellular membrane-bounded organelle
CL10896.Contig1_All	322	15	2.7174	34	5.5308	gi|87162642|gb|ABD28437.1|	75.1	3e-13	T1N6.11, related [Medicago truncatula]	--	--	--	--	--	--	--	--	--	--	--	--	--	--	--	--	--	--	-	-	-
CL10897.Contig1_All	3041	2242	43.0063	2970	51.1567	gi|297839507|ref|XP_002887635.1|	1025	0	armadillo/beta-catenin repeat family protein [Arabidopsis lyrata subsp. lyrata] >gi|297333476|gb|EFH63894.1| armadillo/beta-catenin repeat family protein [Arabidopsis lyrata subsp. lyrata]	gi|123704134|emb|AM471758.1|	573	1e-160	Vitis vinifera, whole genome shotgun sequence, contig VV78X176388.14, clone ENTAV 115	sp|Q9SFX2|PUB43_ARATH	1015	0	U-box domain-containing protein 43 OS=Arabidopsis thaliana GN=PUB43 PE=2 SV=1	SPBC1604.08c	52	6e-06	COG5064	Karyopherin (importin) alpha	K08332	1e-10	67	vcn:VOLCADRAFT_41528	vacuolar protein 8	GO:0032446//protein modification by small protein conjugation;GO:0015995//chlorophyll biosynthetic process;GO:0015996//chlorophyll catabolic process;GO:0009688//abscisic acid biosynthetic process;GO:0010260//organ senescence	GO:0005488//binding;GO:0019787//small conjugating protein ligase activity	GO:0043234//protein complex;GO:0016020//membrane
CL10898.Contig1_All	319	30	5.4858	61	10.0162	gi|15225244|ref|NP_180173.1|	64.3	4e-10	F-box/FBD/LRR-repeat protein [Arabidopsis thaliana] >gi|79323090|ref|NP_001031420.1| F-box/FBD/LRR-repeat protein [Arabidopsis thaliana] >gi|143016455|sp|Q8H1M0.2|FDL16_ARATH RecName: Full=F-box/FBD/LRR-repeat protein At2g26030 >gi|330252692|gb|AEC07786.1| F-box/FBD/LRR-repeat protein [Arabidopsis thaliana] >gi|330252693|gb|AEC07787.1| F-box/FBD/LRR-repeat protein [Arabidopsis thaliana]	--	--	--	--	sp|Q8H1M0|FDL16_ARATH	64.3	1e-11	F-box/FBD/LRR-repeat protein At2g26030 OS=Arabidopsis thaliana GN=At2g26030 PE=2 SV=2	--	--	--	--	--	--	--	--	--	--	-	-	-
CL10899.Contig1_All	345	25	4.227	41	6.2248	gi|42567964|ref|NP_197475.2|	116	1e-25	Peptidase M28 family protein [Arabidopsis thaliana] >gi|30725320|gb|AAP37682.1| At5g19740 [Arabidopsis thaliana] >gi|332005361|gb|AED92744.1| Peptidase M28 family protein [Arabidopsis thaliana]	--	--	--	--	sp|Q9M1S8|GCP2_ARATH	62.8	4e-11	Probable glutamate carboxypeptidase 2 OS=Arabidopsis thaliana GN=AMP1 PE=1 SV=3	--	--	--	--	--	K01301	6e-22	99.8	zma:100280900	glutamate carboxypeptidase II [EC:3.4.17.21]	-	-	-
CL109.Contig1_All	1440	46	1.8634	106	3.8557	gi|334187043|ref|NP_194828.7|	419	1e-116	down-regulated in metastasis (DRIM) domain-containing protein [Arabidopsis thaliana] >gi|332660438|gb|AEE85838.1| down-regulated in metastasis (DRIM) domain-containing protein [Arabidopsis thaliana]	gi|147791763|emb|AM472659.2|	115	1e-22	Vitis vinifera contig VV78X037447.7, whole genome shotgun sequence	--	--	--	--	--	--	--	--	--	K14772	0	654	vvi:100255444	U3 small nucleolar RNA-associated protein 20	-	-	-
CL109.Contig2_All	2514	274	6.3577	273	5.688	gi|334187043|ref|NP_194828.7|	758	0	down-regulated in metastasis (DRIM) domain-containing protein [Arabidopsis thaliana] >gi|332660438|gb|AEE85838.1| down-regulated in metastasis (DRIM) domain-containing protein [Arabidopsis thaliana]	gi|147791763|emb|AM472659.2|	264	3e-67	Vitis vinifera contig VV78X037447.7, whole genome shotgun sequence	--	--	--	--	--	--	--	--	--	K14772	0	1057	vvi:100255444	U3 small nucleolar RNA-associated protein 20	-	-	GO:0043231//intracellular membrane-bounded organelle
CL1090.Contig1_All	881	104	6.886	123	7.3129	gi|15237323|ref|NP_200110.1|	222	6e-57	uncharacterized protein [Arabidopsis thaliana] >gi|46518365|gb|AAS99664.1| At5g52980 [Arabidopsis thaliana] >gi|48310362|gb|AAT41806.1| At5g52980 [Arabidopsis thaliana] >gi|332008903|gb|AED96286.1| uncharacterized protein [Arabidopsis thaliana]	gi|242382657|emb|FP091899.1|	79.8	4e-12	Phyllostachys edulis cDNA clone: bphyem115l09, full insert sequence	--	--	--	--	--	--	--	--	--	--	--	--	--	--	-	-	-
CL1090.Contig2_All	784	23	1.7113	7	0.4677	gi|15237323|ref|NP_200110.1|	222	5e-57	uncharacterized protein [Arabidopsis thaliana] >gi|46518365|gb|AAS99664.1| At5g52980 [Arabidopsis thaliana] >gi|48310362|gb|AAT41806.1| At5g52980 [Arabidopsis thaliana] >gi|332008903|gb|AED96286.1| uncharacterized protein [Arabidopsis thaliana]	gi|242382657|emb|FP091899.1|	79.8	3e-12	Phyllostachys edulis cDNA clone: bphyem115l09, full insert sequence	--	--	--	--	--	--	--	--	--	--	--	--	--	--	-	-	-
CL10900.Contig1_All	315	32	5.9259	25	4.1571	--	--	--	--	--	--	--	--	--	--	--	--	--	--	--	--	--	--	--	--	--	--	-	-	-
CL10901.Contig1_All	280	18	3.75	17	3.1802	gi|147841860|emb|CAN69231.1|	53.5	8e-07	hypothetical protein VITISV_008803 [Vitis vinifera]	--	--	--	--	--	--	--	--	--	--	--	--	--	--	--	--	--	--	-	-	-
CL10902.Contig1_All	251	12	2.7888	4	0.8347	gi|115453679|ref|NP_001050440.1|	62.8	1e-09	Os03g0436400 [Oryza sativa Japonica Group] >gi|53370731|gb|AAU89226.1| expressed protein [Oryza sativa Japonica Group] >gi|113548911|dbj|BAF12354.1| Os03g0436400 [Oryza sativa Japonica Group]	--	--	--	--	--	--	--	--	--	--	--	--	--	--	--	--	--	--	-	-	-
CL10903.Contig1_All	265	23	5.0628	7	1.3836	--	--	--	--	gi|166159199|gb|AC217004.1|	60	1e-06	Solanum lycopersicum chromosome 11 clone C11HBa0303G16, complete sequence	--	--	--	--	--	--	--	--	--	--	--	--	--	--	-	-	-
CL10905.Contig1_All	283	10	2.0612	15	2.7763	--	--	--	--	--	--	--	--	--	--	--	--	--	--	--	--	--	--	--	--	--	--	-	-	-
CL10907.Contig1_All	209	11	3.0701	7	1.7543	--	--	--	--	gi|322394252|gb|HQ874649.1|	283	3e-74	Ricinus communis mitochondrion, complete genome	--	--	--	--	--	--	--	--	--	--	--	--	--	--	-	-	-
CL10909.Contig1_All	234	32	7.9771	9	2.0146	--	--	--	--	--	--	--	--	--	--	--	--	--	--	--	--	--	--	--	--	--	--	-	-	-
CL1091.Contig1_All	2979	3514	68.8088	2357	41.4431	gi|224111880|ref|XP_002316010.1|	624	1e-177	cytochrome P450 [Populus trichocarpa] >gi|222865050|gb|EEF02181.1| cytochrome P450 [Populus trichocarpa]	gi|71726945|gb|DQ099540.1|	71.9	3e-09	Petunia x hybrida cytochrome P450 monooxygenase (CYP749B1) mRNA, complete cds	sp|O48786|C734A_ARATH	395	5e-110	Cytochrome P450 734A1 OS=Arabidopsis thaliana GN=CYP734A1 PE=2 SV=1	Cj1411c	158	6e-38	COG2124	Cytochrome P450	K10717	3e-91	334	ath:AT5G38450	cytokinin trans-hydroxylase	-	-	-
CL10913.Contig1_All	385	16	2.4242	49	6.6665	gi|15228186|ref|NP_191135.1|	89.7	1e-17	uncharacterized protein [Arabidopsis thaliana] >gi|30694316|ref|NP_850708.1| uncharacterized protein [Arabidopsis thaliana] >gi|334186001|ref|NP_001190098.1| uncharacterized protein [Arabidopsis thaliana] >gi|58652076|gb|AAW80863.1| At3g55760 [Arabidopsis thaliana] >gi|332645910|gb|AEE79431.1| uncharacterized protein [Arabidopsis thaliana] >gi|332645911|gb|AEE79432.1| uncharacterized protein [Ara…	--	--	--	--	--	--	--	--	--	--	--	--	--	--	--	--	--	--	-	-	GO:0009532//plastid stroma
CL10914.Contig1_All	228	77	19.7001	87	19.987	--	--	--	--	--	--	--	--	--	--	--	--	--	--	--	--	--	--	--	--	--	--	-	-	-
CL10915.Contig1_All	272	11	2.359	20	3.8514	--	--	--	--	--	--	--	--	--	--	--	--	--	--	--	--	--	--	--	--	--	--	-	-	-
CL10916.Contig1_All	208	12	3.3654	14	3.5256	gi|115460204|ref|NP_001053702.1|	60.8	5e-09	Os04g0589900 [Oryza sativa Japonica Group] >gi|38346715|emb|CAE04865.2| OSJNBa0086O06.13 [Oryza sativa Japonica Group] >gi|113565273|dbj|BAF15616.1| Os04g0589900 [Oryza sativa Japonica Group]	gi|292770830|dbj|AK337605.1|	67.9	3e-09	Lotus japonicus cDNA, clone: LjFL1-070-BG05, HTC	--	--	--	--	--	--	--	--	--	--	--	--	--	--	-	-	-
CL10917.Contig1_All	3193	3195	58.3693	7917	129.875	gi|30684893|ref|NP_180686.2|	547	1e-154	uncharacterized protein [Arabidopsis thaliana] >gi|330253424|gb|AEC08518.1| uncharacterized protein [Arabidopsis thaliana]	gi|147820924|emb|AM440351.2|	129	2e-26	Vitis vinifera contig VV78X153936.6, whole genome shotgun sequence	sp|P0C7P8|Y1615_ARATH	523	3e-148	Uncharacterized basic helix-loop-helix protein At1g06150 OS=Arabidopsis thaliana GN=At1g06150 PE=2 SV=1	--	--	--	--	--	--	--	--	--	--	-	-	GO:0043231//intracellular membrane-bounded organelle
CL10918.Contig1_All	272	8	1.7157	12	2.3109	gi|124359634|gb|ABD32308.2|	170	5e-42	Kinesin, motor region [Medicago truncatula]	gi|147794018|emb|AM424216.2|	208	2e-51	Vitis vinifera contig VV78X226617.3, whole genome shotgun sequence	sp|O23826|K125_TOBAC	136	2e-33	125 kDa kinesin-related protein OS=Nicotiana tabacum GN=TKRP125 PE=1 SV=1	SPAC25G10.07c	63.2	1e-10	COG5059	Kinesin-like protein	K10398	1e-44	174	vvi:100255345	kinesin family member 11	-	-	-
CL10919.Contig1_All	549	19	2.0188	57	5.4383	gi|225460622|ref|XP_002264553.1|	55.5	4e-07	PREDICTED: hypothetical protein [Vitis vinifera] >gi|147791616|emb|CAN75132.1| hypothetical protein VITISV_024974 [Vitis vinifera]	--	--	--	--	--	--	--	--	--	--	--	--	--	--	--	--	--	--	-	-	-
CL1092.Contig1_All	1308	16406	731.657	2625	105.12	gi|292668995|gb|ADE41152.1|	246	4e-64	AP2 domain class transcription factor [Malus x domestica]	gi|300079017|gb|GQ869862.1|	139	7e-30	Actinidia deliciosa ethylene response factor 11 (ERF11) mRNA, complete cds	sp|Q40478|ERF5_TOBAC	202	4e-52	Ethylene-responsive transcription factor 5 OS=Nicotiana tabacum GN=ERF5 PE=2 SV=1	--	--	--	--	--	K09286	9e-53	205	vvi:100259747	EREBP-like factor	-	-	-
CL1092.Contig2_All	976	1006	60.1258	228	12.2362	gi|292668893|gb|ADE41101.1|	248	1e-64	AP2 domain class transcription factor [Malus x domestica]	gi|300079017|gb|GQ869862.1|	117	2e-23	Actinidia deliciosa ethylene response factor 11 (ERF11) mRNA, complete cds	sp|Q8VZ91|EF103_ARATH	210	8e-55	Ethylene-responsive transcription factor 6 OS=Arabidopsis thaliana GN=ERF6 PE=2 SV=2	--	--	--	--	--	K09286	5e-61	232	pop:POPTR_747254	EREBP-like factor	GO:0009743//response to carbohydrate stimulus	-	-
CL10920.Contig1_All	873	196	13.0965	107	6.42	gi|163867225|gb|ABY47652.1|	160	3e-38	one-helix protein [Ipomoea nil]	gi|224085164|ref|XM_002307475.1|	145	7e-32	Populus trichocarpa one helix protein 2 (Lil6_2), mRNA	--	--	--	--	--	--	--	--	--	--	--	--	--	--	GO:0009416//response to light stimulus	-	GO:0009534//chloroplast thylakoid
CL10921.Contig1_All	275	12	2.5454	19	3.619	gi|169655944|gb|ACA62792.1|	159	8e-39	heterotrimeric GTP-binding complex alpha subunit [Scoparia dulcis]	gi|1552359|emb|Y08154.1|	184	3e-44	N.tabacum mRNA for heterotrimeric G protein, alpha subunit	sp|Q40224|GPA1_LUPLU	159	4e-40	Guanine nucleotide-binding protein alpha-1 subunit OS=Lupinus luteus GN=GPA1 PE=2 SV=1	--	--	--	--	--	K04640	7e-41	162	vvi:100244127	guanine nucleotide binding protein (G protein), alpha, other	GO:0007166//cell surface receptor linked signal transduction;GO:0006464//protein modification process	GO:0032561//guanyl ribonucleotide binding;GO:0060089//molecular transducer activity	-
CL10922.Contig1_All	575	31	3.1449	22	2.0041	gi|297851854|ref|XP_002893808.1|	274	6e-73	At1g34065 [Arabidopsis lyrata subsp. lyrata] >gi|297339650|gb|EFH70067.1| At1g34065 [Arabidopsis lyrata subsp. lyrata]	gi|119391874|emb|AJ627178.1|	159	3e-36	Capsicum annuum mRNA for plastid S-adenosylmethionine transporter (samt gene)	sp|O65023|EAAC_ARATH	73.9	5e-14	Probable envelope ADP,ATP carrier protein, chloroplastic OS=Arabidopsis thaliana GN=EAAC PE=2 SV=2	--	--	--	--	--	K15111	3e-75	278	pop:POPTR_716002	solute carrier family 25 (mitochondrial S-adenosylmethionine transporter), member 26	-	-	-
CL10924.Contig1_All	307	20	3.8002	13	2.218	gi|334184983|ref|NP_182327.6|	171	2e-42	uncharacterized protein [Arabidopsis thaliana] >gi|330255833|gb|AEC10927.1| uncharacterized protein [Arabidopsis thaliana]	gi|189163296|dbj|AP010530.1|	163	1e-37	Lotus japonicus genomic DNA, chromosome 5, clone: LjT30I13, TM1774, complete sequence	--	--	--	--	--	--	--	--	--	--	--	--	--	--	-	-	-
CL10925.Contig1_All	581	17	1.7068	204	18.3915	gi|18402280|ref|NP_566643.1|	82.8	3e-15	uncharacterized protein [Arabidopsis thaliana] >gi|332642735|gb|AEE76256.1| uncharacterized protein [Arabidopsis thaliana]	gi|303279373|ref|XM_003058934.1|	58	9e-06	Micromonas pusilla CCMP1545 predicted protein, mRNA	--	--	--	--	--	--	--	--	--	--	--	--	--	--	-	-	-
CL10926.Contig1_All	323	25	4.5149	55	8.9191	--	--	--	--	--	--	--	--	--	--	--	--	--	--	--	--	--	--	--	--	--	--	-	-	-
CL10927.Contig1_All	426	20	2.7386	166	20.4109	gi|302398881|gb|ADL36735.1|	167	5e-41	HSF domain class transcription factor [Malus x domestica]	gi|302398880|gb|HM122596.1|	147	9e-33	Malus x domestica HSF domain class transcription factor (HSF8) mRNA, complete cds	sp|Q9C635|HSFB4_ARATH	107	2e-24	Heat stress transcription factor B-4 OS=Arabidopsis thaliana GN=HSFB4 PE=2 SV=1	--	--	--	--	--	K14325	4e-06	34.7	sbi:SORBI_03g046480	RNA-binding protein with serine-rich domain 1	GO:0051301//cell division	GO:0003677//DNA binding	-
CL10928.Contig1_All	610	37	3.5382	204	17.5171	gi|163889361|gb|ABY48131.1|	172	3e-42	zinc finger protein [Medicago truncatula]	--	--	--	--	--	--	--	--	Cgl1939	48.5	8e-06	COG0532	Translation initiation factor 2 (IF-2; GTPase)	K12896	7e-08	54.7	cre:CHLREDRAFT_195844	splicing factor, arginine/serine-rich 7	-	-	-
CL10929.Contig1_All	217	20	5.3763	13	3.138	--	--	--	--	--	--	--	--	--	--	--	--	--	--	--	--	--	--	--	--	--	--	-	-	-
CL1093.Contig1_All	2981	187	3.6593	58633	1030.25	gi|224107955|ref|XP_002314667.1|	1030	0	sulfate/bicarbonate/oxalate exchanger and transporter sat-1 [Populus trichocarpa] >gi|222863707|gb|EEF00838.1| sulfate/bicarbonate/oxalate exchanger and transporter sat-1 [Populus trichocarpa]	gi|224107954|ref|XM_002314631.1|	161	4e-36	Populus trichocarpa sulfate/bicarbonate/oxalate exchanger and transporter sat-1, mRNA	sp|Q9SV13|SUT31_ARATH	930	0	Sulfate transporter 3.1 OS=Arabidopsis thaliana GN=SULTR3;1 PE=2 SV=1	PA1647	258	4e-68	COG0659	Sulfate permease and related transporters (MFS superfamily)	--	--	--	--	--	-	-	-
CL10931.Contig1_All	323	26	4.6955	13	2.1082	--	--	--	--	--	--	--	--	--	--	--	--	--	--	--	--	--	--	--	--	--	--	-	-	-
CL10932.Contig1_All	3229	4571	82.5764	4703	76.2904	gi|293330417|dbj|BAJ04689.1|	252	2e-65	BEL1-type homeodomain protein [Triticum aestivum]	gi|30683710|ref|NM_128358.2|	91.7	4e-15	Arabidopsis thaliana BEL1-like homeodomain 8 (BLH8) mRNA, complete cds	sp|Q9SJ56|BLH1_ARATH	237	3e-62	BEL1-like homeodomain protein 1 OS=Arabidopsis thaliana GN=BLH1 PE=1 SV=1	--	--	--	--	--	--	--	--	--	--	-	-	-
CL10933.Contig1_All	287	25	5.0813	21	3.8327	--	--	--	--	--	--	--	--	--	--	--	--	--	--	--	--	--	--	--	--	--	--	-	-	-
CL10935.Contig1_All	3130	3465	64.576	4693	78.536	gi|338795736|gb|AEI99558.1|	1273	0	phospholipase D delta [Litchi chinensis]	gi|338795735|gb|JN020958.1|	262	2e-66	Litchi chinensis phospholipase D delta (PLD delta) mRNA, complete cds	sp|Q9C5Y0|PLDD1_ARATH	1214	0	Phospholipase D delta OS=Arabidopsis thaliana GN=PLDDELTA PE=1 SV=2	ECU11g1180	148	5e-35	COG1502	Phosphatidylserine/phosphatidylglycerophosphate/cardiolipin synthases and related enzymes	K01115	0	1276	rcu:RCOM_0783110	phospholipase D [EC:3.1.4.4]	-	-	-
CL10936.Contig1_All	420	20	2.7778	28	3.492	gi|240255778|ref|NP_192803.4|	199	1e-50	GTP binding protein [Arabidopsis thaliana] >gi|3600035|gb|AAC35523.1| contains similarity to GTP-binding proteins [Arabidopsis thaliana] >gi|332657513|gb|AEE82913.1| GTP binding protein [Arabidopsis thaliana]	gi|123694825|emb|AM474187.1|	75.8	3e-11	Vitis vinifera, whole genome shotgun sequence, contig VV78X039307.11, clone ENTAV 115	--	--	--	--	SPBC25B2.04c	68.6	3e-12	COG1161	Predicted GTPases	K14538	3e-07	51.2	cme:CMT043C	nuclear GTP-binding protein	-	GO:0032561//guanyl ribonucleotide binding	GO:0009536//plastid
CL10938.Contig1_All	329	22	3.9007	33	5.2539	gi|18413402|ref|NP_567371.1|	116	1e-25	RING/U-box protein [Arabidopsis thaliana] >gi|332657549|gb|AEE82949.1| RING/U-box protein [Arabidopsis thaliana]	gi|18413401|ref|NM_117163.1|	89.7	1e-15	Arabidopsis thaliana RING/U-box protein (AT4G10940) mRNA, complete cds	--	--	--	--	--	--	--	--	--	--	--	--	--	--	-	-	-
CL10939.Contig1_All	341	51	8.7243	13	1.9969	--	--	--	--	--	--	--	--	--	--	--	--	--	--	--	--	--	--	--	--	--	--	-	-	-
CL1094.Contig1_All	1522	688	26.3686	146	5.0246	gi|15238657|ref|NP_200125.1|	555	1e-157	cyclic nucleotide-gated ion channel 1 [Arabidopsis thaliana] >gi|38502855|sp|O65717.1|CNGC1_ARATH RecName: Full=Cyclic nucleotide-gated ion channel 1; Short=AtCNGC1; AltName: Full=Cyclic nucleotide- and calmodulin-regulated ion channel 1 >gi|9757994|dbj|BAB08416.1| cyclic nucleotide-regulated ion channel [Arabidopsis thaliana] >gi|332008928|gb|AED96311.1| cyclic nucleotide-gated ion channel 1 [Ar…	gi|24943195|gb|AF492818.1|	91.7	2e-15	Phaseolus vulgaris cyclic nucleotide-gated channel C (CNGC-C) mRNA, partial cds	sp|O65717|CNGC1_ARATH	555	3e-158	Cyclic nucleotide-gated ion channel 1 OS=Arabidopsis thaliana GN=CNGC1 PE=1 SV=1	--	--	--	--	--	K05391	6e-158	555	ath:AT5G53130	cyclic nucleotide gated channel, other eukaryote	-	-	-
CL10940.Contig1_All	208	6	1.6827	6	1.511	gi|115443695|ref|NP_001045627.1|	115	1e-25	Os02g0106300 [Oryza sativa Japonica Group] >gi|113535158|dbj|BAF07541.1| Os02g0106300 [Oryza sativa Japonica Group]	gi|123673225|emb|AM449730.1|	97.6	3e-18	Vitis vinifera, whole genome shotgun sequence, contig VV78X040870.12, clone ENTAV 115	sp|Q9CA56|PP121_ARATH	80.5	2e-16	Pentatricopeptide repeat-containing protein At1g74600, chloroplastic OS=Arabidopsis thaliana GN=PCMP-E69 PE=2 SV=1	--	--	--	--	--	K15078	7e-11	62.8	vvi:100250139	structure-specific endonuclease subunit SLX1 [EC:3.6.1.-]	-	-	-
CL10941.Contig1_All	205	17	4.8374	14	3.5771	gi|224141839|ref|XP_002324269.1|	50.8	5e-06	predicted protein [Populus trichocarpa] >gi|222865703|gb|EEF02834.1| predicted protein [Populus trichocarpa]	--	--	--	--	--	--	--	--	--	--	--	--	--	--	--	--	--	--	-	-	-
CL10942.Contig1_All	3058	1754	33.4584	2206	37.786	gi|15242667|ref|NP_198850.1|	359	2e-97	PWWP domain-containing protein [Arabidopsis thaliana] >gi|332007152|gb|AED94535.1| PWWP domain-containing protein [Arabidopsis thaliana]	gi|262073151|gb|AC238607.1|	77.8	5e-11	Carica papaya BAC clone 53G04, complete sequence	sp|Q9M3G7|ATM_ARATH	100	6e-21	Serine/threonine-protein kinase ATM OS=Arabidopsis thaliana GN=ATM PE=2 SV=1	--	--	--	--	--	K04728	1e-20	100	ath:AT3G48190	ataxia telangectasia mutated family protein [EC:2.7.11.1]	-	-	-
CL10943.Contig1_All	311	52	9.7534	41	6.9054	--	--	--	--	--	--	--	--	--	--	--	--	--	--	--	--	--	--	--	--	--	--	-	-	-
[truncated: 42,328 more rows]
