# Supplementary material for: Transcriptome Sequencing and Profiling of Expressed Genes in Phloem and Xylem of Ramie (Boehmeria nivea L. Gaud)
Source: PLoS One. 2014 Oct 29;9(10):e110623. doi: 10.1371/journal.pone.0110623 (PMC4213010; doi:10.1371/journal.pone.0110623)
Supplement: Table S4 — Different expression analysis between phloem and xylem in ramie. (XLSX) [file pone.0110623.s004.xlsx]

## Sheet: phloem-vs-xylem.diff
geneID	geneLength	phloem_rawreads(17143025)	xylem_rawreads(19091379)	phloem_RPKM	xylem_RPKM	log2(xylem_RPKM/phloem_RPKM)	up/down	pvalue	FDR
CL10101.Contig1_All	1490	42	5043	1.6443	177.282	6.7524	Up	0	0
CL10289.Contig1_All	725	56	2025	4.5057	146.302	5.0211	Up	0	0
CL1035.Contig1_All	1495	4611	353	179.915	12.3679	-3.8626	Down	0	0
CL10409.Contig1_All	403	7305	23594	1057.37	3066.61	1.5362	Up	0	0
CL10453.Contig1_All	870	6692	22	448.693	1.3245	-8.4041	Down	0	0
CL10488.Contig1_All	3418	7360	3682	125.608	56.4254	-1.1545	Down	0	0
CL1048.Contig1_All	2098	1099	4080	30.5566	101.863	1.7371	Up	0	0
CL1057.Contig1_All	1563	160	5319	5.9714	178.252	4.8997	Up	0	0
CL105.Contig1_All	3309	353	10489	6.2229	166.035	4.7378	Up	0	0
CL1070.Contig1_All	1845	5716	313	180.721	8.8861	-4.3461	Down	0	0
CL10832.Contig1_All	3105	11247	25773	211.294	434.776	1.041	Up	0	0
CL10917.Contig1_All	3193	3195	7917	58.3693	129.875	1.1538	Up	0	0
CL1092.Contig1_All	1308	16406	2625	731.657	105.12	-2.7991	Down	0	0
CL1093.Contig1_All	2981	187	58633	3.6593	1030.25	8.1372	Up	0	0
CL10998.Contig1_All	894	35	5092	2.2837	298.341	7.0294	Up	0	0
CL110.Contig2_All	2168	382	3242	10.2782	78.3279	2.9299	Up	0	0
CL1110.Contig1_All	1652	2095	283	73.9753	8.973	-3.0434	Down	0	0
CL1113.Contig1_All	2415	219	33593	5.2898	728.609	7.1058	Up	0	0
CL11140.Contig1_All	2625	2394	11264	53.1995	224.764	2.0789	Up	0	0
CL11143.Contig1_All	2606	2847	19500	63.7273	391.943	2.6207	Up	0	0
CL1149.Contig1_All	2547	305	2202	6.9853	45.2847	2.6966	Up	0	0
CL11652.Contig1_All	3627	6024	17488	96.8835	252.555	1.3823	Up	0	0
CL116.Contig1_All	3486	536	45365	8.9691	681.642	6.2479	Up	0	0
CL11779.Contig1_All	1183	2819	393	139.003	17.4009	-2.9979	Down	0	0
CL1228.Contig1_All	6675	2045	5816	17.8712	45.639	1.3526	Up	0	0
CL12531.Contig1_All	2350	3503	66	86.953	1.4711	-5.8853	Down	0	0
CL12622.Contig1_All	2132	5077	510	138.91	12.5298	-3.4707	Down	0	0
CL1268.Contig2_All	1530	2582	396	98.4413	13.5571	-2.8602	Down	0	0
CL1269.Contig1_All	2991	10325	26074	201.366	456.619	1.1812	Up	0	0
CL126.Contig1_All	3390	313	2567	5.3859	39.6633	2.8805	Up	0	0
CL12855.Contig1_All	2218	3756	8660	98.7817	204.512	1.0499	Up	0	0
CL12869.Contig1_All	1016	21	2230	1.2057	114.967	6.5752	Up	0	0
CL12882.Contig1_All	2172	1857	16326	49.8729	393.716	2.9808	Up	0	0
CL13070.Contig1_All	308	4106	514	777.644	87.4128	-3.1532	Down	0	0
CL1319.Contig1_All	4060	1027	16345	14.7556	210.873	3.837	Up	0	0
CL13265.Contig1_All	993	25629	64	1505.55	3.3759	-8.8008	Down	0	0
CL13268.Contig1_All	1554	85	2508	3.1907	84.5355	4.7276	Up	0	0
CL13434.Contig1_All	2188	1877	9052	50.0414	216.701	2.1145	Up	0	0
CL13465.Contig1_All	2187	7047	23965	187.961	573.973	1.6105	Up	0	0
CL13563.Contig1_All	2503	4404	10637	102.636	222.598	1.1169	Up	0	0
CL13565.Contig1_All	2494	3323	7915	77.7224	166.233	1.0968	Up	0	0
CL1358.Contig1_All	967	73	3307	4.4036	179.131	5.3462	Up	0	0
CL1360.Contig1_All	869	1100	7714	73.8389	464.967	2.6547	Up	0	0
CL14050.Contig1_All	2698	48665	14991	1052.17	291.039	-1.8541	Down	0	0
CL14117.Contig1_All	1926	1921	21	58.1813	0.5711	-6.6707	Down	0	0
CL14236.Contig1_All	2966	5450	12280	107.186	216.865	1.0167	Up	0	0
CL14250.Contig1_All	431	12	9314	1.6241	1131.94	9.4449	Up	0	0
CL14276.Contig1_All	2312	37	2037	0.9335	46.1494	5.6275	Up	0	0
CL14507.Contig1_All	251	2352	7552	546.608	1575.98	1.5277	Up	0	0
CL14529.Contig1_All	603	29	2166	2.8054	188.15	6.0675	Up	0	0
CL14685.Contig1_All	695	1653	6618	138.74	498.775	1.846	Up	0	0
CL14691.Contig1_All	753	2114	316	163.766	21.9814	-2.8973	Down	0	0
CL14692.Contig1_All	584	1956	9263	195.375	830.81	2.0883	Up	0	0
CL14801.Contig1_All	974	4644	348	278.129	18.7147	-3.8935	Down	0	0
CL14893.Contig1_All	1681	8370	627	290.449	19.5372	-3.894	Down	0	0
CL14898.Contig1_All	584	1989	7820	198.671	701.385	1.8198	Up	0	0
CL14904.Contig1_All	1577	16826	389	622.389	12.9205	-5.5901	Down	0	0
CL14945.Contig1_All	1472	6647	532	263.409	18.9307	-3.7985	Down	0	0
CL14953.Contig1_All	704	2520	11967	208.805	890.38	2.0923	Up	0	0
CL14954.Contig1_All	582	18400	4662	1844.2	419.577	-2.136	Down	0	0
CL14961.Contig1_All	1265	625	3497	28.8205	144.8	2.3289	Up	0	0
CL14973.Contig1_All	647	90	2943	8.1143	238.259	4.8759	Up	0	0
CL15126.Contig1_All	1111	5919	1487	310.776	70.1067	-2.1482	Down	0	0
CL15131.Contig1_All	1475	3472	305	137.309	10.831	-3.6642	Down	0	0
CL15339.Contig1_All	671	1714	5878	149.005	458.849	1.6227	Up	0	0
CL15356.Contig1_All	1151	13691	40611	693.861	1848.12	1.4133	Up	0	0
CL15442.Contig1_All	1100	10876	2194	576.752	104.474	-2.4648	Down	0	0
CL15458.Contig1_All	609	491	3329	47.0302	286.325	2.606	Up	0	0
CL1551.Contig1_All	2103	1869	290	51.8421	7.2231	-2.8434	Down	0	0
CL15533.Contig1_All	665	2074	6012	181.928	473.544	1.3801	Up	0	0
CL15537.Contig1_All	714	14854	36340	1213.55	2665.93	1.1354	Up	0	0
CL15687.Contig1_All	781	10871	69230	811.953	4643.08	2.5156	Up	0	0
CL15736.Contig1_All	1226	8798	19769	418.607	844.611	1.0127	Up	0	0
CL15769.Contig1_All	512	2050	7252	233.559	741.909	1.6675	Up	0	0
CL1578.Contig1_All	2148	3314	619	89.9976	15.0945	-2.5759	Down	0	0
CL16056.Contig1_All	944	147	15773	9.0836	875.195	6.5902	Up	0	0
CL16074.Contig1_All	1198	2687	8351	130.835	365.127	1.4807	Up	0	0
CL16147.Contig1_All	1287	2677	169	121.334	6.8781	-4.1408	Down	0	0
CL16567.Contig1_All	1038	2330	275	130.94	13.8771	-3.2381	Down	0	0
CL16645.Contig1_All	3963	327	5203	4.8132	68.769	3.8367	Up	0	0
CL16649.Contig1_All	997	6261	14859	366.32	780.651	1.0916	Up	0	0
CL16712.Contig1_All	821	282	3781	20.0363	241.227	3.5897	Up	0	0
CL16762.Contig1_All	969	2294	17688	138.096	956.132	2.7915	Up	0	0
CL16810.Contig1_All	798	328	3382	23.9764	221.99	3.2108	Up	0	0
CL16831.Contig1_All	2139	315	3390	8.5904	83.0141	3.2726	Up	0	0
CL16854.Contig1_All	1317	9846	3728	436.101	148.27	-1.5564	Down	0	0
CL16890.Contig1_All	1003	3170	615	184.362	32.1171	-2.5211	Down	0	0
CL16941.Contig1_All	789	4992	11267	369.071	747.987	1.0191	Up	0	0
CL16981.Contig1_All	765	643	7958	49.03	544.885	3.4742	Up	0	0
CL16999.Contig1_All	822	380	3653	26.9665	232.777	3.1097	Up	0	0
CL17036.Contig1_All	840	6462	14856	448.746	926.372	1.0457	Up	0	0
CL1705.Contig1_All	1215	1928	57	92.5643	2.4573	-5.2353	Down	0	0
CL1716.Contig1_All	1880	1453	8595	45.0838	239.47	2.4092	Up	0	0
CL1721.Contig1_All	3090	1129	4837	21.3132	81.9937	1.9438	Up	0	0
CL17244.Contig1_All	1017	2600	338	149.13	17.4084	-3.0987	Down	0	0
CL17246.Contig1_All	988	4525	14643	267.162	776.311	1.5389	Up	0	0
CL17369.Contig1_All	878	3427	8125	227.684	484.721	1.0901	Up	0	0
CL17393.Contig1_All	931	2749	7063	172.241	397.377	1.2061	Up	0	0
CL17401.Contig1_All	864	587	6264	39.6312	379.753	3.2604	Up	0	0
CL17430.Contig1_All	1008	6480	643	374.996	33.4128	-3.4884	Down	0	0
CL17437.Contig1_All	852	4279	1396	292.965	85.824	-1.7713	Down	0	0
CL17598.Contig1_All	718	209	2140	16.9799	156.118	3.2007	Up	0	0
CL1767.Contig1_All	3868	6584	3144	99.2924	42.5754	-1.2217	Down	0	0
CL17698.Contig1_All	1006	2812	623	163.053	32.4379	-2.3296	Down	0	0
CL17757.Contig1_All	2085	7366	1188	206.081	29.8451	-2.7876	Down	0	0
CL17820.Contig1_All	1101	2157	7616	114.281	362.328	1.6647	Up	0	0
CL17877.Contig1_All	1247	1118	4284	52.2983	179.947	1.7827	Up	0	0
CL17902.Contig1_All	896	14921	84515	971.41	4940.7	2.3466	Up	0	0
CL1795.Contig1_All	743	14416	1001	1131.8	70.568	-4.0035	Down	0	0
CL1796.Contig1_All	1677	209	2225	7.2699	69.496	3.2569	Up	0	0
CL17983.Contig1_All	1414	9026	4192	372.356	155.287	-1.2617	Down	0	0
CL1811.Contig1_All	2618	8681	45310	193.425	906.54	2.2286	Up	0	0
CL18193.Contig1_All	1135	5576	2081	286.576	96.0371	-1.5773	Down	0	0
CL18281.Contig1_All	937	154	2642	9.5872	147.692	3.9453	Up	0	0
CL18283.Contig1_All	1122	1418	63	73.7218	2.9411	-4.6477	Down	0	0
CL18300.Contig1_All	1117	310	3281	16.189	153.857	3.2485	Up	0	0
CL18301.Contig1_All	724	8114	1902	653.746	137.605	-2.2482	Down	0	0
CL18314.Contig1_All	1206	6443	2291	311.64	99.504	-1.6471	Down	0	0
CL18322.Contig1_All	1392	3280	26384	137.451	992.805	2.8526	Up	0	0
CL1835.Contig1_All	2391	457	3910	11.1493	85.6564	2.9416	Up	0	0
CL18389.Contig1_All	715	2986	11500	243.611	842.47	1.79	Up	0	0
CL18485.Contig1_All	767	819	9656	62.2875	659.424	3.4042	Up	0	0
CL18529.Contig1_All	835	3734	748	260.856	46.9221	-2.4749	Down	0	0
CL18533.Contig1_All	720	1195	4714	96.8162	342.941	1.8246	Up	0	0
CL18595.Contig1_All	1587	579	6335	21.2821	209.09	3.2964	Up	0	0
CL185.Contig3_All	2798	1095	4135	22.8286	77.4088	1.7617	Up	0	0
CL185.Contig4_All	1150	38	3548	1.9275	161.603	6.3896	Up	0	0
CL18681.Contig1_All	1457	5226	1827	209.229	65.6813	-1.6715	Down	0	0
CL18783.Contig1_All	1301	5869	47	263.148	1.8923	-7.1196	Down	0	0
CL18875.Contig1_All	619	1503	148	141.638	12.5237	-3.4995	Down	0	0
CL1889.Contig1_All	1706	1404	113	48.0066	3.4695	-3.7904	Down	0	0
CL18977.Contig1_All	346	1741	117	293.518	17.7122	-4.0506	Down	0	0
CL18997.Contig1_All	1801	11108	2741	359.778	79.7183	-2.1741	Down	0	0
CL19157.Contig1_All	963	49	18624	2.9681	1013	8.4149	Up	0	0
CL1918.Contig1_All	2688	919	5134	19.9434	100.044	2.3266	Up	0	0
CL1931.Contig1_All	2016	169	22523	4.89	585.192	6.9029	Up	0	0
CL19337.Contig1_All	402	5942	1101	862.222	143.458	-2.5874	Down	0	0
CL19346.Contig1_All	412	4433	401	627.644	50.9812	-3.6219	Down	0	0
CL19362.Contig1_All	834	224	1982	15.6673	124.48	2.9901	Up	0	0
CL1941.Contig1_All	1919	1629	5397	49.5175	147.313	1.5729	Up	0	0
CL19455.Contig1_All	585	65	3750	6.4814	335.767	5.695	Up	0	0
CL19456.Contig1_All	1051	1962	47	108.895	2.3424	-5.5388	Down	0	0
CL19739.Contig1_All	2088	1628	10947	45.4817	274.617	2.5941	Up	0	0
CL19789.Contig1_All	1541	81	2149	3.0662	73.046	4.5743	Up	0	0
CL19836.Contig1_All	1993	2473	10973	72.3818	288.39	1.9943	Up	0	0
CL19859.Contig1_All	999	4854	92	283.431	4.8238	-5.8767	Down	0	0
CL19930.Contig1_All	1798	4603	61	149.336	1.7771	-6.3929	Down	0	0
CL19935.Contig1_All	1960	1759	21358	52.3507	570.778	3.4466	Up	0	0
CL20001.Contig1_All	1955	856	3581	25.5411	95.9445	1.9094	Up	0	0
CL20011.Contig1_All	2094	1758605	162150	48989.6	4056.05	-3.5943	Down	0	0
CL20138.Contig1_All	2048	334	2407	9.5133	61.5614	2.694	Up	0	0
CL20217.Contig1_All	468	3607	70	449.586	7.8346	-5.8426	Down	0	0
CL203.Contig1_All	3907	5529	13185	82.5497	176.766	1.0985	Up	0	0
CL20464.Contig1_All	2066	5168	57858	145.917	1466.88	3.3295	Up	0	0
CL204.Contig1_All	4819	5515	858	66.7577	9.3259	-2.8396	Down	0	0
CL20563.Contig1_All	1335	1448	4646	63.2703	182.289	1.5266	Up	0	0
CL20650.Contig1_All	1366	5462	81	233.246	3.106	-6.2306	Down	0	0
CL2074.Contig1_All	1701	2185	6629	74.9307	204.13	1.4459	Up	0	0
CL20816.Contig1_All	1668	108	14776	3.7769	464.006	6.9408	Up	0	0
CL20865.Contig1_All	1527	15529	7176	593.222	246.154	-1.269	Down	0	0
CL20891.Contig1_All	481	3570	923	432.948	100.512	-2.1068	Down	0	0
CL2100.Contig1_All	1469	5083	13701	201.842	488.532	1.2752	Up	0	0
CL21259.Contig1_All	1174	2358	6555	117.162	292.461	1.3197	Up	0	0
CL21280.Contig1_All	1147	1685	11082	85.6937	506.078	2.5621	Up	0	0
CL21339.Contig1_All	493	3094	225	366.088	23.9055	-3.9368	Down	0	0
CL21475.Contig1_All	1331	4051	258	177.54	10.1532	-4.1281	Down	0	0
CL21578.Contig1_All	661	4998	1353	441.07	107.216	-2.0405	Down	0	0
CL21587.Contig1_All	1650	9096	2720	321.573	86.3471	-1.8969	Down	0	0
CL21616.Contig1_All	1530	5855	1923	223.228	65.834	-1.7616	Down	0	0
CL21648.Contig1_All	879	2309	214	153.231	12.7523	-3.5869	Down	0	0
CL2170.Contig1_All	1802	9805	2355	317.399	68.454	-2.2131	Down	0	0
CL22003.Contig1_All	1586	3740	18029	137.556	595.431	2.1139	Up	0	0
CL22023.Contig1_All	1537	2916	10765	110.669	366.862	1.729	Up	0	0
CL2244.Contig1_All	1978	8949	3220	263.913	85.2692	-1.63	Down	0	0
CL22499.Contig1_All	602	77	1727	7.4612	150.265	4.332	Up	0	0
CL2268.Contig1_All	890	6000	2191	393.255	128.948	-1.6087	Down	0	0
CL2280.Contig1_All	1609	470	2840	17.0394	92.4538	2.4399	Up	0	0
CL2289.Contig1_All	4555	4860	17448	62.2387	200.641	1.6887	Up	0	0
CL2314.Contig1_All	3172	3729	124	68.5759	2.0476	-5.0657	Down	0	0
CL2338.Contig1_All	4009	741	10484	10.7819	136.979	3.6673	Up	0	0
CL2382.Contig1_All	1543	74	10246	2.7976	347.817	6.958	Up	0	0
CL2386.Contig1_All	3623	3238	15182	52.134	219.494	2.0739	Up	0	0
CL2489.Contig1_All	1554	7431	3820	278.939	128.758	-1.1153	Down	0	0
CL2539.Contig1_All	2026	177	2905	5.0962	75.1051	3.8814	Up	0	0
CL2562.Contig1_All	779	1619	14229	121.233	956.753	2.9804	Up	0	0
CL2572.Contig1_All	2881	6379	2738	129.158	49.7798	-1.3755	Down	0	0
CL2616.Contig1_All	2175	2903	649	77.8575	15.6296	-2.3166	Down	0	0
CL2676.Contig1_All	3212	13029	6594	236.618	107.532	-1.1378	Down	0	0
CL2759.Contig1_All	1845	10284	28865	325.146	819.479	1.3336	Up	0	0
CL2822.Contig1_All	1536	1394	71	52.94	2.4212	-4.4506	Down	0	0
CL2837.Contig1_All	3107	230	4130	4.3182	69.626	4.0111	Up	0	0
CL2842.Contig1_All	3097	12644	6611	238.153	111.812	-1.0908	Down	0	0
CL2862.Contig1_All	4099	4643	1784	66.0744	22.7971	-1.5352	Down	0	0
CL2915.Contig1_All	1659	2577	12733	90.6109	402.019	2.1495	Up	0	0
CL2918.Contig1_All	2779	3797	1198	79.7012	22.5804	-1.8195	Down	0	0
CL2931.Contig1_All	1598	8587	921	313.457	30.1888	-3.3762	Down	0	0
CL3015.Contig1_All	1470	2289	8749	90.8324	311.748	1.7791	Up	0	0
CL3052.Contig1_All	1106	1638	7348	86.3916	347.998	2.0101	Up	0	0
CL3068.Contig1_All	1199	2213	295	107.665	12.8874	-3.0625	Down	0	0
CL3119.Contig1_All	1289	10221	3567	462.544	144.948	-1.6741	Down	0	0
CL3138.Contig1_All	948	1381	32	84.9763	1.7681	-5.5868	Down	0	0
CL3159.Contig1_All	1297	120	1783	5.397	72.0069	3.7379	Up	0	0
CL320.Contig1_All	2507	324	8309	7.5388	173.603	4.5253	Up	0	0
CL323.Contig1_All	2761	1300	6470	27.4656	122.744	2.16	Up	0	0
CL324.Contig1_All	1924	716	19389	21.708	527.853	4.6038	Up	0	0
CL328.Contig1_All	3615	167	4973	2.6948	72.0564	4.7409	Up	0	0
CL3333.Contig1_All	1457	385	3417	15.4139	122.842	2.9945	Up	0	0
CL3369.Contig1_All	1125	1758	110	91.1547	5.1216	-4.1537	Down	0	0
CL3387.Contig1_All	1224	11546	5944	550.253	254.367	-1.1132	Down	0	0
CL3431.Contig1_All	1213	577	5556	27.7477	239.919	3.1121	Up	0	0
CL3478.Contig1_All	1428	1073	7695	43.8313	282.256	2.687	Up	0	0
CL3516.Contig1_All	1413	216	1991	8.9171	73.806	3.0491	Up	0	0
CL3535.Contig1_All	1535	160	2080	6.0803	70.977	3.5451	Up	0	0
CL3550.Contig1_All	1749	3204	185	106.86	5.5404	-4.2696	Down	0	0
CL3640.Contig1_All	782	588	3563	43.8615	238.656	2.4439	Up	0	0
CL3732.Contig1_All	1000	519	4036	30.2747	211.404	2.8038	Up	0	0
CL3862.Contig1_All	1198	497	4478	24.1998	195.79	3.0162	Up	0	0
CL3898.Contig1_All	1163	270	2249	13.5424	101.291	2.903	Up	0	0
CL3910.Contig1_All	1005	297	3717	17.2386	193.727	3.4903	Up	0	0
CL397.Contig1_All	3648	5405	888	86.4278	12.7503	-2.761	Down	0	0
CL4024.Contig1_All	979	1690	115	100.697	6.1529	-4.0326	Down	0	0
CL4030.Contig1_All	1263	58	2943	2.6788	122.053	5.5098	Up	0	0
CL4044.Contig1_All	1158	252	3122	12.6942	141.217	3.4757	Up	0	0
CL409.Contig1_All	2837	208	2066	4.2768	38.1447	3.1569	Up	0	0
CL4152.Contig1_All	1159	1765	62	88.8329	2.802	-4.9866	Down	0	0
CL4229.Contig1_All	1200	1749	114	85.02	4.9761	-4.0947	Down	0	0
CL4273.Contig1_All	1685	108	2710	3.7388	84.2427	4.4939	Up	0	0
CL4283.Contig1_All	2382	349	2955	8.5467	64.9798	2.9266	Up	0	0
CL4368.Contig1_All	1036	1939	128	109.177	6.4716	-4.0764	Down	0	0
CL4493.Contig1_All	705	90	2496	7.4467	185.446	4.6383	Up	0	0
CL450.Contig1_All	2598	813	8326	18.2542	167.865	3.201	Up	0	0
CL4525.Contig1_All	2024	2636	90	75.9709	2.3291	-5.0276	Down	0	0
CL456.Contig1_All	2392	395	16725	9.6327	366.242	5.2487	Up	0	0
CL4583.Contig1_All	914	2353	41	150.172	2.3496	-5.9981	Down	0	0
CL4584.Contig1_All	2165	2550	112	68.706	2.7097	-4.6642	Down	0	0
CL4632.Contig1_All	2204	132	12235	3.4936	290.774	6.379	Up	0	0
CL4705.Contig1_All	2169	1752	208	47.118	5.023	-3.2297	Down	0	0
CL4760.Contig1_All	1595	64	2250	2.3406	73.8898	4.9804	Up	0	0
CL487.Contig1_All	3182	2614	664	47.9201	10.9303	-2.1323	Down	0	0
CL4936.Contig1_All	1032	3460	8253	195.573	418.885	1.0988	Up	0	0
CL4978.Contig1_All	812	2583	329	185.559	21.2228	-3.1282	Down	0	0
CL5067.Contig1_All	1009	2130	201	123.141	10.4344	-3.5609	Down	0	0
CL5069.Contig1_All	1774	12508	5180	411.289	152.946	-1.4271	Down	0	0
CL50.Contig1_All	5117	13010	1671	148.311	17.105	-3.1161	Down	0	0
CL5201.Contig1_All	2113	182	2352	5.0244	58.3043	3.5366	Up	0	0
CL5222.Contig1_All	1181	297	2556	14.6696	113.364	2.9501	Up	0	0
CL5249.Contig1_All	1396	474	21944	19.8064	823.366	5.3775	Up	0	0
CL5268.Contig1_All	2600	319	2732	7.157	55.0389	2.943	Up	0	0
CL5310.Contig1_All	1086	164	7329	8.809	353.49	5.3265	Up	0	0
CL5353.Contig1_All	1463	154	2640	6.1403	94.5197	3.9442	Up	0	0
CL5386.Contig1_All	702	305	3147	25.344	234.813	3.2118	Up	0	0
CL540.Contig1_All	1909	4070	706	124.366	19.3714	-2.6826	Down	0	0
CL5619.Contig1_All	1456	128	1763	5.1282	63.424	3.6285	Up	0	0
CL5667.Contig1_All	1001	105	5363	6.1188	280.632	5.5193	Up	0	0
CL5746.Contig1_All	1836	740	20684	23.511	590.099	4.6495	Up	0	0
CL5747.Contig1_All	1983	466	19980	13.7081	527.759	5.2668	Up	0	0
CL577.Contig1_All	2761	322	13957	6.803	264.782	5.2825	Up	0	0
CL5858.Contig1_All	3901	12707	33645	190.011	451.76	1.2495	Up	0	0
CL5864.Contig1_All	1769	3361	1118	110.829	33.1037	-1.7433	Down	0	0
CL5900.Contig1_All	2797	481	2817	10.0315	52.7542	2.3947	Up	0	0
CL5909.Contig1_All	1953	2786	238	83.213	6.3832	-3.7045	Down	0	0
CL5932.Contig1_All	2162	221	4331	5.9628	104.929	4.1373	Up	0	0
CL5968.Contig1_All	1925	503	3212	15.2423	87.3992	2.5195	Up	0	0
CL5978.Contig1_All	2067	5862	1785	165.431	45.2335	-1.8708	Down	0	0
CL6004.Contig1_All	1785	639	3197	20.8821	93.8139	2.1675	Up	0	0
CL6023.Contig1_All	2517	2944	722	68.2287	15.0251	-2.183	Down	0	0
CL6034.Contig1_All	1524	20863	10463	798.554	359.612	-1.1509	Down	0	0
CL6037.Contig1_All	2217	11398	3561	299.899	84.1335	-1.8337	Down	0	0
CL6063.Contig1_All	1588	376	3113	13.8118	102.681	2.8942	Up	0	0
CL6090.Contig1_All	1351	5170	12474	223.227	483.63	1.1154	Up	0	0
CL6154.Contig1_All	2067	2993	10938	84.4654	277.179	1.7144	Up	0	0
CL6185.Contig1_All	3689	1649	13059	26.075	185.423	2.8301	Up	0	0
CL6210.Contig1_All	1840	2310	374	73.233	10.6467	-2.7821	Down	0	0
CL6225.Contig1_All	2173	545	5085	14.6302	122.573	3.0666	Up	0	0
CL6263.Contig1_All	1971	1544	8753	45.6955	232.613	2.3478	Up	0	0
CL6268.Contig1_All	2282	15035	6844	384.327	157.093	-1.2907	Down	0	0
CL6272.Contig1_All	2044	3662	327	104.508	8.3797	-3.6406	Down	0	0
CL6353.Contig1_All	2102	3904	9549	108.34	237.951	1.1351	Up	0	0
CL6383.Contig1_All	2063	12319	4019	348.328	102.043	-1.7713	Down	0	0
CL6406.Contig1_All	1712	520	4694	17.7179	143.616	3.0189	Up	0	0
CL6456.Contig1_All	2211	1507	29471	39.7591	698.182	4.1342	Up	0	0
CL6486.Contig1_All	1513	2683	239	103.441	8.2741	-3.6441	Down	0	0
CL651.Contig1_All	1990	136	1864	3.9866	49.0632	3.6214	Up	0	0
CL6525.Contig1_All	1549	474	4929	17.8501	166.675	3.223	Up	0	0
CL6527.Contig1_All	1303	230	2419	10.2967	97.2421	3.2394	Up	0	0
CL660.Contig1_All	4284	24480	3402	333.33	41.5956	-3.0024	Down	0	0
CL6616.Contig1_All	2465	2263	7173	53.5526	152.422	1.509	Up	0	0
CL6625.Contig1_All	1575	52634	26682	1949.39	887.361	-1.1354	Down	0	0
CL664.Contig1_All	2095	9534	2746	265.463	68.6561	-1.951	Down	0	0
CL6673.Contig1_All	2347	9035	2801	224.558	62.5119	-1.8449	Down	0	0
CL6701.Contig1_All	2084	667	6088	18.6698	153.017	3.0349	Up	0	0
CL6712.Contig1_All	3152	8347	2991	154.475	49.7042	-1.6359	Down	0	0
CL672.Contig1_All	2973	398	5649	7.8091	99.5266	3.6719	Up	0	0
CL6736.Contig1_All	2770	2824	15853	59.4699	299.774	2.3336	Up	0	0
CL673.Contig1_All	1152	3533	132	178.897	6.0018	-4.8976	Down	0	0
CL6741.Contig1_All	1550	14092	31933	530.339	1079.12	1.0249	Up	0	0
CL6776.Contig1_All	1466	8682	2210	345.461	78.9625	-2.1293	Down	0	0
CL6778.Contig1_All	2821	6573	18048	135.917	335.111	1.3019	Up	0	0
CL67.Contig1_All	4669	21260	539	265.615	6.0468	-5.457	Down	0	0
CL6882.Contig1_All	941	76	12837	4.7113	714.557	7.2448	Up	0	0
CL694.Contig1_All	2084	5757	539	161.143	13.5473	-3.5723	Down	0	0
CL6990.Contig1_All	2328	26	2307	0.6515	51.9072	6.316	Up	0	0
CL6992.Contig1_All	1540	1712	130	64.8478	4.4217	-3.8744	Down	0	0
CL6995.Contig1_All	1751	2119	6514	70.5923	194.861	1.4649	Up	0	0
CL6.Contig1_All	8209	7817	1776	55.5472	11.3322	-2.2933	Down	0	0
CL7133.Contig1_All	1550	4461	43	167.886	1.4531	-6.8522	Down	0	0
CL7170.Contig1_All	1880	36	2798	1.117	77.9565	6.125	Up	0	0
CL7438.Contig1_All	2253	5531	13058	143.204	303.584	1.084	Up	0	0
CL7630.Contig1_All	2513	4931	11769	114.46	245.307	1.0997	Up	0	0
CL7698.Contig1_All	2070	8771	44366	247.167	1122.65	2.1833	Up	0	0
CL7772.Contig1_All	821	2562	7	182.032	0.4466	-8.671	Down	0	0
CL778.Contig1_All	1964	127	2241	3.772	59.7672	3.986	Up	0	0
CL7915.Contig1_All	671	1240	31	107.798	2.4199	-5.4772	Down	0	0
CL7974.Contig1_All	990	4762	11254	280.587	595.435	1.0855	Up	0	0
CL79.Contig1_All	2612	7682	209	171.559	4.1912	-5.3552	Down	0	0
CL8185.Contig1_All	250	1042	4007	243.131	839.541	1.7879	Up	0	0
CL8186.Contig1_All	1417	2412	60	99.2933	2.2179	-5.4844	Down	0	0
CL823.Contig1_All	2574	14619	2457	331.3	49.9988	-2.7282	Down	0	0
CL8262.Contig1_All	1452	1280	71	51.4228	2.5613	-4.3275	Down	0	0
CL8282.Contig1_All	1008	41	3680	2.3727	191.227	6.3326	Up	0	0
CL8353.Contig1_All	2347	3273	8494	81.3477	189.567	1.2205	Up	0	0
CL8362.Contig1_All	278	1853	76	388.815	14.3196	-4.763	Down	0	0
CL838.Contig1_All	1975	1009	20353	29.8014	539.789	4.1789	Up	0	0
CL840.Contig1_All	2325	4104	554	102.967	12.481	-3.0444	Down	0	0
CL8435.Contig1_All	301	573	2976	111.045	517.88	2.2215	Up	0	0
CL8480.Contig1_All	1639	901	4526	32.067	144.643	2.1733	Up	0	0
CL8658.Contig1_All	1503	2570	362	99.744	12.6157	-2.983	Down	0	0
CL8757.Contig1_All	1684	4534	1374	157.055	42.7373	-1.8777	Down	0	0
CL8758.Contig1_All	326	2072	69	370.753	11.0865	-5.0636	Down	0	0
CL8791.Contig1_All	278	426	2976	89.3876	560.726	2.6491	Up	0	0
CL8807.Contig1_All	297	4004	835	786.412	147.263	-2.4169	Down	0	0
CL8810.Contig1_All	1464	24	7944	0.9563	284.224	8.2153	Up	0	0
CL8891.Contig1_All	384	951	10694	144.465	1458.72	3.3359	Up	0	0
CL8933.Contig1_All	2829	19888	79803	410.082	1477.57	1.8492	Up	0	0
CL8970.Contig1_All	1993	11228	2733	328.63	71.8282	-2.1938	Down	0	0
CL899.Contig1_All	2649	344	2640	7.5751	52.2017	2.7848	Up	0	0
CL904.Contig1_All	1708	302	3030	10.3141	92.9218	3.1714	Up	0	0
CL9160.Contig1_All	1944	7231	19442	216.977	523.851	1.2716	Up	0	0
CL9227.Contig1_All	1607	1107	4819	40.1832	157.074	1.9668	Up	0	0
CL927.Contig1_All	2746	2465	286	52.3635	5.4554	-3.2628	Down	0	0
CL9410.Contig1_All	1668	1196	4599	41.8261	144.421	1.7878	Up	0	0
CL9456.Contig1_All	1576	3397	9816	125.734	326.243	1.3756	Up	0	0
CL9587.Contig1_All	1677	4872	14029	169.468	438.184	1.3705	Up	0	0
CL968.Contig2_All	949	5681	13533	349.197	746.948	1.097	Up	0	0
CL9765.Contig1_All	2144	26	5434	0.7074	132.757	7.552	Up	0	0
CL9823.Contig1_All	1703	8528	19021	292.109	585.034	1.002	Up	0	0
CL987.Contig1_All	2538	610	4803	14.0201	99.1251	2.8218	Up	0	0
CL9928.Contig1_All	2077	5808	672	163.118	16.9471	-3.2668	Down	0	0
CL9983.Contig1_All	1292	28	1739	1.2642	70.5017	5.8014	Up	0	0
Unigene10992_All	2457	1558	10	36.9892	0.2132	-7.4388	Down	0	0
Unigene11049_All	2934	1186	6	23.5796	0.1071	-7.7824	Down	0	0
Unigene11694_All	1560	1312	2	49.0593	0.0672	-9.5118	Down	0	0
Unigene11720_All	2232	1668	26	43.5928	0.6102	-6.1587	Down	0	0
Unigene11789_All	1083	969	2	52.1925	0.0967	-9.0761	Down	0	0
Unigene11822_All	1480	1364	0	53.7607	0	-15.7143	Down	0	0
Unigene13661_All	541	33	1822	3.5582	176.406	5.6316	Up	0	0
Unigene14012_All	269	3353	399	727.099	77.6933	-3.2263	Down	0	0
Unigene14089_All	1034	2131	2	120.22	0.1013	-10.2128	Down	0	0
Unigene14146_All	400	1023	2	149.186	0.2619	-9.1539	Down	0	0
Unigene14181_All	1751	2589	8	86.2499	0.2393	-8.4936	Down	0	0
Unigene14207_All	1036	2556	165	143.917	8.3423	-4.1087	Down	0	0
Unigene14282_All	890	3750	6	245.784	0.3531	-9.4431	Down	0	0
Unigene15338_All	998	9	1314	0.526	68.9648	7.0347	Up	0	0
Unigene15346_All	411	1	1236	0.1419	157.521	10.1165	Up	0	0
Unigene15419_All	564	6	1299	0.6206	120.64	7.6028	Up	0	0
Unigene15463_All	1920	16	2770	0.4861	75.5686	7.2804	Up	0	0
Unigene15536_All	1313	21	1253	0.933	49.9861	5.7435	Up	0	0
Unigene15540_All	2344	22	3147	0.5475	70.3237	7.005	Up	0	0
Unigene15561_All	1401	13	2062	0.5413	77.0927	7.154	Up	0	0
Unigene15602_All	760	11	1336	0.8443	92.0779	6.769	Up	0	0
Unigene15605_All	1942	32	3259	0.9612	87.9018	6.5149	Up	0	0
Unigene15609_All	2033	11	1384	0.3156	35.6584	6.82	Up	0	0
Unigene16856_All	305	6	1674	1.1475	287.487	7.9689	Up	0	0
Unigene16880_All	2760	438	3187	9.2572	60.4833	2.7079	Up	0	0
Unigene16910_All	1388	19	3676	0.7985	138.723	7.4407	Up	0	0
Unigene16965_All	709	1083	7273	89.1035	537.316	2.5922	Up	0	0
Unigene16977_All	1172	18	4067	0.8959	181.765	7.6645	Up	0	0
Unigene16984_All	2146	8	5771	0.2175	140.859	9.339	Up	0	0
Unigene16986_All	2218	24	3625	0.6312	85.607	7.0835	Up	0	0
Unigene17022_All	604	30	19363	2.8973	1679.18	9.1788	Up	0	0
Unigene17048_All	1478	42	9002	1.6576	319.027	7.5884	Up	0	0
Unigene17060_All	1434	48	12752	1.9526	465.792	7.8981	Up	0	0
Unigene17115_All	797	2482	497	181.659	32.6634	-2.4755	Down	0	0
Unigene17159_All	1671	7761	17605	270.928	551.852	1.0264	Up	0	0
Unigene17181_All	1507	22	11062	0.8516	384.488	8.8185	Up	0	0
Unigene19303_All	680	2402	34	206.052	2.619	-6.2978	Down	0	0
Unigene19403_All	1640	19	1755	0.6758	56.0526	6.374	Up	0	0
Unigene19435_All	963	4462	205	270.281	11.1504	-4.5993	Down	0	0
Unigene19546_All	1338	7	2121	0.3052	83.0323	8.0878	Up	0	0
Unigene19592_All	1406	12	1606	0.4979	59.8305	6.9089	Up	0	0
Unigene19660_All	1554	19	1559	0.7132	52.5482	6.2032	Up	0	0
Unigene20695_All	218	7840	32	2097.84	7.6888	-8.0919	Down	0	0
Unigene20844_All	743	1073	3920	84.241	276.35	1.7139	Up	0	0
Unigene2089_All	1197	989	0	48.1964	0	-15.5566	Down	0	0
Unigene2108_All	943	1531	0	94.7057	0	-16.5312	Down	0	0
Unigene2110_All	1286	1263	7	57.2895	0.2851	-7.6507	Down	0	0
Unigene2239_All	739	1361	7	107.43	0.4962	-7.7583	Down	0	0
Unigene2243_All	838	1396	5	97.1749	0.3125	-8.2806	Down	0	0
Unigene2294_All	824	1036	4	73.3407	0.2543	-8.1719	Down	0	0
Unigene2428_All	1141	1743	55	89.1096	2.5249	-5.1413	Down	0	0
Unigene2437_All	1287	1167	8	52.8938	0.3256	-7.3439	Down	0	0
Unigene2503_All	3315	3005	27	52.8778	0.4266	-6.9536	Down	0	0
Unigene2563_All	1067	1100	13	60.1369	0.6382	-6.5581	Down	0	0
Unigene2581_All	1495	1952	6	76.1642	0.2102	-8.5012	Down	0	0
Unigene5017_All	374	8224	15	1282.7	2.1008	-9.254	Down	0	0
Unigene5024_All	657	3165	3	281.009	0.2392	-10.1982	Down	0	0
Unigene5035_All	590	5025	373	496.817	33.1146	-3.9072	Down	0	0
Unigene5045_All	2042	5070	12	144.832	0.3078	-8.8782	Down	0	0
Unigene5063_All	627	2362	0	219.748	0	-17.7455	Down	0	0
Unigene5094_All	1438	3412	86	138.409	3.1326	-5.4654	Down	0	0
Unigene5103_All	535	2516	28	274.327	2.7414	-6.6448	Down	0	0
Unigene5132_All	1777	2896	1	95.0657	0.0295	-11.654	Down	0	0
Unigene5163_All	975	6075	32	363.458	1.7191	-7.724	Down	0	0
Unigene5165_All	907	1004	2	64.5712	0.1155	-9.1269	Down	0	0
Unigene5180_All	620	1139	10	107.163	0.8448	-6.987	Down	0	0
Unigene5185_All	1813	2615	5	84.1369	0.1445	-9.1855	Down	0	0
Unigene5192_All	567	1189	5	122.324	0.4619	-8.0489	Down	0	0
Unigene5205_All	682	1189	8	101.697	0.6144	-7.3709	Down	0	0
Unigene5212_All	893	1043	1	68.1311	0.0587	-10.1807	Down	0	0
Unigene5221_All	412	4312	15	610.512	1.907	-8.3226	Down	0	0
Unigene5308_All	806	1085	2	78.5249	0.13	-9.2385	Down	0	0
Unigene5347_All	2146	3212	37	87.3089	0.9031	-6.5951	Down	0	0
Unigene5353_All	510	1085	2	124.1	0.2054	-9.2389	Down	0	0
Unigene5376_All	1889	6016	40	185.775	1.1092	-7.3879	Down	0	0
Unigene5378_All	1028	3075	20	174.488	1.0191	-7.4197	Down	0	0
Unigene5383_All	967	5006	2065	301.979	111.855	-1.4328	Down	0	0
Unigene5395_All	794	3271	5	240.31	0.3298	-9.5091	Down	0	0
Unigene5402_All	370	1714	0	270.223	0	-18.0438	Down	0	0
Unigene5416_All	1269	1519	12	69.8246	0.4953	-7.1393	Down	0	0
Unigene5420_All	331	1149	35	202.49	5.5386	-5.1922	Down	0	0
Unigene5443_All	917	7401	0	470.797	0	-18.8447	Down	0	0
Unigene5453_All	409	3610	8	514.869	1.0245	-8.9731	Down	0	0
Unigene5480_All	1143	1308	10	66.7535	0.4583	-7.1864	Down	0	0
Unigene5520_All	1228	2873	23	136.474	0.9811	-7.12	Down	0	0
Unigene5523_All	928	20899	181	1313.68	10.2163	-7.0066	Down	0	0
Unigene5532_All	424	21232	64	2921.04	7.9064	-8.5292	Down	0	0
Unigene5533_All	2292	7796	26	198.413	0.5942	-8.3833	Down	0	0
Unigene5547_All	586	1269	6	126.321	0.5363	-7.8798	Down	0	0
Unigene11797_All	801	999	8	72.7521	0.5231	-7.1198	Down	#NUM!	1.7429e-306
CL21048.Contig1_All	1457	3832	1434	153.419	51.5528	-1.5734	Down	8e-308	6.9574e-306
CL124.Contig2_All	2701	2234	5999	48.2471	116.337	1.2698	Up	1.2e-307	1.0415e-305
CL16958.Contig1_All	1235	1890	322	89.2704	13.6569	-2.7086	Down	1.4e-307	1.2126e-305
CL14976.Contig1_All	555	289	2138	30.3751	201.78	2.7318	Up	2e-306	1.7287e-304
CL18525.Contig1_All	847	1372	114	94.4894	7.0499	-3.7445	Down	4e-305	3.4503e-303
CL16706.Contig1_All	864	2128	5793	143.671	351.198	1.2895	Up	2e-304	1.7217e-302
CL18179.Contig1_All	821	1676	233	119.081	14.8654	-3.0019	Down	2e-304	1.7182e-302
CL22450.Contig1_All	1466	3297	1106	131.189	39.517	-1.7311	Down	4e-304	3.4294e-302
CL21060.Contig1_All	1333	2948	7162	129.006	281.428	1.1253	Up	1.6e-303	1.3662e-301
CL10142.Contig1_All	764	30	1271	2.2906	87.1395	5.2495	Up	2.8379e-303	2.4184e-301
Unigene2182_All	817	1018	15	72.6839	0.9617	-6.2399	Down	9e-303	7.6542e-301
Unigene19720_All	336	1184	57	205.554	8.8858	-4.5319	Down	3.0447e-302	2.5791e-300
Unigene20716_All	251	2702	6741	627.949	1406.74	1.1636	Up	2.243e-301	1.8962e-299
CL2116.Contig1_All	1978	1679	239	49.515	6.329	-2.9678	Down	3.1517e-301	2.659e-299
CL17705.Contig1_All	735	133	1658	10.5555	118.157	3.4846	Up	6.0115e-301	5.0618e-299
Unigene5463_All	1232	717	3116	33.9485	132.48	1.9644	Up	3.3497e-300	2.8148e-298
Unigene2484_All	603	984	10	95.1898	0.8687	-6.7758	Down	5.7912e-300	4.8569e-298
CL1301.Contig1_All	1397	1399	130	58.4163	4.8743	-3.5831	Down	7.3063e-300	6.1155e-298
Unigene17042_All	936	490	2608	30.5375	145.947	2.2568	Up	8e-300	6.6829e-298
Unigene5464_All	1047	3088	991	172.045	49.5781	-1.795	Down	1.3817e-299	1.1519e-297
CL17331.Contig1_All	1073	4673	2038	254.044	99.4872	-1.3525	Down	5.4807e-299	4.5604e-297
CL5738.Contig1_All	2310	3279	1111	82.8022	25.1921	-1.7167	Down	9e-299	7.4741e-297
Unigene2589_All	550	957	6	101.499	0.5714	-7.4727	Down	1.9583e-298	1.6231e-296
CL17652.Contig1_All	1042	1599	211	89.5145	10.6066	-3.0772	Down	1.331e-297	1.101e-295
CL7777.Contig1_All	639	1015	18	92.6569	1.4755	-5.9726	Down	2.8515e-297	2.3542e-295
CL17922.Contig1_All	1261	628	2907	29.0507	120.751	2.0554	Up	3.8226e-297	3.1498e-295
CL19542.Contig1_All	1874	6908	3705	215.028	103.557	-1.0541	Down	3.9571e-297	3.2543e-295
CL1424.Contig1_All	1724	1995	393	67.5022	11.9404	-2.4991	Down	2.7353e-296	2.2451e-294
Unigene15557_All	728	8	1124	0.641	80.8719	6.9792	Up	2.8344e-296	2.322e-294
Unigene15365_All	1845	6	1110	0.1897	31.513	7.3761	Up	4.0296e-296	3.2947e-294
CL15335.Contig1_All	665	205	1857	17.9823	146.269	3.024	Up	1.4377e-295	1.1732e-293
CL17725.Contig1_All	1033	5501	2649	310.637	134.321	-1.2095	Down	1.5995e-295	1.3028e-293
CL16748.Contig1_All	632	3910	1531	360.888	126.888	-1.508	Down	4.7118e-295	3.823e-293
CL975.Contig1_All	3328	1894	347	33.1978	5.4615	-2.6037	Down	6.3688e-295	5.1575e-293
CL492.Contig2_All	2221	1063	33	27.9188	0.7783	-5.1648	Down	2.9587e-292	2.3914e-290
Unigene15425_All	543	18	1167	1.9337	112.573	5.8634	Up	7.8217e-292	6.298e-290
CL18254.Contig1_All	994	2576	6458	151.172	340.31	1.1707	Up	1.4422e-291	1.1591e-289
CL15202.Contig1_All	1475	2281	555	90.2082	19.709	-2.1944	Down	3.2552e-289	2.6111e-287
Unigene19680_All	940	6	1081	0.3723	60.2366	7.338	Up	4.0445e-288	3.232e-286
CL17771.Contig1_All	767	4026	1637	306.19	111.793	-1.4536	Down	1.3683e-287	1.0893e-285
CL1773.Contig1_All	1357	1536	201	66.0274	7.7585	-3.0892	Down	4.6301e-287	3.6791e-285
CL568.Contig1_All	3431	3574	8031	60.764	122.606	1.0127	Up	6.9792e-287	5.5354e-285
Unigene19616_All	944	12	1113	0.7415	61.757	6.38	Up	2.043e-286	1.6173e-284
Unigene15358_All	623	8	1086	0.7491	91.3071	6.9294	Up	8.0998e-286	6.4002e-284
CL4164.Contig1_All	1533	150	1650	5.7077	56.3773	3.3041	Up	8.7749e-286	6.9207e-284
Unigene11892_All	2057	934	9	26.4865	0.2292	-6.8525	Down	1.2363e-285	9.7328e-284
Unigene5413_All	386	868	0	131.173	0	-17.0011	Down	7.0271e-283	5.5115e-281
CL20905.Contig1_All	1493	5734	2888	224.032	101.321	-1.1448	Down	3.6141e-282	2.8294e-280
CL7982.Contig1_All	242	31	1195	7.4724	258.652	5.1133	Up	1.2118e-281	9.4691e-280
Unigene2593_All	388	879	2	132.151	0.27	-8.935	Down	2.019e-281	1.5748e-279
CL14750.Contig1_All	987	1095	3771	64.7157	200.125	1.6287	Up	8.3685e-281	6.5033e-279
CL1213.Contig1_All	2835	619	2798	12.7365	51.696	2.0211	Up	5.9577e-280	4.6214e-278
CL8451.Contig1_All	414	1227	94	172.885	11.893	-3.8616	Down	8.3221e-280	6.4436e-278
CL1168.Contig1_All	1956	3853	1550	114.906	41.5074	-1.469	Down	1.0733e-279	8.2952e-278
Unigene10959_All	1368	886	4	37.7798	0.1532	-7.9461	Down	2.0006e-279	1.5434e-277
CL17202.Contig1_All	894	148	1617	9.6569	94.7404	3.2943	Up	2.3635e-279	1.82e-277
CL16287.Contig1_All	1167	1704	4878	85.1748	218.944	1.3621	Up	7.1583e-279	5.5023e-277
CL108.Contig1_All	3543	148	1610	2.4367	23.8022	3.2881	Up	1.1355e-277	8.7123e-276
CL15201.Contig1_All	1144	1094	3749	55.7833	171.653	1.6216	Up	1.9226e-277	1.4698e-275
CL4494.Contig1_All	1040	1191	85	66.8022	4.281	-3.9639	Down	3.7159e-277	2.8357e-275
Unigene19625_All	2330	6	1041	0.1502	23.4022	7.2836	Up	4.37e-277	3.3288e-275
CL15220.Contig1_All	1362	1829	352	78.3338	13.5372	-2.5327	Down	4.9435e-276	3.7589e-274
CL17675.Contig1_All	883	1449	185	95.7239	10.9742	-3.1248	Down	5.7126e-274	4.3282e-272
Unigene2107_All	990	840	0	49.4945	0	-15.595	Down	8.8658e-274	6.7053e-272
CL3568.Contig1_All	1538	1609	254	61.0256	8.6505	-2.8186	Down	1.2673e-273	9.5678e-272
CL13604.Contig1_All	1729	42	1211	1.417	36.687	4.6944	Up	1.164e-272	8.7724e-271
CL21881.Contig1_All	1823	2352	635	75.2598	18.2452	-2.0444	Down	2.5574e-272	1.9239e-270
CL3332.Contig1_All	1122	193	1722	10.0341	80.3902	3.0021	Up	2.9039e-272	2.1806e-270
CL1189.Contig1_All	3001	879	3289	17.0858	57.4064	1.7484	Up	8.8799e-271	6.6565e-269
Unigene15482_All	855	4	1003	0.2729	61.4466	7.8148	Up	1.7255e-270	1.2911e-268
Unigene2513_All	1154	868	6	43.8759	0.2723	-7.3321	Down	9.2688e-270	6.9235e-268
Unigene2393_All	664	855	4	75.1122	0.3155	-7.8953	Down	2.0685e-269	1.5424e-267
CL2287.Contig1_All	2301	2300	5829	58.3074	132.691	1.1863	Up	6.119e-269	4.5546e-267
Unigene15351_All	1795	16	1070	0.52	31.2235	5.908	Up	1.8909e-268	1.405e-266
CL4527.Contig1_All	580	1158	84	116.464	7.586	-3.9404	Down	2.5664e-268	1.9036e-266
CL8256.Contig1_All	281	978	32	203.023	5.9649	-5.089	Down	5.2174e-267	3.8564e-265
Unigene19561_All	869	0	955	0	57.5634	15.8129	Up	1.8268e-266	1.3479e-264
CL900.Contig1_All	2100	450	2347	12.4999	58.5405	2.2275	Up	9.4849e-266	6.9863e-264
Unigene5492_All	541	933	22	100.6	2.13	-5.5616	Down	1.0476e-265	7.7027e-264
CL1055.Contig1_All	1933	189	1679	5.7035	45.4969	2.9958	Up	5.8001e-265	4.2574e-263
CL12045.Contig1_All	3267	2997	1043	53.5119	16.7224	-1.6781	Down	1.3453e-264	9.8574e-263
CL18836.Contig1_All	844	260	1873	17.9698	116.241	2.6935	Up	1.6607e-264	1.2147e-262
Unigene15327_All	974	31	1130	1.8566	60.769	5.0326	Up	2.6944e-264	1.9675e-262
CL15538.Contig1_All	653	1489	217	133.013	17.4064	-2.9339	Down	3.158e-264	2.302e-262
Unigene15375_All	888	54	1228	3.5473	72.4349	4.3519	Up	5.6207e-264	4.0903e-262
Unigene19520_All	1129	27	1109	1.395	51.4518	5.2049	Up	9.4495e-264	6.8647e-262
CL9508.Contig1_All	1982	531	2512	15.628	66.3863	2.0868	Up	4.7184e-262	3.4219e-260
CL1604.Contig1_All	1141	1537	242	78.578	11.1094	-2.8223	Down	7.7027e-262	5.5766e-260
CL8051.Contig1_All	944	35	1138	2.1628	63.1441	4.8677	Up	1.5015e-261	1.0852e-259
CL13253.Contig1_All	955	43	1172	2.6265	64.2816	4.6132	Up	2.8866e-261	2.0828e-259
Unigene2534_All	415	823	3	115.682	0.3786	-8.2553	Down	4.0987e-261	2.9522e-259
CL6442.Contig1_All	1608	4037	1753	146.449	57.103	-1.3588	Down	2.0502e-260	1.4742e-258
Unigene5290_All	524	833	5	92.7313	0.4998	-7.5356	Down	2.3352e-260	1.6763e-258
Unigene6332_All	1867	805	1	25.1515	0.0281	-9.8059	Down	8.9737e-260	6.4308e-258
CL14430.Contig1_All	2936	830	3127	16.4905	55.7872	1.7583	Up	1.4985e-259	1.072e-257
Unigene20735_All	989	1313	152	77.4428	8.0503	-3.266	Down	3.6863e-259	2.6284e-257
CL1586.Contig1_All	2471	447	2298	10.5523	48.7125	2.2067	Up	2.9018e-257	2.0656e-255
CL22305.Contig1_All	389	3316	1275	497.253	171.681	-1.5342	Down	5.3619e-257	3.8103e-255
Unigene20853_All	705	4111	1820	340.15	135.221	-1.3308	Down	7.3983e-257	5.2486e-255
CL15376.Contig1_All	728	1677	316	134.374	22.7362	-2.5632	Down	9.4523e-257	6.6945e-255
CL9927.Contig1_All	988	1891	425	111.647	22.5317	-2.3089	Down	1.068e-255	7.5517e-254
CL17145.Contig1_All	1072	1391	4165	75.6911	203.509	1.4269	Up	1.2644e-255	8.9252e-254
CL5605.Contig1_All	770	139	1489	10.5302	101.29	3.2659	Up	2.3301e-255	1.642e-253
CL6163.Contig1_All	2666	997	3430	21.8146	67.3902	1.6272	Up	2.8639e-255	2.0148e-253
CL1120.Contig2_All	2117	3271	1252	90.1306	30.9775	-1.5408	Down	3.9728e-255	2.7904e-253
CL141.Contig1_All	5037	985	3403	11.4071	35.3877	1.6333	Up	1.283e-254	8.9967e-253
CL16164.Contig1_All	1653	2176	582	76.7889	18.4422	-2.0579	Down	2.8934e-254	2.0256e-252
Unigene11452_All	1429	855	13	34.9017	0.4765	-6.1947	Down	6.8278e-254	4.7719e-252
Unigene19506_All	885	45	1151	2.9661	68.1232	4.5215	Up	1.5259e-253	1.0647e-251
Unigene5281_All	1565	814	6	30.3405	0.2008	-7.2393	Down	2.2518e-252	1.5686e-250
Unigene2241_All	779	773	0	57.8835	0	-15.8209	Down	5.3085e-252	3.6918e-250
Unigene15521_All	543	4	934	0.4297	90.0969	7.712	Up	2.0666e-251	1.4349e-249
Unigene14230_All	1289	842	12	38.1041	0.4876	-6.2881	Down	2.7127e-251	1.8804e-249
CL8637.Contig1_All	1617	2001	5196	72.1854	168.315	1.2214	Up	3.8033e-251	2.632e-249
CL4116.Contig1_All	1668	150	1504	5.2458	47.2296	3.1705	Up	6.5714e-251	4.5402e-249
CL22198.Contig1_All	1380	726	2855	30.6881	108.365	1.8202	Up	1.2716e-248	8.7569e-247
Unigene11006_All	1429	760	0	31.0237	0	-14.9211	Down	8.921e-248	6.1336e-246
CL16816.Contig1_All	786	744	2882	55.2157	192.059	1.7984	Up	6.954e-247	4.7735e-245
CL6155.Contig1_All	2411	3840	1672	92.9066	36.3247	-1.3548	Down	1.0218e-246	6.9912e-245
CL4733.Contig1_All	711	2296	671	188.371	49.4328	-1.93	Down	1.9979e-246	1.3648e-244
CL1333.Contig2_All	3037	1094	3556	21.0129	61.3309	1.5453	Up	1.1167e-245	7.6035e-244
CL5426.Contig1_All	659	224	1692	19.8278	134.486	2.7619	Up	1.246e-245	8.4703e-244
CL18555.Contig1_All	1366	987	54	42.1482	2.0706	-4.3474	Down	1.4351e-245	9.7407e-244
CL7324.Contig1_All	2107	34	1073	0.9413	26.6746	4.8247	Up	1.6243e-245	1.1007e-243
Unigene2545_All	934	753	0	47.0284	0	-15.5212	Down	1.6813e-245	1.1375e-243
Unigene15611_All	1026	9	942	0.5117	48.0913	6.5543	Up	1.5496e-244	1.0467e-242
CL17919.Contig1_All	1137	719	2816	36.8876	129.728	1.8143	Up	3.5069e-244	2.3651e-242
CL18126.Contig1_All	870	616	2602	41.3023	156.657	1.9233	Up	3.8478e-244	2.5909e-242
Unigene17199_All	869	42	1097	2.8193	66.1225	4.5517	Up	1.0547e-242	7.0901e-241
Unigene2373_All	669	887	29	77.341	2.2706	-5.0901	Down	2.4081e-242	1.6163e-240
CL2945.Contig1_All	1350	1182	125	51.0736	4.85	-3.3965	Down	4.8545e-242	3.2532e-240
CL2554.Contig1_All	1974	2058	549	60.815	14.5676	-2.0617	Down	3.6857e-241	2.4661e-239
CL18155.Contig1_All	899	1466	246	95.1233	14.333	-2.7305	Down	4.2844e-241	2.8621e-239
Unigene5067_All	3533	1070	86	17.6666	1.275	-3.7925	Down	8.817e-241	5.8807e-239
CL17597.Contig1_All	692	640	2634	53.9494	199.376	1.8858	Up	9.7339e-241	6.482e-239
CL17028.Contig1_All	1058	278	1811	15.3275	89.6593	2.5483	Up	1.1508e-240	7.6518e-239
Unigene2517_All	256	794	10	180.923	2.0461	-6.4664	Down	3.9371e-239	2.6095e-237
CL12753.Contig1_All	2188	1272	3831	33.9119	91.7123	1.4353	Up	2.3313e-237	1.5428e-235
Unigene5149_All	267	742	2	162.108	0.3924	-8.6904	Down	4.8775e-237	3.2227e-235
CL14807.Contig1_All	1503	3021	1154	117.248	40.217	-1.5437	Down	1.9605e-236	1.2933e-234
CL359.Contig1_All	2107	1238	155	34.2743	3.8533	-3.153	Down	2.0827e-236	1.3718e-234
CL8302.Contig1_All	253	611	2547	140.875	527.316	1.9043	Up	6.8784e-236	4.5236e-234
Unigene5196_All	775	145	1425	10.9139	96.311	3.1415	Up	8.9434e-236	5.8726e-234
CL18796.Contig1_All	1077	2300	703	124.573	34.1903	-1.8653	Down	9.3378e-236	6.122e-234
Unigene2211_All	932	825	19	51.6358	1.0678	-5.5957	Down	9.5834e-236	6.2734e-234
CL1100.Contig1_All	2652	261	1744	5.7409	34.4458	2.585	Up	1.4566e-235	9.5202e-234
CL257.Contig1_All	2770	1361	210	28.661	3.971	-2.8515	Down	1.2855e-234	8.3632e-233
Unigene11727_All	697	747	4	62.5173	0.3006	-7.7003	Down	1.5346e-234	9.9684e-233
CL3683.Contig1_All	1791	418	2118	13.6142	61.9431	2.1858	Up	1.6915e-234	1.0971e-232
CL16751.Contig1_All	954	4659	2326	284.877	127.71	-1.1575	Down	9.7222e-234	6.2961e-232
CL22100.Contig1_All	443	2519	842	331.693	99.5568	-1.7363	Down	1.0867e-233	7.0158e-232
CL3720.Contig1_All	1026	151	1432	8.585	73.1069	3.0901	Up	3.2596e-233	2.1013e-231
Unigene12002_All	1356	741	4	31.8765	0.1545	-7.6887	Down	1.3251e-232	8.5295e-231
CL7007.Contig1_All	320	425	2123	77.4732	347.506	2.1653	Up	2.6162e-232	1.6789e-230
Unigene12040_All	1142	790	14	40.3528	0.6421	-5.9737	Down	1.004e-231	6.433e-230
CL996.Contig1_All	2350	118	1320	2.929	29.4218	3.3284	Up	1.6503e-230	1.0558e-228
CL5643.Contig1_All	991	1098	111	64.6311	5.8669	-3.4616	Down	8.3663e-229	5.3445e-227
CL17046.Contig1_All	766	2357	5613	179.491	383.821	1.0965	Up	1.1678e-228	7.4486e-227
Unigene501_All	2132	700	0	19.1524	0	-14.2252	Down	2.8342e-228	1.8051e-226
CL10956.Contig1_All	879	912	49	60.5227	2.9199	-4.3735	Down	6.0563e-228	3.8514e-226
Unigene19689_All	1275	23	956	1.0523	39.2745	5.222	Up	6.196e-228	3.9343e-226
Unigene11200_All	1949	748	8	22.3873	0.215	-6.7022	Down	1.0961e-227	6.9496e-226
CL15046.Contig1_All	1121	1605	339	83.5184	15.8401	-2.3985	Down	1.6246e-227	1.0285e-225
CL20572.Contig1_All	539	948	61	102.596	5.9279	-4.1133	Down	4.4621e-227	2.8165e-225
Unigene15581_All	605	25	962	2.4104	83.288	5.1108	Up	5.5703e-227	3.5107e-225
CL1117.Contig1_All	2299	3806	1734	96.57	39.5069	-1.2895	Down	1.1927e-226	7.5061e-225
CL20321.Contig1_All	375	1615	346	251.22	48.329	-2.378	Down	1.3813e-226	8.6797e-225
CL17493.Contig1_All	1528	1821	4706	69.5183	161.321	1.2145	Up	1.1816e-225	7.414e-224
CL11988.Contig1_All	1975	1542	312	45.5439	8.2747	-2.4605	Down	2.4166e-225	1.5141e-223
Unigene12157_All	1255	689	0	32.0249	0	-14.9669	Down	1.0661e-224	6.6696e-223
CL955.Contig1_All	2680	1820	459	39.614	8.971	-2.1427	Down	2.5555e-224	1.5964e-222
Unigene5437_All	221	778	17	205.352	4.0292	-5.6715	Down	1.1676e-223	7.2829e-222
CL1848.Contig1_All	1421	167	1435	6.8554	52.8957	2.9478	Up	4.161e-223	2.5916e-221
CL16248.Contig1_All	591	2381	790	235.009	70.0168	-1.7469	Down	6.6432e-223	4.1316e-221
CL4296.Contig1_All	879	34	987	2.2563	58.8154	4.7042	Up	8.561e-223	5.3165e-221
CL2072.Contig1_All	1793	124	1306	4.0342	38.1527	3.2414	Up	1.1634e-222	7.2142e-221
CL248.Contig1_All	1845	241	1633	7.6196	46.361	2.6051	Up	1.3397e-222	8.2951e-221
Unigene11868_All	763	747	11	57.1095	0.7551	-6.2409	Down	1.4804e-222	9.1531e-221
CL14706.Contig1_All	1050	2286	5449	126.999	271.825	1.0979	Up	1.7861e-222	1.1027e-220
Unigene17177_All	1737	169	1436	5.6754	43.3029	2.9317	Up	4.9814e-222	3.0665e-220
CL4954.Contig1_All	1039	1949	4892	109.423	246.623	1.1724	Up	6.8954e-222	4.2386e-220
CL2832.Contig1_All	1025	970	74	55.2027	3.7816	-3.8677	Down	7.5217e-222	4.6169e-220
CL17025.Contig1_All	1125	1575	336	81.6659	15.6441	-2.3841	Down	1.0534e-221	6.4565e-220
Unigene11823_All	564	732	9	75.7085	0.8358	-6.5012	Down	6.3727e-221	3.9003e-219
CL17749.Contig1_All	1040	2333	768	130.856	38.6804	-1.7583	Down	1.9515e-220	1.1926e-218
CL803.Contig1_All	1925	2612	5952	79.1507	161.955	1.0329	Up	4.2185e-220	2.5707e-218
CL5306.Contig1_All	2297	223	1571	5.6631	35.8243	2.6613	Up	2.7328e-219	1.663e-217
Unigene11857_All	420	687	2	95.4157	0.2494	-8.5796	Down	3.1512e-219	1.9148e-217
CL19503.Contig1_All	401	193	1485	28.0754	193.975	2.7885	Up	5.2428e-218	3.1812e-216
Unigene5374_All	350	1356	237	225.998	35.4685	-2.6717	Down	6.9108e-218	4.1873e-216
Unigene17353_All	1396	2	796	0.0836	29.8669	8.4808	Up	2.3093e-217	1.3953e-215
Unigene11726_All	797	739	13	54.0877	0.8544	-5.9842	Down	5.2983e-217	3.1965e-215
CL16986.Contig1_All	1342	790	2801	34.339	109.326	1.6707	Up	9.5407e-217	5.7479e-215
CL20533.Contig1_All	1878	1840	4671	57.1524	130.28	1.1887	Up	1.3007e-216	7.8253e-215
CL19894.Contig1_All	2190	60	1065	1.5982	25.4723	3.9944	Up	4.504e-216	2.702e-214
CL1190.Contig1_All	1826	163	1391	5.2071	39.9015	2.9379	Up	1.371e-215	8.2014e-214
CL7969.Contig1_All	2343	2499	5734	62.2166	128.188	1.0429	Up	1.9304e-215	1.1532e-213
Unigene15390_All	1479	2160	678	85.1919	24.0118	-1.827	Down	2.4474e-215	1.4599e-213
CL5140.Contig1_All	1360	145	1338	6.2193	51.5323	3.0507	Up	2.4973e-215	1.4876e-213
CL21181.Contig1_All	1105	2620	5920	138.309	280.622	1.0207	Up	9.4532e-215	5.6232e-213
CL18580.Contig1_All	350	1549	338	258.164	50.5838	-2.3515	Down	1.6457e-214	9.7758e-213
CL2067.Contig1_All	2715	1477	302	31.7339	5.8264	-2.4453	Down	2.2661e-214	1.3442e-212
Unigene14185_All	601	656	0	63.671	0	-15.9583	Down	5.6743e-214	3.3612e-212
Unigene15525_All	1053	16	869	0.8863	43.2269	5.608	Up	6.049e-214	3.5781e-212
CL1353.Contig1_All	1825	123	1266	3.9315	36.3357	3.2082	Up	7.515e-214	4.4391e-212
Unigene15511_All	395	4	797	0.5907	105.688	7.4832	Up	1.4658e-213	8.6461e-212
CL196.Contig1_All	3626	832	2863	13.3847	41.3577	1.6276	Up	1.8108e-213	1.0667e-211
CL974.Contig2_All	3517	1187	170	19.6875	2.5319	-2.959	Down	7.0234e-213	4.1314e-211
Unigene19551_All	1676	4	793	0.1392	24.7835	7.4761	Up	1.8643e-212	1.0951e-210
CL16451.Contig1_All	1518	1458	297	56.0271	10.2482	-2.4508	Down	3.4552e-212	2.0269e-210
Unigene20863_All	665	1367	253	119.911	19.9279	-2.5891	Down	4.6445e-212	2.7207e-210
Unigene11036_All	1640	764	23	27.1745	0.7346	-5.2092	Down	2.1302e-211	1.2462e-209
CL132.Contig1_All	3494	729	2650	12.1707	39.727	1.7067	Up	2.2531e-211	1.3162e-209
Unigene12209_All	970	671	4	40.3518	0.216	-7.5455	Down	5.0502e-210	2.9462e-208
Unigene17067_All	268	2	766	0.4353	149.712	8.426	Up	4.773e-209	2.773e-207
Unigene11791_All	1000	659	3	38.4413	0.1571	-7.9348	Down	4.2673e-208	2.4758e-206
Unigene2351_All	455	765	26	98.076	2.9931	-5.0342	Down	4.8345e-208	2.801e-206
CL16413.Contig1_All	567	1185	177	121.912	16.3513	-2.8984	Down	4.8562e-208	2.8098e-206
Unigene11799_All	1291	933	78	42.1568	3.1647	-3.7356	Down	1.1867e-207	6.8477e-206
CL1285.Contig1_All	2137	1095	140	29.8897	3.4315	-3.1227	Down	2.2669e-207	1.3062e-205
CL15756.Contig1_All	533	99	1163	10.8348	114.292	3.399	Up	3.9736e-207	2.2866e-205
CL1124.Contig1_All	2900	273	1641	5.4913	29.6397	2.4323	Up	5.8581e-207	3.3664e-205
CL12854.Contig1_All	279	830	46	173.535	8.6361	-4.3287	Down	3.4266e-206	1.9638e-204
CL3304.Contig1_All	623	46	971	4.3071	81.6383	4.2445	Up	1.1184e-205	6.4013e-204
CL15188.Contig1_All	1472	2918	1200	115.635	42.7008	-1.4372	Down	1.6392e-205	9.3689e-204
CL4694.Contig1_All	980	86	1108	5.119	59.2211	3.5322	Up	4.7716e-204	2.7236e-202
CL5493.Contig1_All	840	216	1481	14.9999	92.3503	2.6222	Up	1.6297e-203	9.2898e-202
CL19954.Contig1_All	1928	1022	3155	30.9212	85.7146	1.4709	Up	4.7303e-203	2.6928e-201
Unigene2208_All	233	670	8	167.738	1.7984	-6.5434	Down	1.0311e-202	5.8617e-201
CL640.Contig1_All	1322	1432	304	63.1865	12.0449	-2.3912	Down	1.8204e-202	1.0335e-200
CL19727.Contig1_All	1930	804	42	24.3003	1.1399	-4.414	Down	2.2717e-202	1.288e-200
Unigene9752_All	1713	661	7	22.509	0.214	-6.7167	Down	1.7651e-201	9.9942e-200
CL10834.Contig1_All	395	703	16	103.817	2.1217	-5.6127	Down	2.2778e-201	1.2863e-199
CL12545.Contig1_All	2149	1477	3946	40.0919	96.1797	1.2624	Up	2.9359e-201	1.6557e-199
Unigene2157_All	358	655	6	106.726	0.8779	-6.9256	Down	2.9564e-201	1.6651e-199
CL702.Contig1_All	2305	1069	139	27.0532	3.1587	-3.0984	Down	5.9795e-201	3.3632e-199
CL20761.Contig1_All	1430	1023	3143	41.7304	115.125	1.464	Up	6.8577e-201	3.8521e-199
CL2748.Contig1_All	1561	969	100	36.2104	3.3555	-3.4318	Down	1.3366e-200	7.4978e-199
CL18490.Contig1_All	891	1055	134	69.0697	7.8775	-3.1322	Down	1.8648e-200	1.0447e-198
CL21852.Contig1_All	385	1705	455	258.331	61.9032	-2.0611	Down	4.5067e-200	2.5181e-198
CL5355.Contig1_All	1535	96	1124	3.6482	38.3549	3.3942	Up	5.4218e-200	3.0254e-198
Unigene2225_All	303	689	14	132.644	2.4202	-5.7763	Down	1.0207e-199	5.6882e-198
Unigene6248_All	1036	611	0	34.4028	0	-15.0702	Down	2.4012e-199	1.3364e-197
Unigene19411_All	867	6	758	0.4037	45.7944	6.8257	Up	3.744e-199	2.081e-197
CL4033.Contig1_All	1144	57	985	2.9064	45.0996	3.9558	Up	1.4882e-198	8.25e-197
CL18848.Contig1_All	374	1437	316	224.129	44.2566	-2.3404	Down	5.2942e-198	2.9311e-196
CL18453.Contig1_All	1445	1300	248	52.4793	8.9897	-2.5454	Down	6.7844e-198	3.7511e-196
CL20253.Contig1_All	1843	2054	668	65.0111	18.9851	-1.7758	Down	5.227e-197	2.8825e-195
Unigene18813_All	1979	0	704	0	18.6333	14.1856	Up	1.291e-196	7.0919e-195
CL8388.Contig1_All	2343	2288	5243	56.9634	117.212	1.041	Up	1.3616e-196	7.4697e-195
CL2669.Contig1_All	1132	71	1027	3.6587	47.5211	3.6992	Up	1.4455e-196	7.92e-195
Unigene19558_All	1085	8	759	0.4301	36.6416	6.4127	Up	4.6951e-196	2.5658e-194
Unigene20681_All	586	855	65	85.1101	5.81	-3.8727	Down	5.8933e-196	3.2165e-194
CL21284.Contig1_All	1249	1219	3460	56.9317	145.103	1.3498	Up	1.0457e-195	5.6926e-194
CL16717.Contig1_All	941	2001	640	124.042	35.6249	-1.7999	Down	1.4026e-195	7.6256e-194
CL394.Contig1_All	1685	1195	203	41.3695	6.3104	-2.7128	Down	1.7086e-195	9.2775e-194
Unigene19200_All	974	15	794	0.8983	42.6996	5.5709	Up	4.5001e-195	2.4404e-193
Unigene11243_All	1317	173	1327	7.6625	52.7774	2.784	Up	1.1063e-194	5.992e-193
Unigene19662_All	1185	8	753	0.3938	33.2843	6.4012	Up	2.0607e-194	1.1146e-192
Unigene14133_All	430	630	6	85.4643	0.7309	-6.8695	Down	3.1336e-193	1.6928e-191
CL1199.Contig1_All	1735	497	2077	16.7097	62.7046	1.9079	Up	3.2647e-193	1.7614e-191
CL11901.Contig1_All	980	300	1640	17.857	87.6558	2.2954	Up	3.5691e-193	1.9232e-191
CL5834.Contig1_All	2145	314	1672	8.5392	40.8293	2.2574	Up	5.4638e-193	2.9404e-191
CL4059.Contig1_All	2143	81	1046	2.2048	25.5666	3.5355	Up	6.9949e-193	3.7596e-191
CL17378.Contig1_All	851	1928	606	132.157	37.2997	-1.825	Down	3.8334e-192	2.0526e-190
Unigene16823_All	1283	1043	3122	47.4209	127.459	1.4264	Up	4.9909e-192	2.6656e-190
Unigene15519_All	334	13	771	2.2704	120.912	5.7349	Up	1.1074e-191	5.9072e-190
CL17502.Contig1_All	1107	1291	256	68.0285	12.1131	-2.4896	Down	1.3885e-191	7.397e-190
Unigene17019_All	1322	2330	860	102.81	34.0745	-1.5932	Down	2.0917e-191	1.1129e-189
CL6304.Contig1_All	2191	4194	2194	111.66	52.4514	-1.0901	Down	2.5339e-191	1.3465e-189
Unigene17160_All	2349	17	790	0.4222	17.616	5.3828	Up	2.9159e-191	1.5476e-189
CL17688.Contig1_All	808	1264	244	91.2532	15.8176	-2.5283	Down	5.4253e-191	2.8758e-189
CL1115.Contig2_All	2024	1157	3318	33.3454	85.8675	1.3646	Up	6.9914e-191	3.7013e-189
Unigene19322_All	920	19	797	1.2047	45.3767	5.2352	Up	1.6675e-190	8.806e-189
CL17788.Contig1_All	1123	1610	426	83.6293	19.8698	-2.0734	Down	1.7092e-190	9.015e-189
CL16818.Contig1_All	833	2214	5073	155.041	318.994	1.0409	Up	3.0076e-190	1.5844e-188
CL18682.Contig1_All	634	1039	143	95.5958	11.8143	-3.0164	Down	3.1097e-190	1.6361e-188
Unigene17034_All	1062	2139	743	117.489	36.646	-1.6808	Down	7.2134e-190	3.7904e-188
Unigene2116_All	263	613	5	135.962	0.9958	-7.0931	Down	1.6382e-189	8.5974e-188
Unigene5200_All	296	606	4	119.424	0.7078	-7.3985	Down	4.5156e-189	2.3669e-187
Unigene12164_All	538	579	0	62.7782	0	-15.938	Down	6.0465e-189	3.1655e-187
Unigene18750_All	1766	11	749	0.3633	22.2154	5.9343	Up	1.2091e-188	6.3222e-187
Unigene11774_All	322	573	0	103.803	0	-16.6635	Down	5.3915e-187	2.8018e-185
CL16522.Contig1_All	523	956	2930	106.627	293.446	1.4605	Up	9.4898e-187	4.9255e-185
CL5412.Contig1_All	409	840	71	119.803	9.0928	-3.7198	Down	1.7322e-186	8.9798e-185
Unigene16871_All	1410	46	896	1.9031	33.2852	4.1285	Up	2.2741e-186	1.1775e-184
CL14815.Contig1_All	561	622	2289	64.6755	213.72	1.7244	Up	1.7253e-185	8.9003e-184
CL18621.Contig1_All	1780	1780	4335	58.3328	127.565	1.1289	Up	1.933e-185	9.9595e-184
CL6644.Contig1_All	2689	785	2599	17.0291	50.6265	1.5719	Up	1.4218e-184	7.3166e-183
Unigene5948_All	1437	579	2	23.5036	0.0729	-8.3327	Down	2.8467e-184	1.4632e-182
CL9259.Contig1_All	1694	2135	759	73.5186	23.4688	-1.6474	Down	3.515e-184	1.8045e-182
CL12584.Contig1_All	2305	1940	4584	49.0957	104.168	1.0853	Up	4.7426e-184	2.4318e-182
CL16348.Contig1_All	523	2474	982	275.937	98.3496	-1.4883	Down	7.3796e-184	3.7793e-182
CL21869.Contig1_All	989	780	54	46.0056	2.86	-4.0077	Down	1.2509e-183	6.3984e-182
CL18574.Contig1_All	1817	1618	4050	51.9441	116.752	1.1684	Up	4.5667e-183	2.3303e-181
CL17038.Contig1_All	908	84	1011	5.3964	58.3214	3.434	Up	6.6508e-182	3.3856e-180
CL1511.Contig1_All	2969	1240	3394	24.3626	59.8776	1.2973	Up	8.5218e-181	4.3276e-179
CL4344.Contig1_All	895	775	56	50.5116	3.2774	-3.946	Down	2.3589e-180	1.1965e-178
CL617.Contig1_All	3035	2836	1246	54.508	21.5041	-1.3419	Down	4.3645e-180	2.2111e-178
CL15217.Contig1_All	1186	189	1303	9.2959	57.547	2.6301	Up	7.141e-180	3.6134e-178
Unigene2086_All	348	577	4	96.7184	0.6021	-7.3276	Down	9.9113e-180	5.0092e-178
CL22532.Contig1_All	1363	3847	1992	164.641	76.5519	-1.1048	Down	1.6798e-179	8.4799e-178
CL18745.Contig1_All	341	697	33	119.231	5.069	-4.5559	Down	3.2741e-179	1.6508e-177
CL3795.Contig1_All	1863	178	1269	5.5734	35.6789	2.6784	Up	9.761e-179	4.9098e-177
Unigene2151_All	831	613	12	43.0301	0.7564	-5.8301	Down	1.7026e-178	8.5538e-177
CL6335.Contig1_All	1603	4106	2198	149.416	71.8219	-1.0568	Down	3.3013e-178	1.6566e-176
CL5229.Contig1_All	784	37	828	2.7529	55.3193	4.3288	Up	6.4597e-178	3.2377e-176
CL345.Contig1_All	2210	176	1259	4.6455	29.8398	2.6833	Up	1.0808e-177	5.4109e-176
Unigene10996_All	1123	677	29	35.1659	1.3526	-4.7004	Down	2.0358e-177	1.0168e-175
CL12701.Contig1_All	2203	891	2750	23.5926	65.3854	1.4706	Up	3.4555e-177	1.7238e-175
CL10245.Contig1_All	1415	1865	613	76.8838	22.6917	-1.7605	Down	6.2761e-177	3.1272e-175
CL18275.Contig1_All	1057	857	2683	47.2953	132.956	1.4912	Up	1.8054e-176	8.9641e-175
CL6528.Contig1_All	3111	751	2485	14.0816	41.8398	1.5711	Up	1.9764e-176	9.8019e-175
CL21092.Contig1_All	455	1153	3203	147.819	368.73	1.3187	Up	4.8624e-175	2.4086e-173
CL3196.Contig1_All	787	853	2666	63.2247	177.439	1.4888	Up	6.001e-175	2.9657e-173
CL18058.Contig1_All	745	1023	2973	80.0999	209.026	1.3838	Up	7.2058e-175	3.557e-173
CL19320.Contig1_All	1597	2294	896	83.7917	29.3877	-1.5116	Down	1.4325e-174	7.0631e-173
Unigene17273_All	1837	26	766	0.8256	21.8415	4.7255	Up	1.044e-173	5.1412e-172
CL3408.Contig1_All	354	139	1137	22.9047	168.236	2.8768	Up	7.7393e-173	3.807e-171
CL3465.Contig1_All	1512	1139	3160	43.9425	109.471	1.3169	Up	2.4156e-172	1.1868e-170
CL9579.Contig1_All	281	2937	1352	609.692	252.019	-1.2745	Down	3.0641e-172	1.5038e-170
CL21097.Contig1_All	1443	69	921	2.7893	33.4315	3.5832	Up	5.9819e-172	2.9323e-170
CL3989.Contig1_All	1279	317	1572	14.4578	64.3791	2.1547	Up	1.7699e-171	8.6658e-170
Unigene5140_All	289	525	0	105.968	0	-16.6933	Down	2.1544e-171	1.0536e-169
Unigene2190_All	432	551	4	74.4013	0.485	-7.2612	Down	2.3309e-171	1.1387e-169
CL12887.Contig1_All	2162	1115	3109	30.0837	75.323	1.3241	Up	5.154e-171	2.5148e-169
Unigene11268_All	1166	593	13	29.6667	0.584	-5.6667	Down	8.9725e-171	4.373e-169
CL14735.Contig1_All	642	1995	716	181.268	58.4172	-1.6337	Down	3.4246e-170	1.6671e-168
Unigene14080_All	1199	521	0	25.3473	0	-14.6295	Down	4.2999e-170	2.0909e-168
CL2701.Contig1_All	3056	1589	3902	30.3307	66.8801	1.1408	Up	6.3516e-170	3.0849e-168
CL1934.Contig1_All	1198	155	1167	7.5472	51.0243	2.7572	Up	1.0869e-169	5.273e-168
CL9941.Contig1_All	705	90	978	7.4467	72.6629	3.2865	Up	2.6091e-169	1.2643e-167
CL936.Contig2_All	1543	681	38	25.745	1.29	-4.3188	Down	3.1917e-169	1.5449e-167
CL5244.Contig1_All	1306	275	1462	12.2829	58.6363	2.2551	Up	8.8188e-169	4.2637e-167
CL19963.Contig1_All	895	789	75	51.4241	4.3894	-3.5503	Down	1.3749e-168	6.6397e-167
CL17360.Contig1_All	813	203	1286	14.5653	82.8539	2.508	Up	2.1314e-168	1.0281e-166
CL9008.Contig1_All	1055	38	788	2.1011	39.1234	4.2188	Up	1.5118e-166	7.2677e-165
Unigene14192_All	374	536	4	83.5999	0.5602	-7.2214	Down	1.5685e-166	7.5316e-165
CL13613.Contig1_All	1748	836	96	27.8983	2.8767	-3.2777	Down	3.1116e-166	1.4925e-164
CL18457.Contig1_All	1037	1470	3676	82.6896	185.678	1.167	Up	4.9028e-166	2.349e-164
CL268.Contig2_All	2649	1806	611	39.7693	12.0815	-1.7189	Down	9.2149e-166	4.4099e-164
Unigene15313_All	812	6	636	0.431	41.0264	6.5727	Up	1.1759e-165	5.6211e-164
CL3532.Contig1_All	1338	308	1521	13.4279	59.5437	2.1487	Up	2.1216e-165	1.013e-163
CL17357.Contig1_All	828	3419	1742	240.869	110.2	-1.1281	Down	3.4811e-165	1.6585e-163
CL15561.Contig1_All	581	85	944	8.5341	85.1057	3.3179	Up	6.8206e-165	3.2421e-163
Unigene11858_All	864	504	0	34.0274	0	-15.0544	Down	1.4422e-164	6.8478e-163
Unigene10071_All	1872	518	2	16.1412	0.056	-8.1711	Down	1.5322e-164	7.2667e-163
Unigene2549_All	294	524	3	103.967	0.5345	-7.6037	Down	1.6331e-164	7.7367e-163
CL457.Contig1_All	952	75	910	4.5955	50.0688	3.4456	Up	2.1901e-164	1.0364e-162
Unigene2169_All	500	540	6	62.9994	0.6286	-6.6471	Down	2.2443e-164	1.0609e-162
CL2284.Contig1_All	1240	161	1157	7.5739	48.8736	2.6899	Up	7.0109e-164	3.3103e-162
CL16389.Contig1_All	508	869	113	99.7858	11.6514	-3.0983	Down	1.0726e-163	5.0588e-162
CL1406.Contig1_All	1847	1073	205	33.888	5.8137	-2.5432	Down	1.6226e-163	7.6445e-162
Unigene5527_All	967	332	1564	20.0274	84.7175	2.0807	Up	2.7254e-163	1.2825e-161
CL749.Contig1_All	3509	778	2453	12.9333	36.6165	1.5014	Up	3.9578e-163	1.8583e-161
CL16767.Contig1_All	883	2212	884	146.129	52.439	-1.4785	Down	5.3592e-163	2.5136e-161
Unigene614_All	1759	118	1034	3.9132	30.7905	2.9761	Up	8.205e-163	3.8441e-161
CL1993.Contig1_All	1839	23	711	0.7296	20.2512	4.7948	Up	1.1591e-162	5.4243e-161
CL7718.Contig1_All	698	1458	412	121.847	30.9175	-1.9786	Down	1.7941e-162	8.3868e-161
Unigene638_All	1385	583	17	24.5545	0.6429	-5.2552	Down	2.2523e-162	1.0517e-160
Unigene10025_All	1657	511	2	17.9892	0.0632	-8.153	Down	2.8106e-162	1.3095e-160
Unigene19644_All	842	12	657	0.8313	40.8711	5.6196	Up	3.0781e-162	1.4326e-160
CL2045.Contig1_All	1634	92	954	3.2843	30.5815	3.219	Up	4.3362e-162	2.0159e-160
CL12680.Contig1_All	2465	3791	2046	89.7118	43.4762	-1.0451	Down	9.9844e-162	4.6367e-160
Unigene2601_All	330	494	0	87.3224	0	-16.4141	Down	2.5666e-161	1.1893e-159
Unigene19547_All	699	16	672	1.3352	50.3564	5.237	Up	6.9466e-161	3.2154e-159
CL17509.Contig1_All	1777	2094	813	68.7388	23.9644	-1.5202	Down	7.2759e-161	3.3642e-159
CL537.Contig1_All	2165	1402	385	37.7748	9.3146	-2.0199	Down	1.3542e-160	6.2547e-159
Unigene2111_All	462	528	6	66.666	0.6803	-6.6146	Down	1.5614e-160	7.2038e-159
CL6640.Contig1_All	1744	1946	719	65.0892	21.5946	-1.5917	Down	5.6153e-160	2.5822e-158
Unigene9953_All	1481	526	6	20.7178	0.2122	-6.6093	Down	6.8202e-160	3.1329e-158
CL548.Contig1_All	2983	508	1915	9.934	33.6262	1.7591	Up	7.967e-160	3.6558e-158
CL496.Contig1_All	1569	2101	822	78.1116	27.4417	-1.5092	Down	1.1293e-159	5.1765e-158
CL72.Contig1_All	1986	574	17	16.8595	0.4484	-5.2326	Down	1.4628e-159	6.6977e-158
CL16236.Contig1_All	1183	607	2108	29.9307	93.3359	1.6408	Up	1.6479e-159	7.5369e-158
Unigene2314_All	260	533	8	119.582	1.6117	-6.2133	Down	5.7092e-159	2.6084e-157
CL16764.Contig1_All	884	1151	254	75.9514	15.0503	-2.3353	Down	1.4511e-158	6.6228e-157
Unigene11304_All	645	521	6	47.1184	0.4873	-6.5953	Down	2.7185e-158	1.2394e-156
Unigene5351_All	462	510	4	64.3933	0.4535	-7.1497	Down	3.6366e-158	1.6561e-156
CL19570.Contig1_All	3339	1456	423	25.4365	6.6357	-1.9386	Down	6.3248e-158	2.8773e-156
Unigene16950_All	612	58	827	5.5283	70.781	3.6785	Up	6.5592e-158	2.9807e-156
CL12638.Contig1_All	1196	600	2082	29.2639	91.1827	1.6396	Up	2.0836e-157	9.4584e-156
CL3911.Contig1_All	1076	251	1350	13.6074	65.718	2.2719	Up	2.1398e-157	9.7032e-156
Unigene1460_All	222	14	649	3.6786	153.128	5.3794	Up	2.4356e-157	1.1032e-155
CL20181.Contig1_All	327	754	2366	134.504	378.992	1.4945	Up	2.3205e-156	1.0466e-154
Unigene11267_All	864	542	12	36.593	0.7275	-5.6525	Down	4.7445e-156	2.1354e-154
CL14669.Contig1_All	1117	1508	3662	78.7518	171.723	1.1247	Up	4.778e-156	2.1482e-154
CL2756.Contig1_All	1869	378	1624	11.7976	45.5134	1.9478	Up	1.1294e-155	5.0724e-154
CL9661.Contig1_All	821	642	40	45.6147	2.552	-4.1598	Down	1.4364e-155	6.4445e-154
CL17058.Contig1_All	975	1190	281	71.1959	15.0961	-2.2376	Down	1.502e-155	6.7318e-154
Unigene19471_All	1585	49	786	1.8033	25.975	3.8484	Up	1.5033e-155	6.7303e-154
Unigene2136_All	229	517	7	131.695	1.6011	-6.362	Down	2.0518e-155	9.1762e-154
CL6789.Contig1_All	2036	2622	1201	75.1221	30.8978	-1.2817	Down	2.5163e-155	1.1242e-153
Unigene2398_All	549	520	8	55.2514	0.7633	-6.1776	Down	7.8933e-155	3.5227e-153
CL4845.Contig1_All	1131	606	30	31.2552	1.3894	-4.4916	Down	1.1912e-154	5.3107e-153
Unigene11862_All	878	523	9	34.7472	0.5369	-6.0161	Down	2.7343e-154	1.2165e-152
Unigene19404_All	599	9	611	0.8765	53.429	5.9297	Up	4.2261e-154	1.8782e-152
CL20948.Contig1_All	499	183	1169	21.3926	122.709	2.5201	Up	4.484e-154	1.9907e-152
CL21174.Contig1_All	481	732	73	88.7725	7.9495	-3.4812	Down	6.7426e-154	2.9902e-152
Unigene6005_All	301	113	981	21.899	170.713	2.9626	Up	7.2732e-154	3.2222e-152
CL3046.Contig1_All	719	77	873	6.247	63.5987	3.3478	Up	7.6299e-154	3.3767e-152
Unigene10097_All	923	484	2	30.5884	0.1135	-8.0741	Down	1.5062e-153	6.6518e-152
Unigene11805_All	1328	470	0	20.6449	0	-14.3335	Down	1.6225e-153	7.1579e-152
Unigene17436_All	1573	14	634	0.5192	21.1117	5.3456	Up	2.635e-153	1.1601e-151
Unigene2318_All	287	469	0	95.3243	0	-16.5406	Down	3.4293e-153	1.5067e-151
Unigene17035_All	1208	478	1817	23.082	78.7863	1.7712	Up	3.6321e-153	1.5941e-151
Unigene11391_All	1267	646	44	29.7419	1.819	-4.0313	Down	4.9207e-153	2.1574e-151
CL10692.Contig1_All	901	31	708	2.007	41.1596	4.3581	Up	4.9865e-153	2.184e-151
Unigene19583_All	1291	0	547	0	22.1934	14.4378	Up	6.3313e-153	2.7673e-151
CL6105.Contig1_All	2318	1278	3255	32.161	73.553	1.1935	Up	1.6786e-152	7.3293e-151
CL705.Contig1_All	1189	951	168	46.6564	7.401	-2.6563	Down	2.1145e-152	9.223e-151
Unigene11995_All	423	480	2	66.1932	0.2477	-8.0619	Down	2.957e-152	1.2885e-150
CL15370.Contig1_All	1058	638	2123	35.1761	105.106	1.5792	Up	3.9331e-152	1.712e-150
CL21547.Contig1_All	1374	654	48	27.7654	1.8299	-3.9235	Down	8.369e-152	3.6392e-150
Unigene15391_All	794	19	650	1.3959	42.8801	4.941	Up	2.9879e-151	1.2966e-149
CL1517.Contig1_All	2089	1639	553	45.7671	13.8659	-1.7228	Down	4.2714e-151	1.8517e-149
CL15308.Contig1_All	710	3364	1778	276.382	131.171	-1.0752	Down	1.6761e-150	7.2583e-149
Unigene11775_All	361	496	6	80.147	0.8706	-6.5245	Down	2.7126e-150	1.1735e-148
Unigene11708_All	368	460	0	72.916	0	-16.1539	Down	2.8874e-150	1.2479e-148
CL9567.Contig1_All	697	26	675	2.176	50.7264	4.543	Up	8.8073e-150	3.8024e-148
Unigene19268_All	790	5	571	0.3692	37.8592	6.6801	Up	1.663e-149	7.1725e-148
Unigene11288_All	935	483	4	30.1334	0.2241	-7.0711	Down	1.7496e-149	7.5382e-148
CL7835.Contig1_All	2279	1546	3669	39.5711	84.3269	1.0915	Up	4.4164e-149	1.899e-147
CL502.Contig2_All	2117	1082	2898	29.8139	71.7035	1.2661	Up	5.4046e-149	2.3215e-147
Unigene11398_All	1069	456	0	24.8828	0	-14.6029	Down	5.763e-149	2.4729e-147
CL16535.Contig1_All	1307	3032	1537	135.321	61.5972	-1.1355	Down	3.1029e-148	1.3288e-146
CL20878.Contig1_All	463	124	986	15.6226	111.547	2.8359	Up	6.1462e-148	2.6294e-146
Unigene11845_All	1091	497	8	26.5732	0.3841	-6.1123	Down	1.6512e-147	7.057e-146
CL2143.Contig1_All	1240	92	892	4.3279	37.6796	3.122	Up	2.1828e-147	9.3195e-146
CL1114.Contig1_All	2691	1389	413	30.1093	8.0389	-1.9051	Down	2.7491e-147	1.1725e-145
Unigene2431_All	318	450	0	82.5464	0	-16.3329	Down	5.1386e-147	2.1895e-145
CL711.Contig1_All	2171	606	2029	16.2827	48.9536	1.5881	Up	1.1822e-146	5.0273e-145
Unigene17286_All	1150	10	588	0.5072	26.7819	5.7226	Up	2.1453e-146	9.1133e-145
CL8004.Contig1_All	2475	1622	3767	38.2286	79.7229	1.0603	Up	4.516e-146	1.9165e-144
Unigene12177_All	516	447	0	50.5325	0	-15.6249	Down	4.8523e-146	2.0572e-144
CL19627.Contig1_All	441	719	79	95.1049	9.3832	-3.3414	Down	9.0045e-146	3.8098e-144
CL14650.Contig1_All	1296	708	75	31.867	3.0312	-3.3941	Down	1.3027e-145	5.5061e-144
CL13699.Contig1_All	3026	807	2393	15.5567	41.4225	1.4129	Up	1.4165e-145	5.9815e-144
CL192.Contig1_All	1810	835	2442	26.9104	70.6691	1.3929	Up	2.1037e-145	8.8744e-144
Unigene5029_All	1213	480	6	23.083	0.2591	-6.4772	Down	3.5434e-145	1.4933e-143
Unigene11888_All	689	458	2	38.7756	0.152	-7.9949	Down	3.8118e-145	1.6048e-143
CL14820.Contig1_All	566	1557	521	160.467	48.2152	-1.7347	Down	5.0056e-145	2.1053e-143
Unigene11327_All	1420	531	18	21.8132	0.664	-5.0379	Down	6.1015e-145	2.5636e-143
Unigene11118_All	1027	479	6	27.2068	0.306	-6.4743	Down	7.3974e-145	3.102e-143
Unigene12053_All	1041	463	3	25.9444	0.151	-7.4247	Down	7.5872e-145	3.1784e-143
CL161.Contig1_All	1217	262	1313	12.5581	56.5115	2.1699	Up	8.6398e-145	3.6158e-143
CL13544.Contig1_All	206	11	586	3.1149	149.002	5.58	Up	1.9256e-144	8.0507e-143
Unigene6305_All	984	442	0	26.2023	0	-14.6774	Down	2.047e-144	8.55e-143
Unigene6293_All	975	455	2	27.222	0.1074	-7.9856	Down	3.5528e-144	1.4825e-142
CL2942.Contig1_All	1294	810	119	36.5143	4.817	-2.9223	Down	5.2461e-144	2.1869e-142
CL8581.Contig1_All	1693	2003	815	69.0139	25.2153	-1.4526	Down	5.8905e-144	2.4531e-142
Unigene11928_All	954	440	0	26.904	0	-14.7155	Down	9.145e-144	3.8047e-142
Unigene11141_All	1048	494	10	27.4966	0.4998	-5.7818	Down	1.1713e-143	4.8682e-142
CL6808.Contig1_All	1231	143	1018	6.7763	43.3164	2.6763	Up	1.265e-143	5.2525e-142
Unigene19334_All	1404	12	588	0.4986	21.9368	5.4593	Up	1.3169e-143	5.4626e-142
CL22422.Contig1_All	1412	829	2417	34.2478	89.6612	1.3885	Up	2.9916e-143	1.2385e-141
Unigene19442_All	727	14	595	1.1233	42.8692	5.2541	Up	7.8308e-143	3.2389e-141
CL11293.Contig1_All	763	65	788	4.9694	54.0959	3.4444	Up	1.5579e-142	6.4374e-141
Unigene5505_All	426	1341	398	183.625	48.9369	-1.9078	Down	1.5801e-142	6.5228e-141
CL4702.Contig1_All	1116	93	874	4.8611	41.0213	3.077	Up	1.8565e-142	7.6562e-141
CL14601.Contig1_All	1021	849	2446	48.5059	125.486	1.3713	Up	2.855e-142	1.1763e-140
CL2769.Contig1_All	1967	1808	4029	53.6175	107.289	1.0007	Up	3.6732e-142	1.5119e-140
Unigene10048_All	1684	514	16	17.8047	0.4977	-5.1608	Down	4.4686e-142	1.8375e-140
Unigene11897_All	1000	174	1090	10.1499	57.0938	2.4919	Up	5.7138e-142	2.3472e-140
CL1676.Contig1_All	1426	60	768	2.4544	28.2101	3.5228	Up	1.2048e-141	4.9445e-140
CL22063.Contig1_All	490	1550	528	184.522	56.4418	-1.709	Down	2.1433e-141	8.7874e-140
Unigene20433_All	313	555	28	103.433	4.6857	-4.4643	Down	3.1636e-141	1.2958e-139
CL13180.Contig1_All	1473	653	2081	25.8597	74.0001	1.5168	Up	9.3139e-141	3.804e-139
Unigene2502_All	424	461	5	63.4231	0.6177	-6.682	Down	1.0147e-140	4.1404e-139
Unigene10070_All	1610	465	6	16.8477	0.1952	-6.4315	Down	2.2036e-140	8.9653e-139
Unigene2390_All	397	448	3	65.8264	0.3958	-7.3778	Down	5.1647e-140	2.0972e-138
CL100.Contig1_All	2891	904	169	18.2403	3.062	-2.5746	Down	5.4676e-140	2.2181e-138
CL6474.Contig1_All	2960	1388	3340	27.3533	59.1041	1.1115	Up	7.2227e-140	2.9273e-138
Unigene796_All	1727	428	0	14.4565	0	-13.8194	Down	7.2709e-140	2.944e-138
CL2602.Contig1_All	1397	679	72	28.3521	2.6996	-3.3926	Down	1.1491e-139	4.6439e-138
Unigene11272_All	786	441	2	32.7287	0.1333	-7.9397	Down	1.186e-139	4.784e-138
CL20179.Contig1_All	540	668	68	72.1598	6.596	-3.4515	Down	1.5123e-139	6.0884e-138
Unigene11032_All	1167	451	4	22.5433	0.1795	-6.9726	Down	3.3577e-139	1.3492e-137
Unigene2232_All	350	433	1	72.166	0.1497	-8.9131	Down	3.9584e-139	1.5891e-137
CL2562.Contig2_All	991	752	2251	44.2646	118.977	1.4265	Up	5.2263e-139	2.0961e-137
CL15252.Contig1_All	1084	1716	3855	92.3423	186.276	1.0124	Up	1.094e-138	4.3796e-137
CL2776.Contig1_All	3252	989	2665	17.7402	42.9249	1.2748	Up	1.2647e-138	5.0581e-137
Unigene19517_All	572	4	525	0.4079	48.0757	6.8809	Up	1.378e-138	5.5059e-137
Unigene17309_All	1078	2	511	0.1082	24.8293	7.8422	Up	1.957e-138	7.8118e-137
Unigene18856_All	1478	16	588	0.6315	20.8385	5.0443	Up	2.0193e-138	8.0529e-137
CL17938.Contig1_All	1131	237	1223	12.2236	56.6404	2.2122	Up	3.1611e-138	1.2583e-136
CL1457.Contig1_All	1022	87	838	4.9657	42.9493	3.1126	Up	3.594e-138	1.4292e-136
CL875.Contig1_All	2417	252	1256	6.0819	27.2192	2.162	Up	5.8031e-138	2.3034e-136
CL3909.Contig1_All	1307	1942	797	86.6735	31.9408	-1.4402	Down	7.3099e-138	2.8988e-136
Unigene12015_All	479	452	5	55.0447	0.5468	-6.6534	Down	7.75e-138	3.0705e-136
CL9907.Contig1_All	503	504	17	58.4487	1.7703	-5.0451	Down	9.4722e-138	3.7493e-136
Unigene5044_All	1057	3259	1768	179.855	87.6133	-1.0376	Down	1.0557e-137	4.1746e-136
CL5372.Contig1_All	915	884	164	56.3565	9.3883	-2.5856	Down	1.352e-137	5.3417e-136
Unigene17004_All	4619	2960	1538	37.3815	17.441	-1.0998	Down	1.4038e-137	5.5409e-136
CL17870.Contig1_All	1065	2571	1246	140.82	61.2817	-1.2003	Down	1.501e-137	5.9192e-136
CL3601.Contig1_All	1769	2138	937	70.5005	27.7443	-1.3454	Down	8.2738e-137	3.2567e-135
Unigene14458_All	1701	6	530	0.2058	16.3205	6.3093	Up	1.253e-136	4.9227e-135
CL7470.Contig1_All	651	116	914	10.3942	73.5407	2.8228	Up	1.3179e-136	5.173e-135
Unigene19425_All	502	0	488	0	50.9189	15.6359	Up	1.6605e-136	6.5118e-135
CL17640.Contig1_All	1104	3163	1702	167.125	80.752	-1.0494	Down	3.6181e-136	1.4162e-134
CL15147.Contig1_All	623	225	1185	21.0672	99.6307	2.2416	Up	3.6825e-136	1.4401e-134
CL3781.Contig1_All	498	816	135	95.5814	14.1993	-2.7509	Down	3.9841e-136	1.5566e-134
CL1092.Contig2_All	976	1006	228	60.1258	12.2362	-2.2968	Down	4.5377e-136	1.7697e-134
CL2365.Contig1_All	1905	314	1382	9.615	37.9993	1.9826	Up	7.4831e-136	2.9156e-134
CL2091.Contig1_All	2536	1060	2766	24.382	57.1302	1.2284	Up	7.7546e-136	3.0187e-134
CL643.Contig1_All	1626	981	216	35.1934	6.9582	-2.3385	Down	1.1924e-135	4.6375e-134
CL21576.Contig1_All	519	364	1483	40.9116	149.671	1.8712	Up	5.4719e-135	2.1242e-133
CL1949.Contig1_All	1588	227	1183	8.3385	39.0209	2.2264	Up	8.1571e-135	3.1637e-133
CL8802.Contig1_All	375	1194	334	185.732	46.6528	-1.9932	Down	1.0708e-134	4.1418e-133
Unigene14169_All	921	461	9	29.198	0.5119	-5.8339	Down	1.2664e-134	4.8939e-133
Unigene11356_All	868	490	16	32.9298	0.9655	-5.092	Down	1.3349e-134	5.1539e-133
Unigene17378_All	780	0	479	0	32.1665	14.9733	Up	5.3063e-134	2.0449e-132
CL8066.Contig1_All	2132	781	2269	21.3686	55.7455	1.3834	Up	7.373e-134	2.8388e-132
CL6493.Contig1_All	2306	3245	1780	82.0858	40.4318	-1.0216	Down	1.0483e-133	4.0326e-132
CL9598.Contig1_All	410	748	109	106.422	13.9253	-2.934	Down	1.1366e-133	4.3681e-132
Unigene19609_All	568	2	493	0.2054	45.4633	7.7901	Up	1.8611e-133	7.1462e-132
Unigene11465_All	587	415	1	41.2404	0.0892	-8.8528	Down	2.6904e-133	1.0312e-131
CL21077.Contig1_All	1259	741	2193	34.3325	91.238	1.4101	Up	3.5592e-133	1.363e-131
CL20543.Contig1_All	1388	2088	919	87.7513	34.6808	-1.3393	Down	1.001e-132	3.8299e-131
CL2176.Contig1_All	1185	824	145	40.5622	6.4093	-2.6619	Down	1.3253e-132	5.0614e-131
Unigene11701_All	607	419	2	40.2659	0.1726	-7.866	Down	1.5161e-132	5.785e-131
Unigene2309_All	721	445	7	36.0029	0.5085	-6.1457	Down	1.8374e-132	7.0043e-131
Unigene2606_All	384	449	8	68.2068	1.0912	-5.9659	Down	2.9599e-132	1.1253e-130
CL1159.Contig1_All	1684	753	114	26.0835	3.5459	-2.8789	Down	5.9861e-132	2.2697e-130
Unigene6243_All	1166	417	2	20.8617	0.0898	-7.8599	Down	6.7094e-132	2.5417e-130
Unigene5519_All	1945	3211	1764	96.3015	47.5053	-1.0195	Down	7.2071e-132	2.7278e-130
CL15646.Contig1_All	1237	1316	3159	62.0581	133.765	1.108	Up	9.9759e-132	3.7724e-130
CL7270.Contig1_All	1748	2845	1483	94.9409	44.4388	-1.0952	Down	2.0289e-131	7.6449e-130
Unigene17334_All	658	14	552	1.2411	43.9416	5.1459	Up	2.5791e-131	9.7096e-130
Unigene19338_All	1465	31	622	1.2343	22.239	4.1713	Up	8.5707e-131	3.2209e-129
CL14886.Contig1_All	559	1801	730	187.938	68.4028	-1.4581	Down	2.2723e-130	8.532e-129
CL1765.Contig1_All	2329	126	913	3.1558	20.5335	2.7019	Up	2.5656e-130	9.6244e-129
CL630.Contig1_All	1447	714	100	28.7834	3.6199	-2.9912	Down	3.3518e-130	1.2563e-128
CL21398.Contig1_All	1345	1618	3626	70.1728	141.211	1.0089	Up	7.8393e-130	2.933e-128
CL110.Contig1_All	1469	28	606	1.1119	21.6079	4.2805	Up	1.0859e-129	4.0594e-128
Unigene9747_All	1035	431	6	24.2912	0.3037	-6.3216	Down	1.5805e-129	5.9028e-128
Unigene11827_All	527	396	0	43.8326	0	-15.4197	Down	1.8309e-129	6.8321e-128
Unigene11691_All	693	409	2	34.4273	0.1512	-7.831	Down	2.572e-129	9.589e-128
Unigene19465_All	202	4	491	1.1551	127.319	6.7843	Up	3.0594e-129	1.1396e-127
CL2937.Contig1_All	1660	693	93	24.3522	2.9345	-3.0529	Down	5.0825e-129	1.8916e-127
CL17302.Contig1_All	944	2363	1134	146.017	62.9222	-1.2145	Down	6.2853e-129	2.3371e-127
CL14617.Contig1_All	1017	54	695	3.0973	35.7953	3.5307	Up	1.3922e-128	5.1677e-127
CL19529.Contig1_All	1150	935	2501	47.4271	113.914	1.2642	Up	1.4841e-128	5.4992e-127
Unigene11339_All	1647	441	9	15.6192	0.2862	-5.7702	Down	2.7072e-128	1.0022e-126
CL21947.Contig1_All	1623	2614	1324	93.9506	42.7299	-1.1367	Down	2.7489e-128	1.0168e-126
CL1995.Contig1_All	2074	201	1089	5.6533	27.5031	2.2824	Up	4.9411e-128	1.8245e-126
Unigene5994_All	1059	391	0	21.5374	0	-14.3946	Down	7.7238e-128	2.8495e-126
CL18742.Contig1_All	3171	1468	520	27.0049	8.5895	-1.6526	Down	7.9652e-128	2.936e-126
Unigene15438_All	1052	10	519	0.5545	25.8413	5.5423	Up	9.9625e-128	3.6659e-126
CL3.Contig3_All	1424	1225	371	50.1809	13.6467	-1.8786	Down	1.0672e-127	3.9237e-126
CL5152.Contig1_All	851	199	1082	13.6407	66.5979	2.2876	Up	1.4558e-127	5.3476e-126
Unigene19482_All	1842	6	496	0.19	14.1044	6.214	Up	2.4474e-127	8.9743e-126
CL17808.Contig1_All	1107	411	1536	21.6574	72.6786	1.7467	Up	2.5179e-127	9.2251e-126
CL3356.Contig1_All	1296	62	715	2.7906	28.8977	3.3723	Up	3.9801e-127	1.4569e-125
CL15203.Contig1_All	803	302	1310	21.9383	85.4513	1.9617	Up	4.1687e-127	1.5247e-125
CL1497.Contig1_All	1808	1196	2927	38.5874	84.7983	1.1359	Up	4.2925e-127	1.5686e-125
Unigene11060_All	579	413	4	41.6087	0.3619	-6.8452	Down	5.3207e-127	1.9426e-125
CL13231.Contig1_All	2177	1524	3453	40.8356	83.0808	1.0247	Up	6.9837e-127	2.5454e-125
CL6228.Contig1_All	2162	531	1766	14.3269	42.7856	1.5784	Up	8.7647e-127	3.1918e-125
Unigene17340_All	1349	4	482	0.173	18.7153	6.7573	Up	9.0857e-127	3.3059e-125
CL3647.Contig1_All	771	1293	3082	97.8265	209.383	1.0978	Up	1.0703e-126	3.891e-125
Unigene11808_All	759	468	17	35.968	1.1732	-4.9382	Down	1.3885e-126	5.0435e-125
Unigene10084_All	1400	387	0	16.1248	0	-13.977	Down	1.5416e-126	5.5948e-125
Unigene6218_All	1155	387	0	19.5453	0	-14.2545	Down	1.5416e-126	5.59e-125
CL2727.Contig1_All	1286	125	893	5.67	36.3725	2.6814	Up	1.8195e-126	6.592e-125
CL3383.Contig1_All	1367	1566	588	66.8245	22.5305	-1.5685	Down	2.0781e-126	7.5227e-125
CL6515.Contig1_All	1616	353	1413	12.7422	45.7998	1.8457	Up	2.261e-126	8.1778e-125
Unigene11093_All	489	439	10	52.3683	1.0712	-5.6114	Down	2.7601e-126	9.9741e-125
CL6566.Contig1_All	1856	1091	2747	34.2894	77.5253	1.1769	Up	3.1731e-126	1.1447e-124
CL15774.Contig1_All	1248	1142	2831	53.3782	118.82	1.1545	Up	3.6779e-126	1.3257e-124
CL1897.Contig1_All	628	438	10	40.6843	0.8341	-5.6081	Down	5.7044e-126	2.0544e-124
CL10288.Contig1_All	377	24	575	3.7135	79.8894	4.4272	Up	8.1242e-126	2.9185e-124
CL19681.Contig1_All	1078	56	690	3.0303	33.5269	3.4678	Up	9.5868e-126	3.4409e-124
Unigene11303_All	655	397	2	35.3559	0.1599	-7.7886	Down	1.9276e-125	6.9128e-124
CL20974.Contig1_All	1539	1932	840	73.2287	28.5893	-1.3569	Down	2.0101e-125	7.2024e-124
Unigene18844_All	1405	25	577	1.0379	21.5111	4.3733	Up	2.7972e-125	1.0014e-123
CL4896.Contig1_All	1291	1050	277	47.4434	11.2387	-2.0777	Down	3.0833e-125	1.1029e-123
CL6461.Contig1_All	2302	986	2563	24.9853	58.3185	1.2229	Up	3.9559e-125	1.4127e-123
CL17905.Contig1_All	642	2182	1020	198.259	83.22	-1.2524	Down	4.9095e-125	1.7503e-123
CL6371.Contig1_All	1878	1378	473	42.8022	13.1925	-1.698	Down	8.7289e-125	3.1093e-123
CL15491.Contig1_All	1408	1814	761	75.1531	28.3103	-1.4085	Down	1.0804e-124	3.842e-123
CL2127.Contig1_All	684	620	70	52.8747	5.3605	-3.3021	Down	1.3647e-124	4.8491e-123
Unigene5104_All	1137	649	82	33.2964	3.7776	-3.1398	Down	2.6727e-124	9.4885e-123
Unigene19153_All	1202	6	484	0.2912	21.0913	6.1785	Up	4.6239e-124	1.6388e-122
Unigene14590_All	1322	2	459	0.0882	18.1863	7.6879	Up	4.6754e-124	1.6556e-122
Unigene11965_All	239	379	0	92.5026	0	-16.4972	Down	6.141e-124	2.1728e-122
Unigene5417_All	203	602	64	172.987	16.5138	-3.3889	Down	6.6548e-124	2.3507e-122
CL2071.Contig1_All	1850	653	1973	20.5899	55.8622	1.4399	Up	8.7982e-124	3.1052e-122
CL16839.Contig1_All	795	178	1013	13.0607	66.7429	2.3534	Up	1.2419e-123	4.3797e-122
CL1145.Contig1_All	1593	939	221	34.3845	7.2667	-2.2424	Down	1.8411e-123	6.4872e-122
CL20636.Contig1_All	2401	1377	3190	33.4545	69.5923	1.0567	Up	2.5445e-123	8.9508e-122
CL464.Contig1_All	2606	1049	2653	23.4808	53.3243	1.1833	Up	5.2191e-123	1.8344e-121
Unigene5007_All	478	428	10	52.231	1.0958	-5.5748	Down	8.0897e-123	2.841e-121
CL18241.Contig1_All	921	1629	643	103.175	36.5691	-1.4964	Down	1.0548e-122	3.7012e-121
Unigene19649_All	661	5	473	0.4412	37.482	6.4086	Up	1.2242e-122	4.292e-121
Unigene20788_All	1041	2797	1495	156.731	75.2234	-1.059	Down	1.9335e-122	6.7735e-121
Unigene5969_All	985	418	8	24.7544	0.4254	-5.8627	Down	2.0063e-122	7.0224e-121
CL7528.Contig1_All	485	439	13	52.8002	1.404	-5.2329	Down	2.1861e-122	7.6456e-121
Unigene19402_All	272	4	466	0.8578	89.7387	6.7089	Up	2.2533e-122	7.8741e-121
Unigene12145_All	592	374	0	36.8521	0	-15.1695	Down	2.5906e-122	9.0455e-121
CL13080.Contig1_All	347	1099	2729	184.748	411.943	1.1569	Up	4.3574e-122	1.5202e-120
Unigene5299_All	561	674	96	70.0825	8.9634	-2.9669	Down	5.3248e-122	1.8546e-120
Unigene2128_All	354	373	0	61.4636	0	-15.9074	Down	5.4757e-122	1.9056e-120
CL16887.Contig1_All	757	2917	1591	224.778	110.087	-1.0299	Down	5.7676e-122	2.0055e-120
CL18223.Contig1_All	758	683	2015	52.5611	139.242	1.4055	Up	6.1584e-122	2.1397e-120
Unigene18920_All	1115	2	451	0.1046	21.1868	7.6621	Up	7.6021e-122	2.6391e-120
CL16134.Contig1_All	551	732	122	77.4947	11.5977	-2.7403	Down	8.6213e-122	2.9905e-120
Unigene17223_All	1127	0	434	0	20.1711	14.3	Up	1.7683e-121	6.1289e-120
CL4664.Contig1_All	854	59	681	4.03	41.7688	3.3736	Up	3.3518e-121	1.1607e-119
Unigene19453_All	618	7	479	0.6607	40.5985	5.9413	Up	3.5326e-121	1.2224e-119
Unigene2419_All	592	422	10	41.5818	0.8848	-5.5545	Down	6.2788e-121	2.1708e-119
CL21636.Contig1_All	672	112	833	9.7221	64.929	2.7395	Up	8.1306e-121	2.8088e-119
CL14478.Contig1_All	2839	1349	3124	27.7178	57.6379	1.0562	Up	1.0302e-120	3.5561e-119
CL5377.Contig1_All	1226	44	629	2.0935	26.8734	3.6822	Up	1.3462e-120	4.6428e-119
CL17104.Contig1_All	892	368	1411	24.0655	82.8562	1.7836	Up	1.6504e-120	5.6875e-119
CL21805.Contig1_All	1004	52	655	3.0212	34.172	3.4996	Up	2.2198e-120	7.6434e-119
Unigene11693_All	403	397	5	57.4643	0.6499	-6.4663	Down	3.0736e-120	1.0575e-118
Unigene18803_All	1135	0	429	0	19.7981	14.2731	Up	4.355e-120	1.4971e-118
Unigene19258_All	936	0	429	0	24.0073	14.5512	Up	4.355e-120	1.4959e-118
Unigene11917_All	554	380	2	40.0116	0.1891	-7.7251	Down	5.928e-120	2.0346e-118
CL6944.Contig1_All	279	471	24	98.4757	4.5058	-4.4499	Down	7.5826e-120	2.6004e-118
CL17477.Contig1_All	1300	542	1744	24.3203	70.2693	1.5307	Up	7.6754e-120	2.6301e-118
CL15098.Contig1_All	506	1697	701	195.634	72.5655	-1.4308	Down	1.516e-119	5.1904e-118
CL936.Contig1_All	1719	496	32	16.8313	0.9751	-4.1095	Down	1.5662e-119	5.3581e-118
Unigene18811_All	1392	6	467	0.2514	17.5728	6.1272	Up	2.0126e-119	6.8742e-118
Unigene11402_All	885	403	7	26.5628	0.4143	-6.0026	Down	4.1531e-119	1.4162e-117
CL14711.Contig1_All	1090	2099	988	112.331	47.4781	-1.2424	Down	7.1476e-119	2.4354e-117
Unigene16924_All	564	10	486	1.0343	45.1357	5.4475	Up	7.9561e-119	2.7087e-117
CL4667.Contig1_All	1048	557	54	31.0032	2.699	-3.5219	Down	1.0449e-118	3.5545e-117
Unigene6297_All	634	362	0	33.3067	0	-15.0235	Down	2.0597e-118	7.0012e-117
CL72.Contig2_All	2086	426	13	11.9126	0.3264	-5.1897	Down	2.5051e-118	8.5083e-117
CL5454.Contig1_All	711	145	907	11.8963	66.8191	2.4897	Up	2.53e-118	8.5861e-117
CL17818.Contig1_All	1235	75	718	3.5425	30.4523	3.1037	Up	2.6009e-118	8.8196e-117
CL20237.Contig1_All	2070	507	37	14.2873	0.9363	-3.9316	Down	3.0314e-118	1.0271e-116
CL1628.Contig1_All	1316	454	1567	20.1239	62.37	1.6319	Up	3.6846e-118	1.2474e-116
CL17252.Contig1_All	926	1706	713	107.468	40.3312	-1.4139	Down	4.6103e-118	1.5596e-116
CL17412.Contig1_All	929	799	161	50.1699	9.0776	-2.4664	Down	5.248e-118	1.7739e-116
Unigene12032_All	432	399	7	53.8768	0.8487	-5.9883	Down	7.7379e-118	2.6134e-116
Unigene618_All	1469	360	0	14.2953	0	-13.8033	Down	9.2019e-118	3.1054e-116
Unigene6003_All	785	373	2	27.7174	0.1335	-7.6978	Down	1.0768e-117	3.6311e-116
CL5996.Contig1_All	1213	439	1534	21.1114	66.2411	1.6497	Up	1.7494e-117	5.8945e-116
Unigene9721_All	689	359	0	30.394	0	-14.8915	Down	1.945e-117	6.5481e-116
CL13485.Contig1_All	570	334	1324	34.181	121.668	1.8317	Up	2.5234e-117	8.482e-116
CL22483.Contig1_All	1417	388	1433	15.9726	52.9711	1.7296	Up	2.533e-117	8.5075e-116
CL15024.Contig1_All	1244	980	2495	45.9535	105.054	1.1929	Up	2.9324e-117	9.8411e-116
CL10786.Contig1_All	420	494	34	68.6104	4.2403	-4.0162	Down	4.2852e-117	1.437e-115
CL18919.Contig1_All	2005	1778	767	51.7285	20.0375	-1.3683	Down	4.8456e-117	1.6223e-115
Unigene12086_All	382	425	14	64.899	1.9197	-5.0792	Down	8.5279e-117	2.8507e-115
CL8732.Contig1_All	1763	987	2503	32.6571	74.3655	1.1872	Up	9.1839e-117	3.0676e-115
Unigene11003_All	885	400	8	26.3651	0.4735	-5.7991	Down	1.0056e-116	3.3562e-115
CL22288.Contig1_All	1614	99	779	3.578	25.2811	2.8208	Up	1.3197e-116	4.4012e-115
CL4827.Contig1_All	1269	55	649	2.5282	26.7883	3.4054	Up	1.5485e-116	5.1601e-115
CL3104.Contig1_All	1243	2550	1338	119.669	56.3829	-1.0857	Down	2.3158e-116	7.6985e-115
CL16303.Contig1_All	1252	117	826	5.4512	34.5572	2.6643	Up	2.6277e-116	8.7288e-115
CL6592.Contig1_All	2030	1209	395	34.741	10.1921	-1.7692	Down	3.6609e-116	1.2151e-114
Unigene9992_All	891	355	0	23.2414	0	-14.5044	Down	3.8819e-116	1.2875e-114
CL1034.Contig1_All	2601	724	129	16.2372	2.5978	-2.6439	Down	7.2969e-116	2.4182e-114
Unigene11833_All	980	367	2	21.845	0.1069	-7.6749	Down	9.2979e-116	3.0789e-114
CL17894.Contig1_All	679	821	177	70.532	13.6542	-2.3689	Down	1.3465e-115	4.4555e-114
CL4225.Contig1_All	1742	595	73	19.9242	2.195	-3.1822	Down	1.4165e-115	4.6834e-114
CL5741.Contig1_All	1963	664	1938	19.7315	51.7126	1.39	Up	1.9699e-115	6.5078e-114
CL21967.Contig1_All	1141	601	76	30.7257	3.4889	-3.1386	Down	3.419e-115	1.1278e-113
Unigene10991_All	490	351	0	41.7853	0	-15.3507	Down	7.7478e-115	2.5537e-113
Unigene2538_All	549	394	8	41.8636	0.7633	-5.7773	Down	7.9607e-115	2.6218e-113
Unigene20811_All	602	851	2259	82.4604	196.554	1.2532	Up	9.4107e-115	3.0969e-113
CL8119.Contig1_All	751	532	50	41.3223	3.4873	-3.5667	Down	1.1035e-114	3.6288e-113
Unigene17198_All	3760	455	1548	7.0589	21.5648	1.6112	Up	1.1659e-114	3.8307e-113
Unigene10001_All	1152	350	0	17.7226	0	-14.1133	Down	1.6376e-114	5.3724e-113
CL1805.Contig1_All	1782	1114	343	36.4662	10.0821	-1.8548	Down	2.5684e-114	8.4128e-113
Unigene11205_All	442	383	6	50.5463	0.711	-6.1516	Down	3.1389e-114	1.0266e-112
CL15747.Contig1_All	577	399	1435	40.3376	130.268	1.6913	Up	6.6253e-114	2.1635e-112
CL20797.Contig1_All	1548	778	159	29.3171	5.3801	-2.446	Down	7.5347e-114	2.4585e-112
Unigene508_All	1400	360	2	14.9999	0.0748	-7.6477	Down	1.6867e-113	5.4911e-112
CL7771.Contig1_All	2158	599	1807	16.1915	43.8601	1.4377	Up	2.8973e-113	9.4173e-112
CL844.Contig1_All	1213	1585	649	76.2221	28.0251	-1.4435	Down	2.9288e-113	9.5127e-112
Unigene6020_All	1825	487	36	15.5661	1.0332	-3.9132	Down	3.0694e-113	9.9617e-112
CL14871.Contig1_All	1235	348	1329	16.4371	56.3665	1.7779	Up	4.0752e-113	1.3216e-111
CL17271.Contig1_All	1430	1083	328	44.1779	12.0144	-1.8786	Down	4.1043e-113	1.33e-111
Unigene19244_All	758	1	412	0.077	28.4702	8.5304	Up	4.602e-113	1.4901e-111
CL17574.Contig1_All	659	1052	310	93.12	24.6399	-1.9181	Down	4.9583e-113	1.6043e-111
CL6407.Contig1_All	1772	1552	628	51.0905	18.5634	-1.4606	Down	6.8024e-113	2.1992e-111
CL17407.Contig1_All	924	1250	2899	78.9134	164.338	1.0583	Up	1.6123e-112	5.2088e-111
Unigene2109_All	411	350	1	49.6751	0.1274	-8.607	Down	3.0449e-112	9.822e-111
Unigene11215_All	750	343	0	26.6775	0	-14.7033	Down	3.0864e-112	9.9481e-111
Unigene11247_All	665	366	4	32.1049	0.3151	-6.6708	Down	6.2377e-112	2.009e-110
CL15184.Contig1_All	762	601	81	46.0079	5.5679	-3.0467	Down	6.6692e-112	2.1464e-110
CL14483.Contig1_All	825	470	32	33.232	2.0317	-4.0318	Down	8.4107e-112	2.7048e-110
CL20281.Contig1_All	337	739	144	127.917	22.3818	-2.5148	Down	9.4315e-112	3.0308e-110
CL1917.Contig1_All	1439	801	2151	32.4701	78.2965	1.2698	Up	1.3607e-111	4.3659e-110
CL20114.Contig1_All	1417	36	565	1.482	20.8853	3.8169	Up	1.4262e-111	4.5726e-110
CL5788.Contig1_All	2752	1348	499	28.5729	9.4976	-1.589	Down	3.8809e-111	1.2414e-109
Unigene2282_All	394	432	21	63.9588	2.7918	-4.5179	Down	4.1936e-111	1.3395e-109
Unigene17154_All	975	16	485	0.9573	26.0555	4.7665	Up	4.5336e-111	1.447e-109
Unigene16902_All	729	706	1982	56.4924	142.41	1.3339	Up	5.9491e-111	1.8973e-109
Unigene2482_All	310	339	0	63.7897	0	-15.961	Down	6.1601e-111	1.9631e-109
CL17514.Contig1_All	870	283	1183	18.9749	71.2243	1.9083	Up	6.8063e-111	2.1674e-109
CL3582.Contig1_All	1285	314	1247	14.2541	50.8307	1.8343	Up	8.0122e-111	2.5495e-109
Unigene11111_All	747	338	0	26.3942	0	-14.6879	Down	1.302e-110	4.14e-109
Unigene2578_All	306	380	8	72.4394	1.3694	-5.7252	Down	2.127e-110	6.7581e-109
Unigene11449_All	619	361	4	34.0196	0.3385	-6.6511	Down	2.4922e-110	7.9125e-109
CL14885.Contig1_All	541	1286	462	138.662	44.7309	-1.6322	Down	2.927e-110	9.2859e-109
CL9022.Contig1_All	461	632	97	79.9703	11.0213	-2.8592	Down	3.0453e-110	9.6467e-109
CL13700.Contig1_All	589	56	626	5.5461	55.6701	3.3274	Up	3.3831e-110	1.0709e-108
CL1580.Contig1_All	1481	42	580	1.6543	20.5133	3.6323	Up	4.0723e-110	1.2881e-108
CL13493.Contig1_All	2166	610	1805	16.428	43.6497	1.4098	Up	6.3745e-110	2.0148e-108
Unigene18784_All	1646	13	467	0.4607	14.8611	5.0116	Up	7.1599e-110	2.2613e-108
CL584.Contig1_All	2738	767	162	16.3408	3.0992	-2.3985	Down	1.0277e-109	3.2409e-108
Unigene11187_All	626	358	4	33.3596	0.3347	-6.6391	Down	2.277e-109	7.1702e-108
Unigene11885_All	577	358	4	36.1926	0.3631	-6.6392	Down	2.277e-109	7.1648e-108
CL8769.Contig1_All	1699	2621	1432	89.9883	44.1481	-1.0274	Down	2.3198e-109	7.2939e-108
CL3618.Contig1_All	1761	1262	2891	41.8035	85.9907	1.0406	Up	3.2855e-109	1.0315e-107
CL5654.Contig1_All	918	137	843	8.7054	48.1003	2.4661	Up	6.5264e-109	2.0475e-107
CL3543.Contig1_All	1260	1397	539	64.6753	22.4069	-1.5293	Down	6.6624e-109	2.0886e-107
CL9302.Contig1_All	286	885	226	180.505	41.3909	-2.1247	Down	6.7365e-109	2.1103e-107
CL6883.Contig1_All	2501	915	2324	21.3413	48.6727	1.1895	Up	7.2384e-109	2.2658e-107
CL17906.Contig1_All	655	2125	1056	189.248	84.4472	-1.1642	Down	1.116e-108	3.4908e-107
Unigene19275_All	948	23	505	1.4152	27.9027	4.3013	Up	1.1282e-108	3.5263e-107
CL1932.Contig1_All	1603	778	170	28.3112	5.5549	-2.3495	Down	1.4319e-108	4.4725e-107
CL947.Contig1_All	1835	810	2144	25.7491	61.2	1.249	Up	1.8644e-108	5.819e-107
CL5728.Contig1_All	2866	2210	1121	44.981	20.4876	-1.1346	Down	1.9197e-108	5.9873e-107
Unigene19171_All	934	0	387	0	21.7034	14.4056	Up	2.1228e-108	6.6156e-107
Unigene11948_All	391	331	0	49.3814	0	-15.5917	Down	2.4539e-108	7.6419e-107
CL16927.Contig1_All	893	2112	1048	137.961	61.4713	-1.1663	Down	2.4604e-108	7.6565e-107
CL22438.Contig1_All	463	2542	1377	320.263	155.781	-1.0397	Down	3.3976e-108	1.0565e-106
Unigene19678_All	254	3	408	0.689	84.1374	6.9321	Up	3.7563e-108	1.1672e-106
CL7753.Contig1_All	825	451	30	31.8886	1.9047	-4.0654	Down	5.3879e-108	1.673e-106
CL18440.Contig1_All	1316	524	56	23.2267	2.2289	-3.3814	Down	7.419e-108	2.302e-106
CL17230.Contig1_All	899	835	2181	54.18	127.075	1.2298	Up	1.0547e-107	3.2677e-106
CL653.Contig1_All	3280	1013	2477	18.0156	39.5562	1.1347	Up	1.1558e-107	3.5783e-106
CL15741.Contig1_All	1330	880	2256	38.5961	88.8485	1.2029	Up	1.3561e-107	4.1954e-106
CL17150.Contig1_All	1424	756	161	30.9688	5.9221	-2.3866	Down	1.5586e-107	4.8185e-106
CL14631.Contig1_All	567	1020	2487	104.937	229.75	1.1305	Up	1.7911e-107	5.533e-106
Unigene11698_All	352	370	8	61.3157	1.1904	-5.6867	Down	3.0691e-107	9.4673e-106
Unigene2457_All	386	408	18	61.6574	2.4426	-4.6578	Down	5.6775e-107	1.7488e-105
Unigene12063_All	255	326	0	74.5744	0	-16.1864	Down	1.0352e-106	3.184e-105
Unigene19170_All	560	2	396	0.2083	37.0399	7.4743	Up	1.1872e-106	3.649e-105
Unigene12625_All	1263	359	6	16.5807	0.2488	-6.0584	Down	1.3533e-106	4.1563e-105
CL7451.Contig1_All	306	821	197	156.507	33.7215	-2.2145	Down	1.5903e-106	4.8808e-105
CL7932.Contig1_All	262	571	77	127.13	15.394	-3.0459	Down	2.2426e-106	6.8777e-105
CL357.Contig1_All	2097	127	806	3.5328	20.1326	2.5106	Up	2.4239e-106	7.4284e-105
CL21437.Contig1_All	559	513	54	53.5326	5.0599	-3.4032	Down	3.0941e-106	9.4753e-105
CL17618.Contig1_All	692	159	883	13.403	66.8371	2.3181	Up	4.3153e-106	1.3206e-104
Unigene11747_All	298	324	0	63.4222	0	-15.9527	Down	4.6248e-106	1.4132e-104
CL16240.Contig1_All	863	206	990	13.9242	60.0879	2.1095	Up	7.5281e-106	2.2987e-104
Unigene2297_All	336	479	42	83.1589	6.5475	-3.6669	Down	7.775e-106	2.3724e-104
Unigene5215_All	1254	1438	578	66.892	24.1431	-1.4702	Down	9.2159e-106	2.8101e-104
CL5185.Contig1_All	1509	272	1132	10.5146	39.2934	1.9019	Up	1.0028e-105	3.0556e-104
Unigene17415_All	1137	17	469	0.8722	21.606	4.6306	Up	1.033e-105	3.1451e-104
CL21577.Contig1_All	400	75	663	10.9374	86.8193	2.9887	Up	1.8466e-105	5.6104e-104
Unigene19431_All	697	39	551	3.264	41.4077	3.6652	Up	1.8753e-105	5.6934e-104
Unigene11117_All	623	355	6	33.2394	0.5045	-6.0419	Down	2.5279e-105	7.6694e-104
CL20186.Contig1_All	372	1347	519	211.221	73.0781	-1.5312	Down	2.8621e-105	8.6769e-104
CL8090.Contig1_All	284	804	191	165.139	35.2272	-2.2289	Down	3.3892e-105	1.0268e-103
CL10524.Contig1_All	728	667	122	53.445	8.7779	-2.6061	Down	3.4522e-105	1.0451e-103
Unigene6058_All	801	359	7	26.1441	0.4577	-5.8359	Down	3.7477e-105	1.1338e-103
CL5402.Contig1_All	1539	21	483	0.796	16.4388	4.3682	Up	4.8422e-105	1.4628e-103
CL967.Contig1_All	2259	209	992	5.3969	23.0016	2.0915	Up	6.2361e-105	1.8825e-103
CL20968.Contig1_All	1248	740	159	34.5883	6.6734	-2.3738	Down	1.2577e-104	3.7941e-103
CL17743.Contig1_All	768	272	1125	20.6595	76.728	1.8929	Up	1.9702e-104	5.9389e-103
CL14952.Contig1_All	573	1197	425	121.857	38.8505	-1.6492	Down	2.8127e-104	8.4727e-103
Unigene5490_All	395	331	2	48.8814	0.2652	-7.5261	Down	3.8088e-104	1.1465e-102
Unigene11290_All	396	351	6	51.704	0.7936	-6.0257	Down	4.7186e-104	1.4194e-102
Unigene524_All	1274	437	30	20.009	1.2334	-4.0199	Down	7.7e-104	2.3145e-102
CL13886.Contig1_All	222	27	501	7.0945	118.208	4.0585	Up	1.1391e-103	3.4216e-102
CL17233.Contig1_All	1113	309	1197	16.1948	56.3328	1.7984	Up	1.1537e-103	3.4631e-102
CL22400.Contig1_All	1618	139	823	5.0113	26.6431	2.4105	Up	1.2519e-103	3.755e-102
Unigene19559_All	452	6	409	0.7743	47.3966	5.9357	Up	1.2678e-103	3.8001e-102
CL18161.Contig1_All	1300	1231	449	55.2366	18.0911	-1.6103	Down	1.2951e-103	3.8791e-102
CL10599.Contig1_All	724	442	32	35.612	2.3151	-3.9432	Down	1.6039e-103	4.7974e-102
CL21561.Contig1_All	1582	434	30	16.0028	0.9933	-4.01	Down	5.9605e-103	1.7803e-101
Unigene11094_All	850	313	0	21.4802	0	-14.3907	Down	1.7396e-102	5.185e-101
Unigene11155_All	873	313	0	20.9143	0	-14.3522	Down	1.7396e-102	5.1814e-101
CL11705.Contig1_All	4313	237	1040	3.2054	12.6304	1.9783	Up	2.1085e-102	6.2755e-101
CL4455.Contig1_All	1551	84	675	3.1592	22.7958	2.8511	Up	2.195e-102	6.5285e-101
CL13500.Contig1_All	1238	504	56	23.7477	2.3694	-3.3252	Down	2.999e-102	8.9134e-101
Unigene10125_All	815	319	1	22.8321	0.0643	-8.472	Down	3.309e-102	9.8278e-101
CL18146.Contig1_All	742	542	1632	42.6096	115.207	1.435	Up	3.397e-102	1.0075e-100
CL13386.Contig1_All	239	638	114	155.717	24.9844	-2.6398	Down	3.8716e-102	1.1475e-100
CL200.Contig2_All	2743	1043	336	22.1805	6.4162	-1.7895	Down	4.6584e-102	1.3787e-100
CL5074.Contig1_All	3131	264	1095	4.9185	18.3187	1.897	Up	5.5238e-102	1.6337e-100
CL3730.Contig1_All	613	46	560	4.3773	47.8509	3.4504	Up	6.31e-102	1.8649e-100
CL14643.Contig1_All	764	703	146	53.6753	10.0097	-2.4229	Down	6.5445e-102	1.9329e-100
Unigene11199_All	529	317	1	34.9555	0.099	-8.4639	Down	1.4691e-101	4.336e-100
CL16511.Contig1_All	628	1237	460	114.901	38.3673	-1.5824	Down	1.5491e-101	4.5689e-100
CL2012.Contig1_All	1896	744	168	22.8901	4.6412	-2.3022	Down	2.1419e-101	6.313e-100
CL4636.Contig1_All	641	484	50	44.0453	4.0858	-3.4303	Down	4.9607e-101	1.461e-99
CL5597.Contig1_All	1202	418	27	20.2854	1.1766	-4.1077	Down	5.8927e-101	1.7343e-99
CL2062.Contig1_All	1420	2261	1200	92.8805	44.2645	-1.0692	Down	6.9004e-101	2.0281e-99
CL942.Contig1_All	4157	935	275	13.1203	3.4651	-1.9208	Down	7.3785e-101	2.1671e-99
CL6859.Contig1_All	3408	2316	1245	39.6416	19.1352	-1.0508	Down	1.9101e-100	5.6024e-99
Unigene14104_All	505	313	1	36.1548	0.1037	-8.4456	Down	2.8955e-100	8.4809e-99
Unigene5352_All	258	313	1	70.768	0.203	-8.4455	Down	2.8955e-100	8.475e-99
CL17442.Contig1_All	843	1821	873	126.007	54.2437	-1.216	Down	5.474e-100	1.6e-98
CL16622.Contig1_All	1063	506	60	27.7671	2.9565	-3.2314	Down	5.617e-100	1.6407e-98
CL10699.Contig1_All	526	549	78	60.8834	7.7673	-2.9706	Down	8.0218e-100	2.3415e-98
CL6144.Contig1_All	2300	326	1209	8.268	27.5335	1.7356	Up	9.6551e-100	2.8163e-98
CL16665.Contig1_All	688	125	770	10.5982	58.6226	2.4676	Up	1.0501e-99	3.061e-98
CL1673.Contig1_All	1729	804	204	27.1252	6.1801	-2.1339	Down	1.2069e-99	3.5156e-98
CL1955.Contig1_All	1646	1618	728	57.3405	23.1667	-1.3075	Down	1.4037e-99	4.0859e-98
CL19657.Contig1_All	660	521	67	46.0475	5.3173	-3.1144	Down	2.409e-99	6.9978e-98
Unigene9715_All	1023	357	11	20.3566	0.5632	-5.1757	Down	2.8888e-99	8.3859e-98
CL22156.Contig1_All	1344	59	589	2.5607	22.9551	3.1642	Up	3.8642e-99	1.121e-97
CL10681.Contig1_All	586	368	14	36.6322	1.2514	-4.8715	Down	4.0046e-99	1.1609e-97
CL5661.Contig1_All	905	196	933	12.6334	54.0002	2.0957	Up	4.7971e-99	1.3897e-97
CL2630.Contig1_All	1684	309	1170	10.7036	36.392	1.7655	Up	7.2884e-99	2.1099e-97
CL3120.Contig1_All	1626	1775	845	63.6781	27.2207	-1.2261	Down	8.9582e-99	2.5916e-97
CL7196.Contig1_All	278	180	895	37.7694	168.632	2.1586	Up	1.2248e-98	3.5409e-97
CL19102.Contig1_All	1839	929	2269	29.4677	64.6272	1.133	Up	1.4814e-98	4.277e-97
CL22081.Contig1_All	705	853	234	70.5785	17.3856	-2.0213	Down	1.533e-98	4.4227e-97
Unigene16990_All	753	83	655	6.4298	45.5627	2.825	Up	1.8088e-98	5.2149e-97
CL7285.Contig1_All	618	498	59	47.006	5.0006	-3.2327	Down	1.8518e-98	5.3352e-97
CL1094.Contig1_All	1522	688	146	26.3686	5.0246	-2.3917	Down	2.8482e-98	8.1895e-97
CL2831.Contig1_All	1143	240	1024	12.2483	46.9263	1.9378	Up	3.4754e-98	9.986e-97
CL1260.Contig1_All	1275	118	745	5.3986	30.6062	2.5032	Up	4.2691e-98	1.2258e-96
CL2259.Contig1_All	1182	131	777	6.465	34.4323	2.413	Up	4.7027e-98	1.3494e-96
CL15058.Contig1_All	1269	1502	653	69.0432	26.9534	-1.357	Down	6.0407e-98	1.7322e-96
CL9880.Contig1_All	1816	884	2190	28.3955	63.1671	1.1535	Up	6.6625e-98	1.9092e-96
Unigene17139_All	368	0	349	0	49.6753	15.6002	Up	7.9743e-98	2.2835e-96
Unigene18733_All	851	1	357	0.0685	21.9736	8.3255	Up	8.0691e-98	2.3091e-96
CL19574.Contig1_All	573	47	546	4.7847	49.9115	3.3829	Up	9.7758e-98	2.7937e-96
CL4247.Contig1_All	447	1388	575	181.132	67.3788	-1.4267	Down	1.0496e-97	2.9976e-96
Unigene2418_All	449	331	6	43.0025	0.7	-5.9409	Down	1.0568e-97	3.0162e-96
Unigene6204_All	894	331	6	21.5975	0.3515	-5.9412	Down	1.0568e-97	3.0141e-96
CL17881.Contig1_All	1136	489	57	25.1098	2.6282	-3.2561	Down	2.3142e-97	6.5913e-96
Unigene17305_All	775	18	441	1.3548	29.8057	4.4594	Up	2.7926e-97	7.9486e-96
CL6147.Contig1_All	1580	2293	1245	84.6563	41.2738	-1.0364	Down	2.8091e-97	7.9901e-96
CL4540.Contig1_All	1668	39	518	1.3639	16.2666	3.5761	Up	2.8306e-97	8.0459e-96
CL6011.Contig1_All	1480	126	761	4.9662	26.9331	2.4392	Up	2.8878e-97	8.2031e-96
CL6827.Contig1_All	3367	1718	812	29.7641	12.6321	-1.2365	Down	6.3763e-97	1.8088e-95
Unigene19183_All	463	11	409	1.3859	46.2706	5.0612	Up	7.0979e-97	2.0108e-95
Unigene14439_All	1317	10	404	0.4429	16.0679	5.1811	Up	8.532e-97	2.4155e-95
Unigene14183_All	621	302	1	28.3679	0.0843	-8.3945	Down	1.0512e-96	2.9702e-95
Unigene2383_All	373	295	0	46.1345	0	-15.4936	Down	1.2333e-96	3.4822e-95
Unigene715_All	1494	323	5	12.6114	0.1753	-6.1688	Down	1.2539e-96	3.5381e-95
CL7833.Contig1_All	997	23	458	1.3457	24.0621	4.1603	Up	1.5268e-96	4.3053e-95
CL147.Contig2_All	1117	784	201	40.9426	9.4255	-2.119	Down	2.3648e-96	6.6637e-95
CL21094.Contig1_All	580	612	113	61.5511	10.205	-2.5925	Down	4.2386e-96	1.1936e-94
CL6559.Contig1_All	2321	380	1293	9.5504	29.1801	1.6114	Up	4.2974e-96	1.2094e-94
CL6833.Contig1_All	1783	993	2353	32.4871	69.1247	1.0893	Up	5.4433e-96	1.5308e-94
Unigene6092_All	1215	330	7	15.8435	0.3018	-5.7142	Down	5.5977e-96	1.5732e-94
Unigene16887_All	843	1803	879	124.761	54.6165	-1.1918	Down	5.8276e-96	1.6367e-94
Unigene1284_All	210	9	396	2.5	98.7731	5.3041	Up	6.1134e-96	1.7158e-94
CL12655.Contig1_All	392	550	85	81.8444	11.3578	-2.8492	Down	8.0973e-96	2.2696e-94
CL13486.Contig1_All	767	477	55	36.2774	3.756	-3.2718	Down	1.9467e-95	5.4458e-94
CL21205.Contig1_All	2413	63	585	1.523	12.6988	3.0597	Up	2.1277e-95	5.9482e-94
CL21319.Contig1_All	1343	2101	1107	91.2562	43.1752	-1.0797	Down	2.308e-95	6.4478e-94
CL2374.Contig1_All	1617	171	858	6.1688	27.7933	2.1717	Up	2.4346e-95	6.7971e-94
CL9642.Contig1_All	259	1290	519	290.538	104.962	-1.4689	Down	6.087e-95	1.695e-93
Unigene5321_All	1654	470	53	16.5758	1.6784	-3.3039	Down	6.5847e-95	1.8323e-93
CL142.Contig1_All	3352	1084	2489	18.8642	38.8941	1.0439	Up	8.9798e-95	2.4972e-93
CL15590.Contig1_All	840	459	49	31.8747	3.0555	-3.3829	Down	1.003e-94	2.7873e-93
Unigene10961_All	485	289	0	34.7591	0	-15.0851	Down	1.0997e-94	3.0541e-93
Unigene11443_All	424	289	0	39.7598	0	-15.279	Down	1.0997e-94	3.0521e-93
Unigene19383_All	1222	31	480	1.4798	20.5747	3.7974	Up	1.1817e-94	3.2775e-93
CL12983.Contig1_All	518	426	37	47.9725	3.7414	-3.6806	Down	1.3558e-94	3.7581e-93
Unigene5485_All	1435	1112	403	45.2028	14.7101	-1.6196	Down	1.5088e-94	4.1794e-93
CL13392.Contig1_All	566	20	438	2.0612	40.5341	4.2976	Up	2.1087e-94	5.8372e-93
Unigene12023_All	343	288	0	48.9791	0	-15.5799	Down	2.3243e-94	6.4258e-93
CL1000.Contig1_All	1908	693	157	21.1869	4.3101	-2.2974	Down	2.47e-94	6.8239e-93
CL20254.Contig1_All	1863	1318	541	41.2682	15.2106	-1.44	Down	3.7097e-94	1.0242e-92
Unigene11322_All	427	287	0	39.2073	0	-15.2588	Down	4.9129e-94	1.3555e-92
Unigene731_All	961	310	4	18.817	0.218	-6.4316	Down	5.1543e-94	1.4212e-92
CL956.Contig1_All	1340	2233	1217	97.2068	47.5717	-1.031	Down	5.5684e-94	1.5344e-92
CL21069.Contig1_All	930	69	595	4.3279	33.5117	2.9529	Up	1.0716e-93	2.947e-92
CL1345.Contig1_All	1511	1020	348	39.3775	12.0636	-1.7067	Down	1.593e-93	4.3782e-92
Unigene20805_All	761	518	1532	39.7061	105.448	1.4091	Up	1.6537e-93	4.5421e-92
Unigene19647_All	279	2	348	0.4182	65.3338	7.2875	Up	2.0942e-93	5.7445e-92
Unigene17212_All	641	4	360	0.364	29.4176	6.3366	Up	2.5562e-93	7.0073e-92
CL18150.Contig1_All	1017	438	43	25.1227	2.2147	-3.5038	Down	2.7293e-93	7.477e-92
Unigene897_All	923	307	4	19.4021	0.227	-6.4174	Down	4.684e-93	1.2815e-91
Unigene551_All	1156	385	25	19.4274	1.1328	-4.1001	Down	5.4793e-93	1.4982e-91
Unigene10997_All	827	296	2	20.8785	0.1267	-7.3645	Down	7.26e-93	1.9838e-91
Unigene11289_All	798	296	2	21.6372	0.1313	-7.3645	Down	7.26e-93	1.9825e-91
Unigene19557_All	2572	36	490	0.8165	9.979	3.6114	Up	7.6327e-93	2.0829e-91
Unigene716_All	968	301	3	18.1386	0.1623	-6.8043	Down	9.5575e-93	2.6065e-91
CL3865.Contig1_All	1816	196	900	6.2958	25.9591	2.0438	Up	1.246e-92	3.3938e-91
CL17411.Contig1_All	803	1157	2586	84.0486	168.685	1.005	Up	1.4233e-92	3.8741e-91
Unigene14049_All	488	295	2	35.2626	0.2147	-7.3597	Down	1.5243e-92	4.1463e-91
CL14412.Contig1_All	1262	44	515	2.0338	21.3752	3.3937	Up	1.5505e-92	4.215e-91
CL2217.Contig1_All	913	57	555	3.6418	31.8409	3.1282	Up	1.6258e-92	4.4167e-91
Unigene19184_All	640	12	397	1.0937	32.4918	4.8928	Up	1.8235e-92	4.9507e-91
Unigene11736_All	535	282	0	30.7474	0	-14.9082	Down	2.0725e-92	5.6196e-91
Unigene2342_All	521	281	0	31.4616	0	-14.9413	Down	4.3806e-92	1.1863e-90
Unigene9784_All	930	281	0	17.6253	0	-14.1054	Down	4.3806e-92	1.1855e-90
Unigene17405_All	1010	28	459	1.6171	23.8042	3.8797	Up	4.662e-92	1.2608e-90
CL1454.Contig1_All	1283	207	920	9.4114	37.5599	1.9967	Up	7.0272e-92	1.8993e-90
CL20147.Contig1_All	643	101	673	9.1627	54.8235	2.5809	Up	7.4576e-92	2.0144e-90
Unigene9798_All	889	303	4	19.8817	0.2357	-6.3983	Down	8.8775e-92	2.3964e-90
CL5649.Contig1_All	984	69	586	4.0904	31.1936	2.9309	Up	1.2724e-91	3.4303e-90
CL8082.Contig1_All	262	204	912	45.4194	182.329	2.0052	Up	1.3664e-91	3.6814e-90
CL5669.Contig1_All	724	613	1686	49.3895	121.978	1.3043	Up	1.6115e-91	4.3363e-90
CL13850.Contig1_All	846	380	25	26.2015	1.5479	-4.0813	Down	1.6876e-91	4.5382e-90
CL2223.Contig1_All	821	213	930	15.1338	59.3338	1.9711	Up	2.4977e-91	6.7122e-90
Unigene6251_All	409	285	1	40.6475	0.1281	-8.3098	Down	3.3293e-91	8.9415e-90
CL17968.Contig1_All	670	597	1656	51.9771	129.464	1.3166	Up	3.3534e-91	9.0004e-90
Unigene18814_All	983	0	325	0	17.3178	14.08	Up	3.8063e-91	1.021e-89
Unigene11206_All	446	301	4	39.3681	0.4698	-6.3888	Down	3.8638e-91	1.0357e-89
Unigene17238_All	681	6	363	0.5139	27.9204	5.7637	Up	3.96e-91	1.0608e-89
CL21745.Contig1_All	399	1230	493	179.823	64.7197	-1.4743	Down	4.1709e-91	1.1159e-89
CL17621.Contig1_All	670	140	765	12.1889	59.8066	2.2947	Up	4.7247e-91	1.2633e-89
CL970.Contig1_All	2631	1156	444	25.6301	8.8394	-1.5358	Down	5.3141e-91	1.42e-89
Unigene11230_All	769	359	19	27.2321	1.2942	-4.3952	Down	5.3991e-91	1.4418e-89
CL5964.Contig1_All	1839	1195	470	37.9052	13.3869	-1.5016	Down	5.6314e-91	1.5029e-89
Unigene12346_All	1116	290	2	15.1582	0.0939	-7.3348	Down	6.2167e-91	1.658e-89
CL5075.Contig1_All	1031	497	70	28.1197	3.5563	-2.9831	Down	6.4848e-91	1.7285e-89
Unigene12082_All	313	277	0	51.6236	0	-15.6557	Down	8.7432e-91	2.3275e-89
CL11408.Contig1_All	1564	47	517	1.753	17.3148	3.3041	Up	9.9626e-91	2.6504e-89
CL2951.Contig1_All	795	1044	2392	76.603	157.6	1.0408	Up	1.016e-90	2.7013e-89
Unigene4700_All	323	49	523	8.8492	84.8129	3.2607	Up	1.1196e-90	2.9748e-89
CL301.Contig1_All	2527	335	1174	7.7331	24.3347	1.6539	Up	1.1483e-90	3.0492e-89
CL15237.Contig1_All	1076	1102	2483	59.7423	120.872	1.0167	Up	1.2689e-90	3.3673e-89
Unigene2103_All	353	289	2	47.7569	0.2968	-7.3301	Down	1.305e-90	3.461e-89
CL19313.Contig1_All	366	657	147	104.712	21.0377	-2.3154	Down	2.2708e-90	6.011e-89
CL21657.Contig1_All	375	393	1281	61.1327	178.929	1.5494	Up	4.5869e-90	1.2119e-88
CL3205.Contig1_All	1814	104	672	3.3443	19.4042	2.5366	Up	5.61e-90	1.4804e-88
CL10078.Contig1_All	1946	637	1716	19.0945	46.1888	1.2744	Up	6.8295e-90	1.8011e-88
Unigene11280_All	529	297	4	32.7502	0.3961	-6.3695	Down	7.3156e-90	1.928e-88
CL5163.Contig1_All	768	1523	704	115.678	48.0147	-1.2686	Down	1.3313e-89	3.5044e-88
CL17176.Contig1_All	925	788	1968	49.6932	111.441	1.1652	Up	1.4676e-89	3.8607e-88
Unigene12363_All	1266	273	0	12.5789	0	-13.6187	Down	1.745e-89	4.5877e-88
Unigene9965_All	807	305	6	22.0465	0.3894	-5.8232	Down	1.842e-89	4.8395e-88
Unigene17318_All	659	13	390	1.1507	30.9986	4.7516	Up	1.9358e-89	5.0829e-88
CL16647.Contig1_All	1122	1900	985	98.781	45.9839	-1.1031	Down	2.0135e-89	5.2836e-88
CL20972.Contig1_All	1472	863	2090	34.1992	74.3706	1.1208	Up	2.1627e-89	5.6717e-88
CL15289.Contig1_All	707	172	830	14.1913	61.4924	2.1154	Up	2.4211e-89	6.3455e-88
CL15254.Contig1_All	1503	115	696	4.4633	24.2557	2.4421	Up	3.13e-89	8.1983e-88
Unigene11055_All	357	290	3	47.3852	0.4402	-6.7501	Down	3.2199e-89	8.4233e-88
CL3838.Contig1_All	1271	1204	483	55.2578	19.9051	-1.473	Down	4.1536e-89	1.0859e-87
Unigene11065_All	581	284	2	28.5138	0.1803	-7.3051	Down	5.3188e-89	1.3897e-87
CL9466.Contig1_All	1859	58	543	1.82	15.2997	3.0715	Up	5.3746e-89	1.4034e-87
Unigene18962_All	1001	2	332	0.1165	17.3727	7.2203	Up	5.4089e-89	1.4115e-87
Unigene16857_All	519	135	743	15.1733	74.9867	2.3051	Up	5.8687e-89	1.5296e-87
Unigene5403_All	4426	2013	1075	26.5305	12.7221	-1.0603	Down	7.8797e-89	2.0524e-87
Unigene14572_All	1001	12	383	0.6993	20.0414	4.8409	Up	9.4155e-89	2.451e-87
CL7034.Contig1_All	253	625	1686	144.103	349.06	1.2764	Up	1.4576e-88	3.792e-87
Unigene19308_All	708	22	423	1.8126	31.2946	4.1098	Up	1.5475e-88	4.0233e-87
CL9878.Contig1_All	1947	599	1639	17.9462	44.0936	1.2969	Up	2.984e-88	7.7391e-87
CL11032.Contig1_All	1048	555	1562	30.8919	78.0697	1.3375	Up	3.4121e-88	8.8442e-87
Unigene11746_All	525	269	0	29.8886	0	-14.8673	Down	3.4829e-88	9.0221e-87
Unigene849_All	1088	269	0	14.4223	0	-13.816	Down	3.4829e-88	9.0166e-87
CL22125.Contig1_All	1268	271	1033	12.467	42.6721	1.7752	Up	3.7883e-88	9.8012e-87
CL6035.Contig1_All	1945	374	1232	11.2167	33.1783	1.5646	Up	6.6204e-88	1.7118e-86
CL21210.Contig1_All	573	724	189	73.7049	17.2771	-2.0929	Down	9.8315e-88	2.5359e-86
CL21597.Contig1_All	1502	733	1862	28.4673	64.934	1.1897	Up	1.276e-87	3.2874e-86
CL7610.Contig1_All	630	612	130	56.6661	10.8085	-2.3903	Down	1.493e-87	3.8439e-86
CL4004.Contig1_All	1784	99	648	3.2371	19.0258	2.5552	Up	1.5641e-87	4.0245e-86
Unigene11144_All	521	319	11	35.7162	1.1059	-5.0133	Down	1.935e-87	4.9729e-86
Unigene5988_All	650	330	14	29.6151	1.1282	-4.7142	Down	2.0352e-87	5.2241e-86
CL18052.Contig1_All	898	1956	1039	127.059	60.6041	-1.068	Down	2.2454e-87	5.7602e-86
CL5976.Contig1_All	1712	864	271	29.439	8.2914	-1.828	Down	2.3691e-87	6.0701e-86
CL13811.Contig1_All	822	409	40	29.0245	2.5489	-3.5093	Down	2.4351e-87	6.2354e-86
CL17098.Contig1_All	907	1373	607	88.3031	35.0545	-1.3329	Down	2.7092e-87	6.9331e-86
Unigene6057_All	541	266	0	28.6812	0	-14.8078	Down	3.2888e-87	8.4114e-86
Unigene4013_All	518	5	343	0.5631	34.6838	5.9447	Up	3.7646e-87	9.6223e-86
Unigene6177_All	492	278	2	32.9604	0.2129	-7.2744	Down	4.5466e-87	1.1614e-85
CL9048.Contig1_All	417	68	563	9.5123	70.7188	2.8942	Up	5.4828e-87	1.3997e-85
CL3492.Contig1_All	1343	1429	649	62.0681	25.3123	-1.294	Down	8.7394e-87	2.2284e-85
Unigene11002_All	346	277	2	46.6999	0.3028	-7.2689	Down	9.5418e-87	2.4316e-85
CL1430.Contig1_All	923	87	613	5.4983	34.7874	2.6615	Up	1.1624e-86	2.9569e-85
CL3214.Contig1_All	906	1726	868	111.128	50.1827	-1.147	Down	1.3963e-86	3.5476e-85
Unigene18854_All	1092	11	370	0.5876	17.7477	4.9167	Up	1.719e-86	4.3649e-85
CL7006.Contig1_All	445	946	324	124.006	38.1371	-1.7011	Down	1.7678e-86	4.4861e-85
CL16643.Contig1_All	710	743	1870	61.044	137.958	1.1763	Up	1.8403e-86	4.6671e-85
CL4170.Contig1_All	640	863	273	78.6581	22.3432	-1.8158	Down	1.8473e-86	4.6822e-85
Unigene18961_All	1099	27	433	1.4331	20.6373	3.848	Up	2.1218e-86	5.3747e-85
CL3031.Contig1_All	1203	1640	805	79.5226	35.0504	-1.1819	Down	2.4777e-86	6.2725e-85
Unigene9734_All	1160	397	37	19.9639	1.6707	-3.5789	Down	3.0186e-86	7.6373e-85
Unigene11964_All	433	290	5	39.0681	0.6048	-6.0134	Down	3.9269e-86	9.9294e-85
Unigene15435_All	316	5	339	0.923	56.1921	5.9279	Up	4.6106e-86	1.1651e-84
CL9744.Contig1_All	1149	415	44	21.0688	2.0058	-3.3929	Down	5.0083e-86	1.2649e-84
Unigene17038_All	1412	216	908	8.9234	33.6832	1.9164	Up	5.2069e-86	1.3142e-84
Unigene19709_All	737	33	452	2.6119	32.1243	3.6205	Up	6.1165e-86	1.5429e-84
Unigene12265_All	1103	274	2	14.4906	0.095	-7.253	Down	8.8184e-86	2.2231e-84
CL254.Contig1_All	2063	183	836	5.1745	21.2261	2.0363	Up	8.9508e-86	2.2552e-84
CL11329.Contig1_All	822	1555	745	110.35	47.4731	-1.2169	Down	9.2703e-86	2.3343e-84
Unigene11408_All	344	278	3	47.141	0.4568	-6.6893	Down	2.2591e-85	5.6783e-84
Unigene10956_All	670	260	0	22.6366	0	-14.4664	Down	2.9325e-85	7.3667e-84
Unigene11688_All	343	272	2	46.2581	0.3054	-7.2429	Down	3.883e-85	9.7486e-84
CL4607.Contig1_All	1685	500	81	17.3094	2.518	-2.7812	Down	4.4047e-85	1.1052e-83
CL448.Contig1_All	4379	954	2202	12.7083	26.3394	1.0515	Up	4.9407e-85	1.2382e-83
Unigene6207_All	633	329	16	30.3183	1.324	-4.5172	Down	5.7315e-85	1.4355e-83
CL5057.Contig1_All	1795	90	613	2.9248	17.8879	2.6126	Up	6.1068e-85	1.5286e-83
CL2894.Contig1_All	2302	1007	368	25.5174	8.3735	-1.6076	Down	6.8357e-85	1.7101e-83
CL319.Contig1_All	2143	209	887	5.689	21.6802	1.9301	Up	7.5233e-85	1.8799e-83
Unigene19672_All	358	1	310	0.1629	45.3567	8.1212	Up	8.4223e-85	2.1032e-83
CL6367.Contig1_All	2518	982	2244	22.7493	46.6799	1.037	Up	1.0086e-84	2.5157e-83
CL21416.Contig1_All	1293	861	2050	38.8434	83.0459	1.0962	Up	1.036e-84	2.5824e-83
CL9560.Contig1_All	254	916	311	210.365	64.1342	-1.7137	Down	1.1703e-84	2.9157e-83
Unigene19300_All	975	10	358	0.5983	19.2327	5.0065	Up	1.65e-84	4.1059e-83
CL2884.Contig1_All	2441	1207	503	28.8438	10.7935	-1.4181	Down	1.893e-84	4.7051e-83
CL17350.Contig1_All	1390	1003	367	42.0919	13.8297	-1.6058	Down	1.9982e-84	4.9636e-83
Unigene11811_All	454	275	3	35.3337	0.3461	-6.6737	Down	2.0658e-84	5.1286e-83
CL236.Contig1_All	3350	645	1690	11.2312	26.4244	1.2344	Up	2.3866e-84	5.9214e-83
Unigene6018_All	545	257	0	27.5074	0	-14.7475	Down	2.7691e-84	6.8666e-83
Unigene9886_All	758	257	0	19.7777	0	-14.2716	Down	2.7691e-84	6.8626e-83
CL16666.Contig1_All	732	354	1172	28.2101	83.8647	1.5719	Up	2.8943e-84	7.1686e-83
CL20556.Contig1_All	512	813	250	92.626	25.576	-1.8566	Down	4.84e-84	1.1981e-82
CL19126.Contig1_All	1651	951	2189	33.6005	69.4483	1.0475	Up	4.9762e-84	1.2311e-82
Unigene10002_All	853	256	0	17.5067	0	-14.0956	Down	5.853e-84	1.4471e-82
Unigene12199_All	762	256	0	19.5974	0	-14.2584	Down	5.853e-84	1.4463e-82
Unigene6349_All	528	256	0	28.2826	0	-14.7876	Down	5.853e-84	1.4454e-82
CL12201.Contig1_All	3151	1676	844	31.0269	14.03	-1.145	Down	6.6808e-84	1.6489e-82
Unigene2180_All	596	550	107	53.8306	9.4037	-2.5171	Down	1.029e-83	2.5352e-82
CL20688.Contig1_All	1105	77	573	4.0648	27.1616	2.7403	Up	1.1455e-83	2.8207e-82
Unigene11879_All	269	255	0	55.2969	0	-15.7549	Down	1.2371e-83	3.0445e-82
CL10843.Contig1_All	246	36	452	8.5365	96.2423	3.495	Up	1.7713e-83	4.3565e-82
CL2183.Contig1_All	1548	589	127	22.1951	4.2973	-2.3687	Down	1.9702e-83	4.843e-82
CL1096.Contig2_All	2364	1451	680	35.8041	15.0669	-1.2487	Down	2.0708e-83	5.0873e-82
CL18710.Contig1_All	350	332	1125	55.3328	168.363	1.6054	Up	2.0858e-83	5.1212e-82
CL16769.Contig1_All	943	576	1565	35.6306	86.9291	1.2867	Up	2.3662e-83	5.8063e-82
CL7308.Contig1_All	252	36	451	8.3333	93.743	3.4918	Up	3.115e-83	7.6347e-82
Unigene11197_All	529	276	4	30.4345	0.3961	-6.2637	Down	3.6686e-83	8.9813e-82
Unigene6232_All	767	305	11	23.1962	0.7512	-4.9485	Down	4.2468e-83	1.0391e-81
Unigene10004_All	965	253	0	15.2935	0	-13.9006	Down	5.5269e-83	1.3499e-81
CL9974.Contig1_All	573	23	405	2.3415	37.0223	3.9829	Up	5.5394e-83	1.3522e-81
CL1836.Contig1_All	1209	553	110	26.6816	4.7657	-2.4851	Down	6.1271e-83	1.4948e-81
CL6312.Contig1_All	1551	801	246	30.1254	8.3078	-1.8584	Down	6.162e-83	1.5025e-81
Unigene17112_All	1939	72	556	2.166	15.0196	2.7937	Up	6.9471e-83	1.6929e-81
Unigene11735_All	211	265	2	73.2615	0.4965	-7.2051	Down	6.951e-83	1.6929e-81
CL17791.Contig1_All	2266	133	708	3.4238	16.3658	2.257	Up	9.5068e-83	2.314e-81
Unigene20284_All	1737	2	309	0.0672	9.318	7.1154	Up	1.1802e-82	2.8695e-81
CL18833.Contig1_All	695	353	26	29.628	1.9595	-3.9184	Down	1.3241e-82	3.2173e-81
CL14869.Contig1_All	719	85	589	6.8961	42.9091	2.6374	Up	1.5961e-82	3.8761e-81
CL3007.Contig1_All	1233	503	87	23.7967	3.6959	-2.6868	Down	1.8051e-82	4.3787e-81
CL14838.Contig1_All	1138	770	1884	39.4694	86.7164	1.1356	Up	1.9339e-82	4.6885e-81
CL14140.Contig1_All	1762	78	570	2.5823	16.9446	2.7141	Up	2.1188e-82	5.1336e-81
CL8780.Contig1_All	349	422	1286	70.5342	193.009	1.4523	Up	2.3918e-82	5.7918e-81
CL4079.Contig1_All	1104	611	141	32.2838	6.6898	-2.2708	Down	3.2251e-82	7.8052e-81
CL18510.Contig1_All	1029	441	60	24.9998	3.0542	-3.0331	Down	3.3242e-82	8.0406e-81
Unigene12187_All	653	294	9	26.2631	0.7219	-5.1851	Down	4.5469e-82	1.0992e-80
Unigene5091_All	344	730	207	123.787	31.5192	-1.9736	Down	5.2151e-82	1.26e-80
CL21041.Contig1_All	455	433	57	55.5123	6.5618	-3.0806	Down	5.5358e-82	1.3367e-80
CL9742.Contig1_All	741	379	36	29.8355	2.5448	-3.5514	Down	7.0466e-82	1.7005e-80
CL16847.Contig1_All	1206	100	624	4.8369	27.1019	2.4862	Up	8.0896e-82	1.9511e-80
CL3750.Contig1_All	1199	498	86	24.2283	3.757	-2.689	Down	9.6469e-82	2.3254e-80
CL20127.Contig1_All	1739	833	1981	27.942	59.6688	1.0945	Up	1.0105e-81	2.4344e-80
CL21796.Contig1_All	2331	1329	600	33.2579	13.4825	-1.3026	Down	1.1631e-81	2.8004e-80
CL4487.Contig1_All	1815	136	709	4.3709	20.4613	2.2269	Up	1.5532e-81	3.7377e-80
Unigene11042_All	637	255	1	23.3514	0.0822	-8.1502	Down	1.681e-81	4.043e-80
Unigene13461_All	1195	247	0	12.0571	0	-13.5576	Down	4.9281e-81	1.1839e-79
CL1809.Contig1_All	924	497	87	31.376	4.9319	-2.6694	Down	6.1773e-81	1.4831e-79
CL5304.Contig1_All	770	441	62	33.4088	4.2176	-2.9857	Down	6.2145e-81	1.4912e-79
Unigene12027_All	539	264	3	28.5711	0.2915	-6.6149	Down	6.8871e-81	1.6517e-79
CL21359.Contig1_All	1374	704	1763	29.8881	67.2091	1.1691	Up	7.6276e-81	1.8272e-79
CL12743.Contig1_All	632	341	24	31.4738	1.9891	-3.984	Down	7.6718e-81	1.8357e-79
CL510.Contig1_All	2030	1325	601	38.0743	15.5075	-1.2959	Down	8.8594e-81	2.1187e-79
CL15447.Contig1_All	816	724	207	51.756	13.2875	-1.9617	Down	1.0399e-80	2.4841e-79
Unigene467_All	711	246	0	20.1826	0	-14.3008	Down	1.0416e-80	2.4868e-79
CL18263.Contig1_All	1124	1351	620	70.1135	28.8927	-1.279	Down	1.069e-80	2.5508e-79
CL17165.Contig1_All	1019	854	285	48.8873	14.6499	-1.7386	Down	1.2184e-80	2.9039e-79
CL12098.Contig1_All	869	355	29	23.8298	1.748	-3.769	Down	1.2993e-80	3.095e-79
Unigene2469_All	418	267	4	37.2604	0.5012	-6.2161	Down	2.711e-80	6.4506e-79
CL19465.Contig1_All	1574	442	1307	16.3806	43.4944	1.4088	Up	5.0538e-80	1.2011e-78
Unigene10080_All	731	256	2	20.4284	0.1433	-7.1554	Down	5.4667e-80	1.2985e-78
Unigene730_All	1075	256	2	13.8913	0.0975	-7.1546	Down	5.4667e-80	1.2978e-78
Unigene14042_All	680	266	4	22.8184	0.3081	-6.2107	Down	5.6462e-80	1.3397e-78
CL21930.Contig1_All	1546	1913	1048	72.1802	35.507	-1.0235	Down	7.6409e-80	1.8119e-78
CL15509.Contig1_All	800	747	223	54.4682	14.6008	-1.8994	Down	9.4637e-80	2.243e-78
Unigene6225_All	496	255	2	29.9896	0.2112	-7.1497	Down	1.1466e-79	2.7159e-78
CL15690.Contig1_All	1338	966	2176	42.1147	85.1855	1.0163	Up	1.3354e-79	3.1615e-78
Unigene11260_All	411	249	1	35.3403	0.1274	-8.1158	Down	1.464e-79	3.4621e-78
CL4005.Contig1_All	609	660	174	63.2178	14.9656	-2.0787	Down	1.9039e-79	4.4972e-78
CL22219.Contig1_All	607	1780	947	171.058	81.7192	-1.0657	Down	2.0664e-79	4.8783e-78
Unigene13420_All	1142	254	2	12.9742	0.0917	-7.1445	Down	2.4047e-79	5.6708e-78
CL613.Contig1_All	2196	536	1467	14.2379	34.9913	1.2973	Up	3.2283e-79	7.6086e-78
Unigene12495_All	1291	432	61	19.5196	2.4749	-2.9795	Down	3.7806e-79	8.9054e-78
Unigene11179_All	272	241	0	51.6845	0	-15.6574	Down	4.3942e-79	1.0339e-77
Unigene18479_All	298	292	11	57.1583	1.9335	-4.8857	Down	4.475e-79	1.0524e-77
Unigene18798_All	676	1	289	0.0863	22.3931	8.0195	Up	5.4858e-79	1.2886e-77
CL16856.Contig1_All	937	1105	455	68.7916	25.4352	-1.4354	Down	7.1522e-79	1.6791e-77
CL19082.Contig1_All	411	349	29	49.5332	3.6959	-3.7444	Down	7.2283e-79	1.6961e-77
Unigene12229_All	1009	291	11	16.8234	0.571	-4.8808	Down	9.1175e-79	2.137e-77
Unigene18882_All	967	0	280	0	15.1668	13.8886	Up	1.2685e-78	2.9681e-77
Unigene5011_All	1121	545	115	28.3598	5.3735	-2.3999	Down	1.578e-78	3.6883e-77
CL4343.Contig1_All	626	53	483	4.9387	40.4143	3.0327	Up	2.2188e-78	5.1805e-77
CL8892.Contig1_All	2002	426	60	12.4125	1.5698	-2.9831	Down	3.6098e-78	8.4188e-77
Unigene14423_All	1372	2	292	0.085	11.1479	7.0351	Up	5.6785e-78	1.3229e-76
CL14764.Contig1_All	807	755	233	54.574	15.1232	-1.8515	Down	6.9778e-78	1.6238e-76
CL18033.Contig1_All	1168	229	890	11.4368	39.9126	1.8032	Up	8.2153e-78	1.9097e-76
Unigene676_All	858	237	0	16.1129	0	-13.9759	Down	8.7704e-78	2.0376e-76
CL5923.Contig1_All	1857	1341	626	42.124	17.6573	-1.2544	Down	9.1794e-78	2.1314e-76
Unigene9928_All	935	259	4	16.1585	0.2241	-6.172	Down	9.5814e-78	2.2236e-76
CL6838.Contig1_All	1974	1481	729	43.7643	19.3439	-1.1779	Down	1.0029e-77	2.3261e-76
Unigene11102_All	453	342	28	44.0393	3.2376	-3.7658	Down	1.1478e-77	2.6609e-76
Unigene19374_All	781	13	345	0.971	23.1383	4.5747	Up	1.3624e-77	3.1548e-76
Unigene6042_All	795	258	4	18.9306	0.2635	-6.1668	Down	1.9946e-77	4.6137e-76
Unigene11918_All	467	248	2	30.9776	0.2243	-7.1097	Down	2.0454e-77	4.7287e-76
Unigene11370_All	730	271	7	21.655	0.5023	-5.43	Down	2.1768e-77	5.0297e-76
CL19701.Contig1_All	899	389	46	25.2408	2.6802	-3.2353	Down	2.4671e-77	5.6973e-76
CL15299.Contig1_All	936	439	67	27.3591	3.7494	-2.8673	Down	2.4869e-77	5.74e-76
CL16962.Contig1_All	1047	193	812	10.7528	40.623	1.9176	Up	3.6238e-77	8.3549e-76
Unigene19230_All	287	3	295	0.6098	53.8397	6.4642	Up	4.0115e-77	9.2436e-76
Unigene2085_All	389	257	4	38.5386	0.5386	-6.1609	Down	4.152e-77	9.5622e-76
CL4894.Contig1_All	394	719	214	106.45	28.4499	-1.9037	Down	4.6386e-77	1.0671e-75
CL9305.Contig1_All	1062	24	385	1.3183	18.9889	3.8484	Up	5.3659e-77	1.2338e-75
CL4926.Contig1_All	1177	579	136	28.6956	6.0524	-2.2453	Down	6.0941e-77	1.4004e-75
CL11567.Contig1_All	4469	337	1095	4.3988	12.8341	1.5448	Up	6.3003e-77	1.447e-75
CL39.Contig1_All	3779	880	2017	13.5837	27.9571	1.0413	Up	7.5027e-77	1.7223e-75
CL13430.Contig1_All	2104	522	1426	14.4723	35.5007	1.2946	Up	8.2201e-77	1.886e-75
CL332.Contig1_All	2197	220	866	5.8412	20.6467	1.8216	Up	8.5075e-77	1.9508e-75
CL307.Contig1_All	2425	792	259	19.0514	5.5944	-1.7678	Down	1.1796e-76	2.7005e-75
CL15569.Contig1_All	617	734	224	69.3942	19.0163	-1.8676	Down	1.1876e-76	2.7173e-75
Unigene10134_All	517	233	0	26.2892	0	-14.6822	Down	1.7505e-76	3.9988e-75
CL468.Contig1_All	2022	409	1224	11.7993	31.7076	1.4261	Up	2.0683e-76	4.7223e-75
CL2586.Contig1_All	816	599	148	42.8203	9.5002	-2.1723	Down	2.2666e-76	5.1723e-75
CL20135.Contig1_All	744	644	173	50.4923	12.1797	-2.0516	Down	2.8043e-76	6.3959e-75
CL21062.Contig1_All	462	149	712	18.8129	80.7236	2.1013	Up	2.9795e-76	6.7918e-75
CL3259.Contig1_All	1018	193	807	11.0592	41.523	1.9087	Up	3.0759e-76	7.0078e-75
Unigene14053_All	760	232	0	17.8068	0	-14.1201	Down	3.6999e-76	8.4247e-75
Unigene5177_All	1004	392	49	22.7753	2.5564	-3.1553	Down	4.1639e-76	9.4764e-75
Unigene12140_All	369	249	3	39.3628	0.4259	-6.5302	Down	4.3499e-76	9.8942e-75
Unigene11008_All	1114	231	0	12.0959	0	-13.5622	Down	7.8202e-76	1.7769e-74
CL36.Contig3_All	1060	324	24	17.83	1.186	-3.9101	Down	7.9352e-76	1.802e-74
Unigene19342_All	351	2	284	0.3324	42.3813	6.9944	Up	9.0505e-76	2.0542e-74
CL10089.Contig1_All	654	29	397	2.5866	31.7962	3.6197	Up	1.1696e-75	2.6533e-74
Unigene14266_All	1348	230	0	9.9529	0	-13.2809	Down	1.6529e-75	3.7477e-74
Unigene11769_All	756	269	8	20.756	0.5543	-5.2267	Down	1.6982e-75	3.8483e-74
Unigene12305_All	1142	269	8	13.7404	0.3669	-5.2269	Down	1.6982e-75	3.8462e-74
Unigene6008_All	371	272	9	42.7669	1.2707	-5.0728	Down	3.2487e-75	7.3422e-74
Unigene11190_All	244	229	0	54.7467	0	-15.7405	Down	3.4937e-75	7.8875e-74
CL15958.Contig1_All	1317	1425	700	63.1163	27.8404	-1.1808	Down	3.7793e-75	8.5276e-74
CL19204.Contig1_All	465	881	320	110.519	36.0462	-1.6164	Down	4.4706e-75	1.0082e-73
CL4606.Contig1_All	1634	476	88	16.9929	2.8209	-2.5907	Down	4.507e-75	1.0159e-73
CL3641.Contig1_All	1248	431	1254	20.1454	52.6315	1.3855	Up	5.5706e-75	1.255e-73
CL10829.Contig1_All	1361	395	52	16.9298	2.0013	-3.0806	Down	6.2114e-75	1.3978e-73
CL2019.Contig2_All	740	54	471	4.2567	33.3389	2.9694	Up	6.3722e-75	1.4332e-73
Unigene11022_All	596	228	0	22.3152	0	-14.4457	Down	7.3845e-75	1.6601e-73
Unigene12071_All	207	234	1	65.9414	0.253	-8.0259	Down	1.0337e-74	2.3226e-73
Unigene19596_All	276	401	55	84.7516	10.438	-3.0214	Down	1.2861e-74	2.8882e-73
Unigene14220_All	862	227	0	15.3614	0	-13.907	Down	1.5608e-74	3.5014e-73
CL1948.Contig1_All	1143	950	367	48.483	16.8183	-1.5274	Down	1.5983e-74	3.5835e-73
Unigene9903_All	623	253	5	23.6889	0.4204	-5.8163	Down	2.134e-74	4.7771e-73
CL17096.Contig1_All	1028	1200	540	68.0927	27.5146	-1.3073	Down	2.5602e-74	5.728e-73
Unigene770_All	996	269	9	15.7545	0.4733	-5.0569	Down	2.7832e-74	6.2237e-73
Unigene11270_All	445	248	4	32.509	0.4708	-6.1096	Down	3.0388e-74	6.7916e-73
CL3935.Contig1_All	1063	640	176	35.1204	8.6725	-2.0178	Down	3.2263e-74	7.2069e-73
Unigene6259_All	864	226	0	15.2583	0	-13.8973	Down	3.299e-74	7.3655e-73
CL14809.Contig1_All	587	280	970	27.8248	86.5558	1.6373	Up	3.5691e-74	7.9643e-73
CL1940.Contig1_All	1490	521	112	20.3969	3.9373	-2.3731	Down	3.6686e-74	8.1776e-73
CL15313.Contig1_All	1227	547	126	26.0049	5.3788	-2.2734	Down	6.7993e-74	1.514e-72
Unigene20791_All	262	1053	439	234.444	87.7659	-1.4175	Down	7.2811e-74	1.6196e-72
CL16215.Contig1_All	554	589	1519	62.018	143.619	1.2115	Up	7.4737e-74	1.6616e-72
CL17425.Contig1_All	932	555	1461	34.7368	82.1102	1.2411	Up	8.8911e-74	1.9746e-72
CL16145.Contig1_All	536	1080	458	117.536	44.7572	-1.3929	Down	9.0821e-74	2.016e-72
CL5341.Contig1_All	1508	272	952	10.5216	33.0673	1.6521	Up	9.5345e-74	2.1142e-72
CL14842.Contig1_All	894	130	656	8.4824	38.4352	2.1799	Up	1.2125e-73	2.6858e-72
Unigene512_All	765	250	5	19.063	0.3424	-5.7989	Down	1.9006e-73	4.2057e-72
Unigene11381_All	488	284	14	33.9478	1.5027	-4.4977	Down	2.3697e-73	5.2409e-72
CL15245.Contig1_All	1086	370	1133	19.874	54.6466	1.4592	Up	2.8381e-73	6.2736e-72
CL20642.Contig1_All	676	653	186	56.3481	14.4122	-1.9671	Down	3.1143e-73	6.8805e-72
CL17339.Contig1_All	918	803	1864	51.0253	106.357	1.0596	Up	3.7137e-73	8.2005e-72
Unigene17265_All	669	4	286	0.3488	22.3925	6.0045	Up	4.0416e-73	8.9199e-72
Unigene19775_All	1377	6	296	0.2542	11.2595	5.469	Up	5.2485e-73	1.1554e-71
Unigene11299_All	222	222	0	58.3328	0	-15.832	Down	6.5845e-73	1.4487e-71
CL11873.Contig1_All	5701	712	1714	7.2852	15.7479	1.1121	Up	9.4316e-73	2.0719e-71
CL16341.Contig1_All	581	1189	539	119.376	48.5932	-1.2967	Down	9.5151e-73	2.0891e-71
Unigene18748_All	1595	57	470	2.0846	15.4348	2.8883	Up	9.6624e-73	2.1204e-71
CL4378.Contig1_All	1192	50	450	2.4468	19.7742	3.0147	Up	1.0241e-72	2.2462e-71
Unigene14265_All	1126	688	208	35.642	9.6758	-1.8811	Down	1.1752e-72	2.5762e-71
Unigene11251_All	406	221	0	31.7526	0	-14.9546	Down	1.3917e-72	3.0494e-71
Unigene11962_All	279	221	0	46.2062	0	-15.4958	Down	1.3917e-72	3.0478e-71
Unigene6258_All	428	221	0	30.1204	0	-14.8785	Down	1.3917e-72	3.0462e-71
CL6740.Contig1_All	2842	1684	911	34.5645	16.7902	-1.0417	Down	1.5787e-72	3.4536e-71
Unigene17057_All	1675	353	1097	12.2934	34.3048	1.4805	Up	1.6645e-72	3.6396e-71
CL8776.Contig1_All	1700	541	1428	18.5635	43.9989	1.245	Up	1.6938e-72	3.7016e-71
CL898.Contig1_All	2926	380	1146	7.5757	20.5151	1.4372	Up	1.7954e-72	3.9215e-71
CL9530.Contig1_All	1838	1155	516	36.6563	14.7051	-1.3177	Down	1.8134e-72	3.959e-71
CL3219.Contig1_All	1032	152	699	8.5916	35.4781	2.0459	Up	1.9725e-72	4.304e-71
CL8551.Contig1_All	1520	54	460	2.0723	15.8517	2.9353	Up	2.2088e-72	4.8147e-71
CL11.Contig4_All	2992	461	86	8.9878	1.5056	-2.5776	Down	2.3586e-72	5.1386e-71
CL16526.Contig1_All	513	160	716	18.1935	73.1069	2.0066	Up	2.3781e-72	5.1784e-71
CL4246.Contig1_All	552	136	663	14.3718	62.9125	2.1301	Up	2.4736e-72	5.3835e-71
Unigene539_All	796	246	5	18.0275	0.329	-5.776	Down	3.505e-72	7.6244e-71
CL4677.Contig1_All	717	779	265	63.3769	19.3593	-1.7109	Down	4.1897e-72	9.1045e-71
Unigene17219_All	597	15	332	1.4656	29.1291	4.3129	Up	4.503e-72	9.7804e-71
CL9756.Contig1_All	434	61	478	8.1988	57.69	2.8148	Up	4.8145e-72	1.0446e-70
Unigene6016_All	390	241	4	36.0467	0.5372	-6.0683	Down	5.1177e-72	1.1098e-70
Unigene9690_All	714	241	4	19.6893	0.2934	-6.0684	Down	5.1177e-72	1.1093e-70
Unigene9893_All	693	219	0	18.4342	0	-14.1701	Down	6.2176e-72	1.347e-70
CL18861.Contig1_All	335	402	1182	69.9993	184.814	1.4007	Up	6.3427e-72	1.3734e-70
CL17656.Contig1_All	1203	425	70	20.608	3.0479	-2.7573	Down	6.4594e-72	1.3979e-70
Unigene480_All	1015	265	10	15.2297	0.5161	-4.8831	Down	7.1078e-72	1.5375e-70
Unigene792_All	1193	249	6	12.1751	0.2634	-5.5305	Down	8.8874e-72	1.9214e-70
CL21977.Contig1_All	417	92	557	12.8696	69.9652	2.4427	Up	9.0842e-72	1.963e-70
Unigene11287_All	308	240	4	45.4541	0.6803	-6.0621	Down	1.0642e-71	2.2984e-70
Unigene14008_All	983	240	4	14.242	0.2131	-6.0625	Down	1.0642e-71	2.2972e-70
CL5339.Contig1_All	882	406	62	26.8516	3.682	-2.8664	Down	1.2706e-71	2.74e-70
CL6036.Contig1_All	3017	839	1908	16.2218	33.1258	1.03	Up	1.5356e-71	3.3082e-70
Unigene17182_All	1013	84	536	4.8371	27.7152	2.5185	Up	1.5368e-71	3.3089e-70
CL18722.Contig1_All	374	394	57	61.4522	7.983	-2.9445	Down	1.7536e-71	3.7738e-70
CL4970.Contig1_All	1225	79	523	3.7619	22.3629	2.5716	Up	1.7922e-71	3.8549e-70
CL6487.Contig1_All	1416	516	1378	21.2569	50.974	1.2618	Up	1.8205e-71	3.914e-70
Unigene11367_All	660	24	363	2.1212	28.8088	3.7636	Up	1.8269e-71	3.9256e-70
CL2629.Contig1_All	1558	529	122	19.8062	4.1016	-2.2717	Down	1.8722e-71	4.0209e-70
CL8225.Contig1_All	363	76	515	12.2129	74.3127	2.6052	Up	2.0732e-71	4.4503e-70
CL16832.Contig1_All	818	377	1133	26.8844	72.5503	1.4322	Up	2.6377e-71	5.6536e-70
Unigene11041_All	511	217	0	24.7714	0	-14.5964	Down	2.7777e-71	5.9507e-70
CL14654.Contig1_All	1284	789	1826	35.8447	74.4901	1.0553	Up	3.0855e-71	6.5968e-70
CL5087.Contig1_All	1063	204	802	11.1946	39.5188	1.8197	Up	3.7211e-71	7.9515e-70
Unigene16976_All	929	279	950	17.5187	53.5637	1.6124	Up	3.8345e-71	8.1898e-70
CL1684.Contig1_All	904	235	864	15.1639	50.062	1.7231	Up	4.3443e-71	9.2693e-70
Unigene19265_All	1189	41	416	2.0115	18.3263	3.1876	Up	5.6217e-71	1.1989e-69
Unigene10129_All	607	216	0	20.7576	0	-14.3414	Down	5.8712e-71	1.2508e-69
Unigene9933_All	784	216	0	16.0713	0	-13.9722	Down	5.8712e-71	1.2502e-69
CL3625.Contig1_All	954	731	239	44.6973	13.1224	-1.7682	Down	6.6093e-71	1.4067e-69
Unigene14580_All	931	4	277	0.2506	15.5845	5.9586	Up	1.1388e-70	2.4226e-69
Unigene11353_All	321	215	0	39.0702	0	-15.2538	Down	1.241e-70	2.6372e-69
Unigene5211_All	1031	215	0	12.1644	0	-13.5704	Down	1.241e-70	2.6358e-69
Unigene795_All	539	215	0	23.2682	0	-14.5061	Down	1.241e-70	2.6345e-69
Unigene11139_All	463	268	12	33.765	1.3576	-4.6364	Down	1.3993e-70	2.9691e-69
CL13131.Contig1_All	296	374	50	73.7042	8.8479	-3.0583	Down	1.5389e-70	3.2604e-69
CL17843.Contig1_All	1176	886	339	43.948	15.0992	-1.5413	Down	1.5457e-70	3.2732e-69
CL21087.Contig1_All	849	76	511	5.2218	31.5265	2.5939	Up	1.5527e-70	3.2865e-69
CL263.Contig2_All	1934	245	6	7.3896	0.1625	-5.507	Down	1.6129e-70	3.4122e-69
CL9147.Contig1_All	409	14	322	1.9967	41.2378	4.3683	Up	1.6359e-70	3.4591e-69
CL5935.Contig1_All	1006	1411	713	81.8166	37.124	-1.14	Down	1.9054e-70	4.0269e-69
Unigene6288_All	693	333	34	28.03	2.5699	-3.4472	Down	2.5412e-70	5.3653e-69
Unigene19852_All	951	3	270	0.184	14.8712	6.3367	Up	2.797e-70	5.8994e-69
Unigene12534_All	1187	348	40	17.1018	1.7651	-3.2763	Down	3.6664e-70	7.7218e-69
Unigene5189_All	957	345	39	21.0291	2.1346	-3.3003	Down	4.9037e-70	1.0317e-68
CL7745.Contig1_All	968	352	42	21.2119	2.2727	-3.2224	Down	7.124e-70	1.4974e-68
CL22435.Contig1_All	690	405	1173	34.2388	89.0454	1.3789	Up	9.2076e-70	1.9334e-68
CL266.Contig1_All	2714	349	1072	7.5012	20.6894	1.4637	Up	9.8742e-70	2.0724e-68
CL4295.Contig1_All	917	593	161	37.7223	9.1964	-2.0363	Down	1.0448e-69	2.1918e-68
Unigene11762_All	375	212	0	32.9775	0	-15.0092	Down	1.1718e-69	2.4569e-68
Unigene14065_All	736	212	0	16.8024	0	-14.0364	Down	1.1718e-69	2.4557e-68
CL8764.Contig1_All	978	414	69	24.693	3.6955	-2.7403	Down	1.2281e-69	2.5725e-68
CL3010.Contig1_All	391	881	339	131.435	45.4136	-1.5332	Down	1.2923e-69	2.7042e-68
CL5721.Contig1_All	1284	225	835	10.2219	34.0631	1.7365	Up	1.7067e-69	3.5696e-68
Unigene14259_All	570	233	4	23.8448	0.3676	-6.0194	Down	1.7856e-69	3.7327e-68
CL7309.Contig1_All	448	370	50	48.1766	5.8459	-3.0428	Down	1.8608e-69	3.8881e-68
CL10277.Contig1_All	878	49	433	3.2555	25.8319	2.9882	Up	1.958e-69	4.0892e-68
Unigene5327_All	569	223	2	22.8615	0.1841	-6.9563	Down	2.2164e-69	4.6265e-68
CL4545.Contig1_All	681	31	378	2.6554	29.0742	3.4527	Up	2.3587e-69	4.921e-68
CL20597.Contig1_All	441	397	1156	52.5127	137.304	1.3866	Up	2.4011e-69	5.0072e-68
CL57.Contig1_All	4785	750	1748	9.1431	19.1347	1.0654	Up	2.581e-69	5.3795e-68
CL19467.Contig1_All	527	681	214	75.3788	21.2699	-1.8253	Down	4.2823e-69	8.9125e-68
CL11070.Contig1_All	302	292	21	56.4012	3.6423	-3.9528	Down	4.7983e-69	9.9814e-68
CL15552.Contig1_All	636	123	617	11.2813	50.8149	2.1713	Up	4.9196e-69	1.0229e-67
Unigene3679_All	1191	236	5	11.5588	0.2199	-5.716	Down	5.0899e-69	1.0578e-67
CL7125.Contig1_All	422	58	456	8.0173	56.5998	2.8196	Up	6.3661e-69	1.321e-67
CL17308.Contig1_All	1264	334	1038	15.4139	43.0143	1.4806	Up	1.0491e-68	2.1738e-67
CL19039.Contig1_All	557	583	158	61.0557	14.8581	-2.0389	Down	1.1296e-68	2.3382e-67
CL2401.Contig1_All	1540	131	633	4.9621	21.5301	2.1173	Up	1.257e-68	2.5995e-67
Unigene19468_All	572	2	258	0.204	23.6258	6.8557	Up	1.2875e-68	2.6613e-67
Unigene14570_All	1028	0	244	0	12.4325	13.6018	Up	1.3228e-68	2.7329e-67
Unigene17266_All	672	10	298	0.868	23.2279	4.742	Up	1.3681e-68	2.8251e-67
CL15573.Contig1_All	1378	88	532	3.7252	20.222	2.4405	Up	1.4852e-68	3.064e-67
Unigene9732_All	797	230	4	16.8338	0.2629	-6.0007	Down	1.6024e-68	3.3042e-67
CL1903.Contig1_All	946	158	691	9.7427	38.2604	1.9735	Up	2.0463e-68	4.2174e-67
Unigene11044_All	306	234	5	44.6074	0.8559	-5.7037	Down	2.1811e-68	4.493e-67
Unigene3906_All	1052	234	5	12.9752	0.249	-5.7035	Down	2.1811e-68	4.4908e-67
CL20672.Contig1_All	1235	684	218	32.3074	9.246	-1.805	Down	2.391e-68	4.9157e-67
Unigene11177_All	620	253	10	23.8035	0.8448	-4.8164	Down	3.6016e-68	7.4012e-67
CL5442.Contig1_All	1653	161	696	5.6815	22.0546	1.9567	Up	3.7809e-68	7.766e-67
CL20379.Contig1_All	908	408	69	26.2112	3.9804	-2.7192	Down	4.3402e-68	8.9104e-67
Unigene719_All	2130	464	96	12.7072	2.3608	-2.4283	Down	4.879e-68	1.0012e-66
Unigene11702_All	242	207	0	49.8962	0	-15.6066	Down	4.9434e-68	1.0139e-66
Unigene6191_All	237	207	0	50.9489	0	-15.6368	Down	4.9434e-68	1.0134e-66
CL7545.Contig1_All	1604	44	412	1.6002	13.4541	3.0717	Up	6.3914e-68	1.309e-66
Unigene14478_All	2146	63	465	1.7125	11.3497	2.7285	Up	6.6689e-68	1.3645e-66
CL1854.Contig1_All	1138	525	128	26.911	5.8916	-2.1915	Down	6.9229e-68	1.4151e-66
CL7766.Contig1_All	1225	357	47	16.9998	2.0097	-3.0805	Down	7.0016e-68	1.4305e-66
Unigene5202_All	714	536	1386	43.7904	101.678	1.2153	Up	7.1425e-68	1.4586e-66
Unigene17352_All	403	2	255	0.2895	33.1435	6.839	Up	8.6018e-68	1.754e-66
Unigene6047_All	768	248	9	18.8366	0.6138	-4.9396	Down	9.1379e-68	1.8616e-66
Unigene5009_All	2172	255	11	6.8485	0.2653	-4.6901	Down	1.117e-67	2.2745e-66
CL22182.Contig1_All	649	555	145	49.8839	11.7027	-2.0917	Down	1.2738e-67	2.5913e-66
CL9308.Contig1_All	324	395	64	71.1156	10.3466	-2.781	Down	1.4481e-67	2.9429e-66
Unigene3903_All	1062	251	10	13.7867	0.4932	-4.805	Down	1.4896e-67	3.0259e-66
CL12687.Contig1_All	562	134	634	13.9085	59.0902	2.087	Up	1.6395e-67	3.3271e-66
CL4608.Contig1_All	748	315	31	24.5653	2.1708	-3.5003	Down	1.7328e-67	3.5147e-66
CL4457.Contig1_All	581	154	677	15.4617	61.0345	1.9809	Up	2.1752e-67	4.4058e-66
CL5908.Contig1_All	1165	364	1084	18.2259	48.7378	1.4191	Up	2.1988e-67	4.4514e-66
Unigene11128_All	495	205	0	24.158	0	-14.5602	Down	2.2085e-67	4.469e-66
Unigene6129_All	322	205	0	37.1373	0	-15.1806	Down	2.2085e-67	4.4668e-66
CL7377.Contig1_All	2220	769	1762	20.2063	41.5734	1.0409	Up	2.5708e-67	5.1971e-66
Unigene19310_All	821	32	372	2.2736	23.7335	3.3839	Up	4.1264e-67	8.3381e-66
Unigene9804_All	559	234	6	24.4184	0.5622	-5.4407	Down	4.6338e-67	9.3455e-66
Unigene14061_All	1140	204	0	10.4385	0	-13.3496	Down	4.668e-67	9.4055e-66
CL3353.Contig1_All	1183	867	339	42.7511	15.0099	-1.51	Down	4.737e-67	9.54e-66
Unigene11140_All	477	238	7	29.1052	0.7687	-5.2427	Down	4.7664e-67	9.5946e-66
Unigene11405_All	775	291	23	21.903	1.5545	-3.8166	Down	5.1704e-67	1.0398e-65
Unigene560_All	894	305	28	19.901	1.6405	-3.6006	Down	5.7668e-67	1.1592e-65
Unigene12605_All	821	249	10	17.6917	0.638	-4.7934	Down	6.1575e-67	1.2371e-65
Unigene17029_All	921	102	558	6.4603	31.7349	2.2964	Up	6.1725e-67	1.2396e-65
CL9904.Contig1_All	352	496	115	82.1962	17.1127	-2.264	Down	7.8558e-67	1.5769e-65
Unigene18762_All	557	5	268	0.5236	25.2024	5.589	Up	8.3207e-67	1.6694e-65
CL13978.Contig1_All	1780	1000	431	32.7712	12.6829	-1.3695	Down	9.794e-67	1.964e-65
CL15136.Contig1_All	625	567	1429	52.9195	119.761	1.1783	Up	1.1289e-66	2.2627e-65
Unigene11959_All	513	209	1	23.7652	0.1021	-7.8627	Down	1.2354e-66	2.475e-65
Unigene679_All	607	224	4	21.5264	0.3452	-5.9625	Down	1.2881e-66	2.5794e-65
Unigene18942_All	797	5	267	0.366	17.5475	5.5833	Up	1.5505e-66	3.1005e-65
CL2900.Contig1_All	1557	1190	568	44.5832	19.1083	-1.2223	Down	1.6323e-66	3.2625e-65
Unigene6148_All	1214	189	745	9.0815	32.144	1.8235	Up	2.0852e-66	4.1659e-65
CL20193.Contig1_All	349	590	168	98.6141	25.2143	-1.9676	Down	2.3308e-66	4.6521e-65
CL5155.Contig1_All	917	405	1150	25.7631	65.6888	1.3503	Up	2.4287e-66	4.8451e-65
CL21080.Contig1_All	1782	114	582	3.7317	17.1072	2.1967	Up	3.8554e-66	7.6769e-65
CL19297.Contig1_All	1027	367	54	20.8453	2.7541	-2.9201	Down	3.8605e-66	7.6835e-65
CL11158.Contig1_All	541	21	331	2.2643	32.0474	3.8231	Up	4.4464e-66	8.8453e-65
CL4914.Contig1_All	1053	323	36	17.8931	1.7908	-3.3207	Down	4.8673e-66	9.6737e-65
CL21038.Contig1_All	605	515	1337	49.6552	115.755	1.2211	Up	5.2111e-66	1.0352e-64
CL22142.Contig1_All	456	1130	527	144.553	60.5353	-1.2557	Down	6.3183e-66	1.254e-64
CL14567.Contig1_All	654	92	529	8.2058	42.3683	2.3683	Up	7.1877e-66	1.4252e-64
Unigene11080_All	281	212	2	44.0091	0.3728	-6.8833	Down	7.5467e-66	1.4957e-64
Unigene11474_All	362	200	0	32.228	0	-14.976	Down	9.3167e-66	1.8447e-64
CL20981.Contig1_All	671	290	938	25.2109	73.2222	1.5382	Up	9.417e-66	1.8637e-64
CL707.Contig1_All	3449	357	1060	6.0379	16.0981	1.4148	Up	1.2183e-65	2.41e-64
Unigene11307_All	702	211	2	17.5331	0.1492	-6.8767	Down	1.5803e-65	3.1233e-64
CL10714.Contig1_All	352	258	14	42.7553	2.0833	-4.3592	Down	1.8257e-65	3.6066e-64
Unigene11130_All	503	199	0	23.078	0	-14.4942	Down	1.9692e-65	3.8883e-64
Unigene11430_All	345	199	0	33.647	0	-15.0382	Down	1.9692e-65	3.8864e-64
CL3567.Contig1_All	2152	541	1376	14.6645	33.4918	1.1915	Up	2.2287e-65	4.3964e-64
CL16496.Contig1_All	1333	673	1592	29.4508	62.557	1.0869	Up	2.6354e-65	5.1964e-64
CL15620.Contig1_All	570	909	374	93.0254	34.3684	-1.4365	Down	2.795e-65	5.506e-64
CL18816.Contig1_All	961	399	70	24.2193	3.8154	-2.6663	Down	3.1585e-65	6.219e-64
CL20268.Contig1_All	411	390	66	55.3523	8.4113	-2.7182	Down	3.9104e-65	7.6924e-64
Unigene5970_All	486	198	0	23.7652	0	-14.5366	Down	4.1623e-65	8.1803e-64
Unigene13366_All	1242	219	4	10.2857	0.1687	-5.93	Down	4.9735e-65	9.7701e-64
CL3300.Contig1_All	1108	100	544	5.2647	25.7171	2.2883	Up	4.9975e-65	9.8127e-64
CL12759.Contig1_All	467	263	16	32.8512	1.7946	-4.1942	Down	5.1047e-65	1.0018e-63
CL22324.Contig1_All	1650	1305	661	46.1359	20.9836	-1.1366	Down	5.5155e-65	1.082e-63
CL5585.Contig1_All	2214	115	578	3.0299	13.6745	2.1741	Up	7.0102e-65	1.3726e-63
CL21784.Contig1_All	496	369	57	43.3968	6.0194	-2.8499	Down	7.3668e-65	1.4418e-63
Unigene5915_All	606	197	0	18.963	0	-14.2109	Down	8.7976e-65	1.721e-63
Unigene10964_All	492	203	1	24.0682	0.1065	-7.8201	Down	1.0704e-64	2.0929e-63
CL6524.Contig1_All	1259	157	669	7.2742	27.8332	1.9359	Up	1.123e-64	2.1949e-63
CL971.Contig1_All	1925	1193	579	36.1512	15.7547	-1.1983	Down	1.1581e-64	2.2613e-63
Unigene6341_All	651	252	13	22.5804	1.046	-4.4321	Down	1.1748e-64	2.2929e-63
CL4206.Contig1_All	626	69	466	6.4296	38.9919	2.6004	Up	1.2145e-64	2.3694e-63
CL3435.Contig1_All	1969	221	799	6.5473	21.2551	1.6988	Up	1.3019e-64	2.5375e-63
CL19011.Contig1_All	1772	152	658	5.0037	19.4502	1.9587	Up	1.3188e-64	2.5692e-63
Unigene12066_All	349	222	5	37.1057	0.7504	-5.6278	Down	1.3402e-64	2.6098e-63
Unigene478_All	1215	240	10	11.5225	0.4311	-4.7403	Down	3.627e-64	7.0465e-63
Unigene6272_All	485	195	0	23.4534	0	-14.5175	Down	3.9304e-64	7.6324e-63
Unigene6333_All	251	195	0	45.3183	0	-15.4678	Down	3.9304e-64	7.6289e-63
CL9468.Contig1_All	550	263	17	27.8937	1.619	-4.1068	Down	4.4616e-64	8.6561e-63
Unigene11841_All	221	201	1	53.0538	0.237	-7.8064	Down	4.7354e-64	9.1831e-63
Unigene6135_All	535	220	5	23.9873	0.4895	-5.6148	Down	5.7283e-64	1.1103e-62
CL4852.Contig1_All	845	838	331	57.8495	20.518	-1.4954	Down	5.8364e-64	1.1308e-62
Unigene610_All	519	211	3	23.7152	0.3028	-6.2913	Down	5.9928e-64	1.1605e-62
Unigene777_All	746	224	6	17.5155	0.4213	-5.3776	Down	6.3841e-64	1.2352e-62
CL8251.Contig1_All	362	256	15	41.2519	2.1704	-4.2484	Down	7.0411e-64	1.3617e-62
CL17093.Contig1_All	871	579	1427	38.7769	85.816	1.146	Up	8.7169e-64	1.6835e-62
CL77.Contig1_All	1938	708	247	21.3104	6.6758	-1.6745	Down	9.1401e-64	1.7644e-62
Unigene11752_All	506	268	19	30.8956	1.9668	-3.9735	Down	9.7188e-64	1.8753e-62
Unigene11771_All	565	205	2	21.165	0.1854	-6.8349	Down	1.3314e-63	2.5642e-62
CL21458.Contig1_All	488	984	433	117.622	46.4762	-1.3396	Down	1.4716e-63	2.8329e-62
CL11855.Contig1_All	486	234	9	28.0861	0.97	-4.8557	Down	1.9523e-63	3.7533e-62
Unigene11315_All	403	230	8	33.2917	1.0398	-5.0008	Down	2.3759e-63	4.5656e-62
Unigene691_All	845	230	8	15.8776	0.4959	-5.0008	Down	2.3759e-63	4.5636e-62
Unigene10955_All	261	218	5	48.7224	1.0034	-5.6016	Down	2.4473e-63	4.6986e-62
Unigene12535_All	700	209	3	17.4165	0.2245	-6.2776	Down	2.6032e-63	4.9957e-62
Unigene12372_All	686	192	0	16.3264	0	-13.9949	Down	3.7114e-63	7.1158e-62
Unigene9946_All	698	213	4	17.8007	0.3002	-5.8899	Down	3.9772e-63	7.6219e-62
CL13262.Contig1_All	1227	310	35	14.7377	1.4941	-3.3022	Down	3.9996e-63	7.6615e-62
Unigene5071_All	211	315	37	87.0845	9.1851	-3.245	Down	4.1836e-63	8.0103e-62
CL5523.Contig1_All	1309	568	164	25.3117	6.5625	-1.9475	Down	4.2064e-63	8.0504e-62
CL8789.Contig1_All	351	597	181	99.2156	27.0106	-1.877	Down	4.25e-63	8.1302e-62
Unigene747_All	592	198	1	19.5099	0.0885	-7.7843	Down	4.4058e-63	8.4243e-62
Unigene6212_All	350	203	2	33.833	0.2993	-6.8207	Down	5.8343e-63	1.1146e-61
CL4322.Contig1_All	636	40	379	3.6687	31.2137	3.0888	Up	6.1781e-63	1.1797e-61
Unigene592_All	503	191	0	22.1502	0	-14.435	Down	7.8445e-63	1.4972e-61
Unigene898_All	658	191	0	16.9325	0	-14.0475	Down	7.8445e-63	1.4966e-61
CL15067.Contig1_All	1198	582	1424	28.3386	62.261	1.1356	Up	9.407e-63	1.7939e-61
CL661.Contig1_All	1695	128	596	4.4051	18.4179	2.0639	Up	1.081e-62	2.0596e-61
Unigene5209_All	921	752	279	47.6289	15.8675	-1.5858	Down	1.2532e-62	2.3855e-61
Unigene13118_All	842	190	0	13.163	0	-13.6842	Down	1.6581e-62	3.1547e-61
Unigene6194_All	377	190	0	29.3985	0	-14.8435	Down	1.6581e-62	3.1533e-61
Unigene869_All	781	190	0	14.1911	0	-13.7927	Down	1.6581e-62	3.1519e-61
Unigene9905_All	394	190	0	28.13	0	-14.7798	Down	1.6581e-62	3.1505e-61
CL22414.Contig1_All	511	351	53	40.0681	5.4327	-2.8827	Down	1.6633e-62	3.1591e-61
Unigene2522_All	205	211	4	60.0401	1.022	-5.8765	Down	1.7123e-62	3.2507e-61
Unigene18740_All	599	0	222	0	19.4128	14.2447	Up	1.7528e-62	3.326e-61
CL21220.Contig1_All	1141	831	332	42.4842	15.2411	-1.479	Down	1.9796e-62	3.7529e-61
CL1432.Contig1_All	1733	110	554	3.7026	16.7446	2.1771	Up	2.3294e-62	4.4143e-61
CL18746.Contig1_All	617	638	208	60.3182	17.658	-1.7723	Down	2.623e-62	4.9683e-61
CL17242.Contig1_All	923	1286	661	81.274	37.5113	-1.1155	Down	3.3414e-62	6.3262e-61
CL16592.Contig1_All	633	248	837	22.8539	69.2603	1.5996	Up	3.4057e-62	6.445e-61
CL7729.Contig1_All	771	589	179	44.5629	12.1608	-1.8736	Down	3.9954e-62	7.5576e-61
CL3266.Contig1_All	1089	507	1295	27.1577	62.288	1.1976	Up	4.0349e-62	7.629e-61
Unigene11706_All	207	195	1	54.9512	0.253	-7.7629	Down	4.0982e-62	7.7452e-61
Unigene19562_All	224	3	240	0.7812	56.1211	6.1667	Up	4.4075e-62	8.3262e-61
CL21431.Contig1_All	1371	1432	774	60.9282	29.571	-1.0429	Down	4.5602e-62	8.6107e-61
Unigene12593_All	950	256	17	15.7191	0.9373	-4.0679	Down	5.415e-62	1.0216e-60
CL9595.Contig1_All	319	497	127	90.8821	20.8533	-2.1237	Down	6.6725e-62	1.2577e-60
CL1643.Contig1_All	1612	282	899	10.2046	29.2117	1.5173	Up	7.1094e-62	1.3394e-60
Unigene6170_All	254	188	0	43.1754	0	-15.3979	Down	7.4074e-62	1.395e-60
Unigene14517_All	770	3	239	0.2273	16.2581	6.1604	Up	8.2629e-62	1.5554e-60
CL945.Contig1_All	1960	674	232	20.0593	6.2	-1.6939	Down	9.1131e-62	1.7139e-60
Unigene9976_All	938	213	5	13.2461	0.2792	-5.5681	Down	9.2173e-62	1.7327e-60
CL15083.Contig1_All	1220	407	1122	19.4602	48.1721	1.3077	Up	9.6121e-62	1.8053e-60
Unigene11713_All	348	221	7	37.0447	1.0536	-5.1359	Down	9.6415e-62	1.81e-60
Unigene11364_All	358	204	3	33.2399	0.4389	-6.2429	Down	1.0226e-61	1.9173e-60
CL17522.Contig1_All	849	466	111	32.0177	6.8482	-2.2251	Down	1.384e-61	2.5914e-60
CL17755.Contig1_All	699	757	286	63.173	21.4315	-1.5596	Down	1.4813e-61	2.7724e-60
Unigene10024_All	543	208	4	22.3448	0.3859	-5.8556	Down	1.5287e-61	2.8598e-60
Unigene12474_All	593	187	0	18.395	0	-14.167	Down	1.5657e-61	2.9276e-60
Unigene499_All	704	187	0	15.4946	0	-13.9195	Down	1.5657e-61	2.9263e-60
Unigene807_All	629	224	8	20.7735	0.6662	-4.9626	Down	1.7247e-61	3.2208e-60
CL21739.Contig1_All	643	367	62	33.2941	5.0506	-2.7207	Down	1.8832e-61	3.5152e-60
CL22445.Contig1_All	534	444	100	48.5014	9.8089	-2.3059	Down	2.457e-61	4.5842e-60
CL19094.Contig1_All	1278	277	25	12.6433	1.0246	-3.6252	Down	2.6559e-61	4.9509e-60
CL7787.Contig1_All	269	880	370	190.828	72.0464	-1.4053	Down	3.0858e-61	5.7499e-60
Unigene11281_All	357	186	0	30.3919	0	-14.8914	Down	3.3093e-61	6.1635e-60
Unigene20714_All	622	0	217	0	18.2739	14.1575	Up	4.3167e-61	8.0363e-60
CL14629.Contig1_All	1167	534	1332	26.6921	59.7855	1.1634	Up	4.649e-61	8.6511e-60
CL22447.Contig1_All	586	305	36	30.3609	3.2179	-3.238	Down	4.9639e-61	9.233e-60
CL11773.Contig1_All	654	46	388	4.1029	31.0754	2.9211	Up	5.2068e-61	9.6805e-60
Unigene14621_All	867	18	300	1.2111	18.1245	3.9036	Up	5.8394e-61	1.0847e-59
CL18109.Contig1_All	1179	427	1151	21.1265	51.1357	1.2753	Up	5.9217e-61	1.0995e-59
CL19832.Contig1_All	1500	75	464	2.9166	16.2028	2.4739	Up	6.3061e-61	1.1704e-59
CL16834.Contig1_All	1026	135	602	7.6754	30.7335	2.0015	Up	6.588e-61	1.2222e-59
Unigene2112_All	799	185	0	13.5063	0	-13.7213	Down	6.9947e-61	1.2965e-59
Unigene3873_All	790	185	0	13.6602	0	-13.7377	Down	6.9947e-61	1.2959e-59
Unigene6348_All	229	185	0	47.1247	0	-15.5242	Down	6.9947e-61	1.2953e-59
Unigene3719_All	816	214	6	15.2981	0.3851	-5.312	Down	8.6958e-61	1.609e-59
CL6217.Contig1_All	1623	317	956	11.3934	30.8533	1.4372	Up	9.4729e-61	1.7512e-59
CL2237.Contig1_All	2060	913	395	25.8533	10.0437	-1.3641	Down	1.0101e-60	1.8656e-59
Unigene6041_All	468	196	2	24.43	0.2238	-6.7703	Down	1.0263e-60	1.8947e-59
CL3950.Contig1_All	1556	132	594	4.9485	19.9958	2.0146	Up	1.2773e-60	2.3552e-59
CL4173.Contig1_All	1114	85	487	4.4509	22.8985	2.3631	Up	1.2809e-60	2.3607e-59
CL914.Contig1_All	1030	755	288	42.7585	14.646	-1.5457	Down	1.2817e-60	2.3612e-59
CL286.Contig1_All	894	738	277	48.1539	16.2295	-1.569	Down	1.4172e-60	2.6085e-59
CL14829.Contig1_All	587	507	136	50.3828	12.1357	-2.0537	Down	1.6745e-60	3.0795e-59
CL7288.Contig1_All	442	49	394	6.4668	46.6914	2.852	Up	1.8174e-60	3.3393e-59
Unigene18938_All	727	7	254	0.5617	18.3005	5.0259	Up	1.8508e-60	3.3993e-59
Unigene20782_All	464	55	410	6.9144	46.2838	2.7428	Up	2.1647e-60	3.974e-59
CL5354.Contig1_All	834	592	186	41.4065	11.6818	-1.8256	Down	2.6316e-60	4.829e-59
CL3317.Contig1_All	457	317	42	40.4628	4.8139	-3.0713	Down	2.772e-60	5.0846e-59
Unigene9725_All	647	183	0	16.4991	0	-14.0101	Down	3.1249e-60	5.7269e-59
CL16551.Contig1_All	689	783	308	66.2911	23.415	-1.5014	Down	3.1728e-60	5.8097e-59
CL16951.Contig1_All	834	297	34	20.7732	2.1354	-3.2821	Down	3.2705e-60	5.9859e-59
Unigene2130_All	1874	855	357	26.6139	9.9784	-1.4153	Down	3.556e-60	6.5056e-59
Unigene17312_All	652	6	248	0.5368	19.9236	5.2139	Up	4.2271e-60	7.7302e-59
CL10727.Contig1_All	217	294	33	79.0315	7.9656	-3.3106	Down	4.3662e-60	7.981e-59
CL20115.Contig1_All	464	366	64	46.0125	7.2248	-2.671	Down	4.3739e-60	7.9917e-59
Unigene9878_All	814	194	2	13.9024	0.1287	-6.7552	Down	4.4933e-60	8.2064e-59
Unigene11132_All	420	203	4	28.1942	0.4989	-5.8205	Down	5.8629e-60	1.0698e-58
Unigene9782_All	492	182	0	21.5784	0	-14.3973	Down	6.6049e-60	1.2047e-58
CL20623.Contig1_All	1368	308	934	13.1334	35.7621	1.4452	Up	7.184e-60	1.3098e-58
Unigene11171_All	338	193	2	33.3084	0.3099	-6.7479	Down	9.4014e-60	1.7126e-58
CL3035.Contig1_All	1113	43	374	2.2536	17.6011	2.9654	Up	9.6558e-60	1.7582e-58
Unigene17388_All	1246	42	371	1.9663	15.5962	2.9876	Up	1.0407e-59	1.8942e-58
Unigene17090_All	479	0	212	0	23.1826	14.5008	Up	1.0631e-59	1.9341e-58
CL3283.Contig1_All	1992	485	1240	14.2025	32.6058	1.199	Up	1.1563e-59	2.1028e-58
Unigene19392_All	457	1	219	0.1276	25.101	7.62	Up	1.2593e-59	2.2851e-58
CL15524.Contig1_All	1201	514	1288	24.9651	56.174	1.17	Up	1.2803e-59	2.3223e-58
Unigene18958_All	684	11	268	0.9381	20.523	4.4514	Up	1.3139e-59	2.3822e-58
Unigene6061_All	355	181	0	29.7415	0	-14.8602	Down	1.3961e-59	2.53e-58
Unigene6282_All	712	181	0	14.829	0	-13.8561	Down	1.3961e-59	2.529e-58
Unigene9998_All	464	181	0	22.7548	0	-14.4739	Down	1.3961e-59	2.5279e-58
CL15596.Contig1_All	1454	1092	529	43.8097	19.057	-1.2009	Down	1.5175e-59	2.7466e-58
CL335.Contig1_All	2306	683	245	17.2772	5.5651	-1.6344	Down	1.5898e-59	2.8763e-58
CL13011.Contig1_All	292	490	129	97.8872	23.1403	-2.0807	Down	1.6551e-59	2.993e-58
CL17507.Contig1_All	1240	723	271	34.0118	11.4475	-1.571	Down	1.7405e-59	3.1462e-58
Unigene11777_All	575	238	14	24.1447	1.2753	-4.2428	Down	1.9476e-59	3.519e-58
Unigene19793_All	735	0	211	0	15.0369	13.8762	Up	2.0177e-59	3.6442e-58
CL445.Contig1_All	1998	214	755	6.2479	19.7931	1.6636	Up	2.0517e-59	3.704e-58
CL18749.Contig1_All	1614	546	1339	19.7334	43.455	1.1389	Up	2.21e-59	3.9881e-58
Unigene14581_All	1045	2	224	0.1116	11.2278	6.6526	Up	2.8215e-59	5.0895e-58
Unigene14107_All	314	180	0	33.4392	0	-15.0293	Down	2.9508e-59	5.3203e-58
Unigene9989_All	482	180	0	21.784	0	-14.411	Down	2.9508e-59	5.3181e-58
CL3396.Contig1_All	1188	1141	567	56.025	24.9994	-1.1642	Down	3.2543e-59	5.8576e-58
CL3508.Contig1_All	1326	1002	465	44.0795	18.3684	-1.2629	Down	3.6e-59	6.4743e-58
CL16186.Contig1_All	541	170	666	18.3301	64.4822	1.8147	Up	3.6472e-59	6.5564e-58
CL1789.Contig1_All	1704	492	131	16.8426	4.0268	-2.0644	Down	3.7517e-59	6.7414e-58
CL9844.Contig1_All	656	33	342	2.9344	27.3077	3.2182	Up	3.8611e-59	6.9351e-58
CL4904.Contig1_All	6561	694	1575	6.1702	12.574	1.0271	Up	4.2666e-59	7.6602e-58
CL9150.Contig1_All	672	310	41	26.9095	3.1958	-3.0739	Down	4.9108e-59	8.813e-58
Unigene6244_All	376	200	4	31.0281	0.5572	-5.7992	Down	5.2228e-59	9.365e-58
Unigene10059_All	338	179	0	30.8922	0	-14.915	Down	6.2369e-59	1.1179e-57
Unigene5039_All	658	239	15	21.1877	1.1941	-4.1492	Down	8.767e-59	1.5707e-57
CL15575.Contig1_All	592	352	60	34.6843	5.3087	-2.7079	Down	1.0416e-58	1.8644e-57
CL15064.Contig1_All	2507	845	356	19.6614	7.438	-1.4024	Down	1.0806e-58	1.9335e-57
CL14787.Contig1_All	1844	561	1358	17.7466	38.5746	1.1201	Up	1.1537e-58	2.0635e-57
CL10479.Contig1_All	665	262	23	22.9822	1.8116	-3.6652	Down	1.384e-58	2.4722e-57
Unigene19661_All	407	85	477	12.1825	61.3885	2.3332	Up	1.5458e-58	2.7601e-57
Unigene3628_All	823	189	2	13.396	0.1273	-6.7174	Down	1.8008e-58	3.214e-57
CL5511.Contig1_All	2131	194	710	5.3104	17.4517	1.7165	Up	2.0163e-58	3.5971e-57
CL8020.Contig1_All	235	88	483	21.8438	107.657	2.3011	Up	2.6411e-58	4.7098e-57
Unigene20473_All	296	231	13	45.5232	2.3005	-4.3066	Down	2.6421e-58	4.7097e-57
Unigene12526_All	597	177	0	17.2946	0	-14.078	Down	2.7864e-58	4.9647e-57
Unigene632_All	509	177	0	20.2847	0	-14.3081	Down	2.7864e-58	4.9626e-57
Unigene692_All	703	177	0	14.6869	0	-13.8422	Down	2.7864e-58	4.9605e-57
Unigene9954_All	394	177	0	26.2053	0	-14.6776	Down	2.7864e-58	4.9584e-57
Unigene12213_All	323	193	3	34.8552	0.4865	-6.1628	Down	3.2679e-58	5.8104e-57
Unigene5004_All	2057	435	1145	12.3358	29.1564	1.241	Up	3.389e-58	6.0232e-57
CL13641.Contig1_All	360	603	199	97.7074	28.9543	-1.7547	Down	3.4307e-58	6.0948e-57
Unigene16952_All	723	18	289	1.4523	20.9374	3.8497	Up	3.5205e-58	6.2517e-57
Unigene10075_All	938	246	18	15.2984	1.0052	-3.9278	Down	3.9209e-58	6.9598e-57
Unigene518_All	837	213	8	14.8445	0.5006	-4.8901	Down	4.3868e-58	7.7836e-57
CL16801.Contig1_All	1011	1014	479	58.5059	24.8169	-1.2373	Down	5.1633e-58	9.1537e-57
Unigene9812_All	389	209	7	31.3407	0.9426	-5.0552	Down	5.2406e-58	9.2868e-57
Unigene19306_All	626	9	253	0.8386	21.1694	4.6579	Up	7.3911e-58	1.3081e-56
Unigene6067_All	591	187	2	18.4572	0.1773	-6.7018	Down	7.8785e-58	1.3938e-56
Unigene6314_All	296	187	2	36.8521	0.3539	-6.7023	Down	7.8785e-58	1.3932e-56
Unigene18888_All	694	11	261	0.9246	19.699	4.4131	Up	8.7884e-58	1.5535e-56
CL21223.Contig1_All	599	257	827	25.0276	72.3172	1.5308	Up	8.8209e-58	1.5586e-56
CL13690.Contig1_All	894	282	32	18.4003	1.8749	-3.2948	Down	1.8857e-57	3.3277e-56
CL4913.Contig1_All	970	872	380	52.4393	20.5199	-1.3536	Down	2.051e-57	3.6178e-56
Unigene736_All	796	174	0	12.7511	0	-13.6383	Down	2.6311e-57	4.6373e-56
Unigene12034_All	412	180	1	25.4852	0.1271	-7.6476	Down	2.8436e-57	5.0097e-56
CL18506.Contig1_All	1170	413	93	20.591	4.1635	-2.3061	Down	3.5169e-57	6.1909e-56
CL1685.Contig1_All	1188	772	312	37.9065	13.7563	-1.4624	Down	3.5449e-57	6.2375e-56
CL9123.Contig1_All	1891	952	438	29.3669	12.1324	-1.2753	Down	3.7565e-57	6.6071e-56
CL16932.Contig1_All	995	277	860	16.2394	45.2729	1.4791	Up	3.8147e-57	6.7066e-56
CL13182.Contig1_All	376	504	143	78.1907	19.921	-1.9727	Down	3.9232e-57	6.8946e-56
Unigene13707_All	1191	173	0	8.4732	0	-13.0487	Down	5.5613e-57	9.7652e-56
Unigene6112_All	253	173	0	39.8876	0	-15.2837	Down	5.5613e-57	9.7611e-56
Unigene9758_All	268	173	0	37.6551	0	-15.2006	Down	5.5613e-57	9.7571e-56
CL8895.Contig1_All	307	53	389	10.0705	66.3703	2.7204	Up	6.8409e-57	1.1992e-55
CL5529.Contig1_All	738	487	134	38.4933	9.5107	-2.017	Down	7.2989e-57	1.279e-55
CL1886.Contig1_All	623	425	100	39.7936	8.4077	-2.2428	Down	7.3586e-57	1.2889e-55
Unigene11724_All	563	192	697	19.8932	64.8466	1.7048	Up	7.4902e-57	1.3114e-55
CL2446.Contig1_All	1793	1055	515	34.323	15.0449	-1.1899	Down	8.9658e-57	1.5691e-55
CL9157.Contig1_All	394	640	227	94.7537	30.1781	-1.6507	Down	1.146e-56	2.0048e-55
Unigene19789_All	896	3	220	0.1953	12.8611	6.0412	Up	1.2546e-56	2.1939e-55
CL16757.Contig1_All	648	1097	547	98.7516	44.2155	-1.1593	Down	1.2629e-56	2.2075e-55
CL22338.Contig1_All	475	279	32	34.2628	3.5287	-3.2794	Down	1.2914e-56	2.2563e-55
Unigene13334_All	1115	222	12	11.6142	0.5637	-4.3648	Down	1.409e-56	2.4608e-55
Unigene6013_All	410	183	2	26.0363	0.2555	-6.6711	Down	1.5071e-56	2.6311e-55
CL2409.Contig1_All	1670	90	479	3.1437	15.0239	2.2567	Up	1.6017e-56	2.7952e-55
CL21460.Contig1_All	1571	977	459	36.277	15.3038	-1.2452	Down	1.6514e-56	2.8806e-55
CL21513.Contig1_All	549	1003	478	106.572	45.6056	-1.2245	Down	1.6759e-56	2.9222e-55
CL8677.Contig1_All	317	609	208	112.065	34.369	-1.7052	Down	1.7163e-56	2.9914e-55
Unigene11129_All	545	192	4	20.5503	0.3844	-5.7404	Down	1.7735e-56	3.0885e-55
CL7093.Contig1_All	538	15	271	1.6264	26.3846	4.0199	Up	2.2373e-56	3.8914e-55
Unigene668_All	751	171	0	13.2822	0	-13.6972	Down	2.4845e-56	4.3179e-55
Unigene822_All	647	171	0	15.4172	0	-13.9123	Down	2.4845e-56	4.3161e-55
CL12502.Contig1_All	1423	275	851	11.273	31.3247	1.4744	Up	2.6336e-56	4.5713e-55
CL13420.Contig1_All	212	345	976	94.9283	241.144	1.345	Up	3.0767e-56	5.3383e-55
Unigene11685_All	230	182	2	46.159	0.4555	-6.663	Down	3.1514e-56	5.4656e-55
CL5162.Contig1_All	1826	696	265	22.2342	7.6016	-1.5484	Down	3.6977e-56	6.4105e-55
CL113.Contig1_All	1998	574	1359	16.7583	35.6276	1.0881	Up	4.1367e-56	7.1686e-55
Unigene10058_All	322	195	5	35.3257	0.8133	-5.4408	Down	4.2463e-56	7.3555e-55
Unigene13126_All	1033	195	5	11.0115	0.2535	-5.4409	Down	4.2463e-56	7.3525e-55
CL4073.Contig1_All	903	51	380	3.2945	22.0424	2.7421	Up	4.4871e-56	7.7663e-55
Unigene10033_All	598	217	11	21.1676	0.9635	-4.4574	Down	4.5042e-56	7.7927e-55
Unigene9685_All	538	170	0	18.4323	0	-14.1699	Down	5.2514e-56	9.0817e-55
CL17636.Contig1_All	682	497	142	42.5094	10.906	-1.9627	Down	5.4282e-56	9.3836e-55
CL4890.Contig1_All	875	603	206	40.1996	12.3317	-1.7048	Down	6.1601e-56	1.0636e-54
CL15437.Contig1_All	709	205	717	16.8663	52.9707	1.6511	Up	6.3144e-56	1.0898e-54
CL21126.Contig1_All	451	1201	630	155.339	73.1689	-1.0861	Down	8.115e-56	1.3994e-54
CL16796.Contig1_All	1165	651	237	32.5962	10.6558	-1.6131	Down	8.8325e-56	1.5225e-54
CL20937.Contig1_All	431	89	473	12.0455	57.4839	2.2547	Up	8.9637e-56	1.5445e-54
Unigene12654_All	507	169	0	19.4443	0	-14.2471	Down	1.11e-55	1.9118e-54
Unigene3650_All	598	175	1	17.0706	0.0876	-7.6064	Down	1.1668e-55	2.0088e-54
Unigene14470_All	1092	30	318	1.6025	15.2534	3.2507	Up	1.3459e-55	2.3163e-54
CL4107.Contig1_All	1840	564	183	17.8803	5.2095	-1.7792	Down	1.4202e-55	2.4432e-54
CL205.Contig2_All	2819	848	371	17.5474	6.8935	-1.3479	Down	1.5595e-55	2.6806e-54
CL4172.Contig1_All	526	113	526	12.5316	52.3797	2.0634	Up	1.636e-55	2.8098e-54
CL22178.Contig1_All	455	516	1260	66.1532	145.051	1.1327	Up	1.6421e-55	2.8191e-54
CL4249.Contig1_All	1045	421	101	23.5006	5.0625	-2.2148	Down	1.7282e-55	2.9658e-54
CL18362.Contig1_All	807	398	89	28.7688	5.7767	-2.3162	Down	1.8891e-55	3.2406e-54
CL15114.Contig1_All	1023	358	69	20.4136	3.5329	-2.5306	Down	2.0494e-55	3.5112e-54
Unigene3826_All	785	168	0	12.484	0	-13.6078	Down	2.3461e-55	4.0163e-54
Unigene9706_All	474	168	0	20.6749	0	-14.3356	Down	2.3461e-55	4.0147e-54
Unigene12436_All	650	179	2	16.0639	0.1612	-6.6388	Down	2.8803e-55	4.9268e-54
Unigene6070_All	612	179	2	17.0614	0.1712	-6.6389	Down	2.8803e-55	4.9248e-54
[truncated: 13,310 more rows]
